# Supplementary material for: The impact of the three-level digital divide on the mental health of rural residents: A study from China
Source: PLoS One. 2026 Feb 23;21(2):e0341264. doi: 10.1371/journal.pone.0341264 (PMC12928597; doi:10.1371/journal.pone.0341264)
Supplement: S1 Data — (XLSX) [file pone.0341264.s001.xlsx]

## Sheet: Sheet1
age	Gender	fml_count	moInternet	comInternet	condition	class	religion	fair	qn412	qn416	year	car	house	new_qn406	new_qn407	new_qn411	new_qn414	new_qn418	new_qn420	DigitalAccessDivide	edu	region	marriage	edu2	regionw	fml_count2	region1	region2	MentalHealthLevels2	MentalHealthLevels	DigitalAccessDivide2
44	1	4	1	0	3	3	0	8	2	2	2022	0	0	3	3	4	4	3	4	0	1	1	1	4	0	1	0	0	3.125	-0.337551	0
46	1	4	1	0	3	3	0	10	1	1	2020	0	0	3	3	1	1	1	4	0	1	1	1	4	0	1	0	0	1.875	-2.82307	0
29	1	3	1	0	3	3	0	7	3	3	2020	1	0	3	4	4	2	2	4	0	0	1	1	1	0	1	0	0	3.125	-0.117441	0
31	1	3	1	0	2	1	0	7.167542	2	3	2022	1	1	2	3	2	2	2	4	0	0	1	1	2	0	1	0	0	2.5	-1.39105	0
42	1	5	1	0	1	3	0	10	4	4	2020	0	1	3	2	1	3	3	4	0	0	0	1	1	1	1	1	0	3	-0.393433	0
44	1	5	1	0	2	2	0	6.95894	4	2	2022	0	1	3	3	2	3	3	4	0	0	0	1	1	1	1	1	0	3	-0.512957	0
29	1	7	1	0	3	3	0	7	4	4	2022	1	1	3	4	3	4	4	4	0	0	2	1	2	0	2	0	1	3.75	0.988442	0
31	1	6	1	0	3	2	0	10	2	4	2020	1	1	4	3	3	4	4	4	0	0	2	1	2	0	1	0	1	3.5	0.369286	0
67	1	2	0	0	2	3	0	7	3	3	2020	0	1	3	2	3	3	4	4	1	0	0	1	1	1	1	1	0	3.125	-0.189011	1
69	1	2	0	0	3	2	0	6.839375	4	4	2022	0	1	4	4	4	4	4	4	1	0	0	1	1	1	1	1	0	4	1.46717	1
68	0	2	0	0	3	3	0	6.630772	4	4	2022	0	1	4	4	4	4	4	4	1	0	0	1	1	1	1	1	0	4	1.46717	1
70	0	2	0	0	3	3	0	10	3	3	2020	0	1	4	4	2	2	4	4	1	0	0	1	1	1	1	1	0	3.25	-0.106177	1
67	1	2	0	0	4	3	0	6.511207	4	4	2022	0	1	1	2	2	2	1	2	1	0	0	1	1	1	1	1	0	2.25	-1.42974	1
69	1	2	0	0	3	4	0	6	4	4	2020	0	1	4	4	4	3	4	4	1	0	0	1	1	1	1	1	0	3.875	1.28395	1
68	0	2	0	0	5	4	0	4	1	1	2022	0	1	4	4	4	4	4	4	1	0	0	1	1	1	1	1	0	3.25	-0.358943	1
70	0	2	0	0	4	5	0	6.094001	2	4	2020	0	1	4	4	4	4	4	4	1	0	0	1	1	1	1	1	0	3.75	0.861154	1
56	0	2	0	0	2	1	0	5	4	4	2022	1	1	4	4	2	4	4	4	1	0	0	1	1	1	1	1	0	3.75	0.868967	1
58	0	2	0	0	1	1	0	5	1	2	2020	0	0	4	1	1	4	4	4	1	0	0	1	1	1	1	1	0	2.625	-1.52885	1
38	0	6	1	0	3	3	0	6.630772	4	4	2022	1	1	4	4	4	4	4	4	0	0	0	1	1	1	1	1	0	4	1.46717	0
40	0	6	1	0	3	3	0	10	3	3	2020	1	1	3	3	2	3	3	4	0	0	0	1	1	1	1	1	0	3	-0.510271	0.25
39	1	6	1	0	4	4	0	7	3	3	2020	1	1	3	3	4	4	4	4	0	0	0	1	1	1	1	1	0	3.5	0.486075	0
41	1	6	1	0	4	3	0	6.511207	4	4	2022	1	1	4	4	4	4	4	4	0	0	0	1	1	1	1	1	0	4	1.46717	0
17	0	6	1	1	2	2	0	6.95894	2	3	2022	1	1	3	3	3	2	2	3	0	0	0	0	1	1	1	1	0	2.625	-1.09387	0
19	0	6	1	0	1	3	0	6	2	2	2020	1	1	3	3	3	2	3	4	0	0	0	0	1	1	1	1	0	2.75	-1.00309	0
42	1	4	1	0	1	3	0	6.869903	4	4	2022	0	0	3	4	4	1	1	4	0	0	0	1	2	1	1	1	0	3.125	0.0931246	0.2
44	1	2	1	0	3	3	0	10	4	4	2020	0	0	2	4	4	2	3	4	0	0	0	1	2	1	1	1	0	3.375	0.526557	0
68	0	2	0	0	3	2	0	6.839375	3	2	2022	0	1	2	3	2	2	3	3	1	0	0	1	1	1	1	1	0	2.5	-1.36036	1
70	0	2	0	0	3	3	0	5	3	3	2020	0	1	3	2	2	3	4	4	1	0	0	1	1	1	1	1	0	3	-0.488114	1
40	1	4	1	0	4	4	0	6.302604	3	4	2022	1	1	4	4	4	4	4	4	0	0	0	1	2	1	1	1	0	3.875	1.16416	0.25
42	1	4	1	0	3	3	0	9	4	4	2020	1	1	4	3	4	4	4	4	0	0	0	1	2	1	1	1	0	3.875	1.27441	0.2
18	0	4	1	1	1	2	0	7	3	3	2020	1	1	3	3	1	3	3	3	0	0	0	0	2	1	1	1	0	2.75	-0.990923	0
20	0	4	1	1	1	2	0	7.078506	3	3	2022	1	1	4	3	3	4	3	3	0	0	0	0	1	1	1	1	0	3.25	-0.0298682	0
56	1	8	0	0	3	4	0	6.422169	4	4	2022	1	1	4	4	4	4	4	4	1	0	0	1	1	1	2	1	0	4	1.46717	1
58	1	7	0	0	3	3	0	5	4	3	2020	1	1	3	3	3	4	4	4	1	0	0	1	1	1	2	1	0	3.5	0.489982	1
56	0	7	0	0	1	3	0	4	4	4	2020	1	1	3	1	3	4	4	4	1	0	0	1	1	1	2	1	0	3.375	0.41015	1
58	0	8	0	0	1	4	0	4	2	2	2022	1	1	4	3	4	4	3	4	1	0	0	1	1	1	2	1	0	3.25	-0.157923	1
23	1	7	1	0	3	1	0	5	4	4	2020	1	1	3	4	4	3	4	4	0	1	0	0	3	1	2	1	0	3.75	1.10433	0
25	1	8	1	0	3	3	0	6.630772	3	4	2022	1	1	3	3	4	3	3	3	0	1	0	1	3	1	2	1	0	3.25	0.212083	0
44	0	2	1	0	3	3	0	6.630772	3	3	2022	0	0	3	3	3	3	3	4	0	0	0	1	1	1	1	1	0	3.125	-0.211168	0
46	0	3	1	0	2	3	0	3	2	4	2020	0	0	3	4	3	2	3	4	0	0	0	1	1	1	1	1	0	3.125	-0.198937	0
23	0	3	1	0	3	3	0	7	4	4	2020	0	0	2	3	2	3	2	4	0	1	0	0	3	1	1	1	0	3	-0.296115	0
25	0	1	1	0	3	3	0	6.630772	2	3	2022	0	0	3	3	2	3	3	4	0	0	0	1	2	1	1	1	0	2.875	-0.813281	0
40	0	6	0	0	3	3	0	7	4	4	2020	1	1	3	4	4	4	4	4	1	0	0	1	1	1	1	1	0	3.875	1.28754	0.25
42	0	6	0	0	3	4	0	6.422169	4	1	2022	1	1	3	4	4	4	4	4	1	0	0	1	1	1	1	1	0	3.5	0.370458	0.2
68	1	6	0	0	5	5	1	5.974436	4	4	2022	1	1	4	4	4	4	4	4	1	0	0	1	1	1	1	1	0	4	1.46717	1
70	1	6	0	0	3	3	0	7	4	4	2020	1	1	4	4	3	4	4	4	1	0	0	1	1	1	1	1	0	3.875	1.16807	1
42	1	6	1	0	3	3	0	10	4	4	2020	1	1	4	1	1	3	4	4	0	0	0	1	2	1	1	1	0	3.125	-0.191648	0.2
44	1	6	1	0	3	3	0	5	4	4	2022	1	1	3	4	1	4	3	4	0	1	0	1	3	1	1	1	0	3.375	0.175314	0
68	0	6	0	0	3	3	0	7	4	4	2020	1	1	3	3	3	3	3	4	1	0	0	1	1	1	1	1	0	3.375	0.397537	1
70	0	6	0	0	5	5	0	5.974436	4	4	2022	1	1	4	4	4	4	4	4	1	0	0	1	1	1	1	1	0	4	1.46717	1
66	1	3	0	0	5	5	0	5.974436	4	4	2022	0	1	4	3	1	3	3	3	1	0	0	1	1	1	1	1	0	3.125	-0.202588	1
68	1	3	0	0	4	3	0	4	4	4	2020	0	1	3	2	3	3	3	3	1	0	0	1	1	1	1	1	0	3.125	0.0232257	1
40	1	3	1	0	3	4	0	7	3	4	2020	0	1	3	2	3	3	3	4	0	0	0	1	1	1	1	1	0	3.125	-0.0982364	0.25
42	1	3	1	0	3	3	0	6.630772	3	4	2022	0	1	4	4	3	4	4	4	0	0	0	1	1	1	1	1	0	3.75	0.86506	0.2
27	0	1	1	1	3	3	0	7	3	3	2020	0	0	2	3	2	4	3	4	0	1	0	0	4	1	1	1	0	3	-0.506681	0
29	0	1	1	1	2	2	0	7	2	2	2022	0	0	3	3	2	4	3	4	0	1	0	0	4	1	1	1	0	2.875	-0.935758	0
35	1	4	1	0	3	3	0	9	4	4	2020	1	1	3	3	3	3	3	4	0	0	1	1	1	0	1	0	0	3.375	0.397537	0
37	1	4	1	1	3	3	0	6	4	3	2022	1	1	3	3	3	3	3	4	0	0	1	1	1	0	1	0	0	3.25	0.0918418	0
32	1	7	1	0	4	3	0	6.511207	4	4	2022	1	0	4	4	4	4	4	4	0	0	1	1	1	0	2	0	0	4	1.46717	0.166667
34	1	6	1	0	3	2	0	5	3	3	2020	0	1	4	4	2	4	4	4	0	0	1	1	1	0	1	0	0	3.5	0.260261	0.25
46	0	3	1	0	3	3	0	6.630772	3	4	2022	0	1	4	4	4	4	4	4	0	0	0	1	1	1	1	1	0	3.875	1.16416	0
48	0	3	1	0	3	3	0	7	4	4	2020	0	1	4	4	4	4	4	4	0	0	0	1	1	1	1	1	0	4	1.46717	0
47	1	3	0	0	1	1	0	8	4	4	2022	0	1	4	4	4	4	4	4	1	0	0	1	1	1	1	1	0	4	1.46717	1
49	1	3	1	0	2	2	0	3	4	4	2020	0	1	4	4	4	1	4	4	0	0	0	1	1	1	1	1	0	3.625	0.917516	0
21	1	3	1	0	3	3	0	4	4	4	2020	0	1	4	4	4	4	4	4	0	0	0	0	2	1	1	1	0	4	1.46717	0
23	1	3	1	1	4	3	0	6.511207	4	4	2022	0	1	4	4	4	4	4	4	0	0	0	0	2	1	1	1	0	4	1.46717	0
70	1	3	0	0	4	4	0	6	4	4	2020	0	1	4	3	4	3	4	4	1	0	0	1	1	1	1	1	0	3.75	1.09119	1
72	1	3	0	0	3	3	0	5	4	4	2022	0	1	4	4	4	4	4	4	1	0	0	1	1	1	1	1	0	4	1.46717	1
36	0	5	1	0	3	1	0	6	4	3	2020	0	0	4	4	4	4	3	4	0	0	0	1	2	1	1	1	0	3.75	0.946557	0
38	0	5	1	0	1	2	0	7.078506	4	3	2022	0	0	3	3	3	4	3	4	0	0	0	1	1	1	1	1	0	3.375	0.275061	0
34	1	3	1	0	1	1	0	8	4	4	2022	0	0	1	1	1	1	1	2	0	0	0	0	1	1	1	1	0	1.875	-2.10483	0
36	1	5	1	0	2	2	0	2	2	3	2020	0	0	1	3	2	3	3	3	0	0	0	0	1	1	1	1	0	2.5	-1.35409	0
60	0	2	1	0	3	3	0	6.630772	2	2	2022	0	1	3	3	4	3	3	3	0	0	0	1	1	1	1	1	0	2.875	-0.702318	0.5
62	0	2	1	0	3	5	0	5	4	1	2020	0	1	3	2	4	4	4	4	0	0	0	1	1	1	1	1	0	3.25	-0.0150701	0.5
60	1	2	0	0	3	4	0	10	3	3	2022	0	1	2	2	4	4	4	4	1	0	0	1	1	1	1	1	0	3.25	0.113683	0.5
62	1	2	0	0	3	3	0	7	3	4	2020	0	1	4	1	4	2	3	4	1	0	0	1	1	1	1	1	0	3.125	0.00451246	0.5
35	1	4	1	1	3	4	0	6.422169	4	3	2022	0	1	4	4	4	4	4	4	0	0	0	0	1	1	1	1	0	3.875	1.16148	0
37	1	4	1	0	3	3	0	7	3	3	2020	0	1	4	4	4	3	4	4	0	0	0	0	1	1	1	1	0	3.625	0.675249	0
50	1	5	1	0	1	1	0	5	2	3	2020	0	1	1	1	3	3	3	3	0	0	0	1	1	1	1	1	0	2.375	-1.44051	0
52	1	5	1	0	1	3	0	6.869903	3	3	2022	0	1	4	4	4	4	3	4	0	0	0	1	1	1	1	1	0	3.625	0.643547	0
56	0	5	1	0	1	1	0	7.287108	2	2	2022	0	1	2	2	3	3	3	1	0	0	0	1	1	1	1	1	0	2.25	-1.73691	0
58	0	5	0	0	5	1	0	5	3	4	2020	0	1	2	2	3	4	4	4	1	0	0	1	1	1	1	1	0	3.25	0.120275	1
48	1	4	1	0	1	1	0	0	3	3	2022	0	1	4	4	3	4	4	4	0	0	0	1	1	1	1	1	0	3.625	0.559365	0
50	1	4	1	0	2	3	1	5	4	4	2020	0	1	3	3	3	3	3	3	0	0	0	1	1	1	1	1	0	3.25	0.21599	0
46	0	4	1	0	1	1	0	10	4	4	2020	0	1	2	1	2	4	4	4	0	0	0	1	1	1	1	1	0	3.125	-0.0685823	0
48	0	4	1	0	2	2	0	10	2	2	2022	0	1	2	1	1	4	3	4	0	0	0	1	1	1	1	1	0	2.375	-1.80002	0
41	0	6	1	0	4	5	0	3	4	4	2020	1	1	4	4	4	4	4	4	0	0	0	1	1	1	1	1	0	4	1.46717	0
43	0	6	1	0	3	3	0	6.630772	3	2	2022	1	1	3	3	3	3	3	4	0	0	0	1	1	1	1	1	0	3	-0.516864	0
19	1	6	1	1	3	2	0	6.839375	2	2	2022	1	1	3	4	4	4	4	4	0	0	0	0	2	1	1	1	0	3.375	0.0701337	0
21	1	6	1	1	3	3	0	10	2	2	2020	1	1	4	4	4	4	4	4	0	0	0	0	2	1	1	1	0	3.5	0.249762	0
33	0	6	1	0	3	2	0	6.839375	3	3	2022	0	0	3	3	3	3	3	3	0	0	0	1	1	1	1	1	0	3	-0.392716	0
35	0	6	1	0	4	4	0	5	3	4	2020	0	0	3	3	2	3	3	4	0	0	0	1	1	1	1	1	0	3.125	-0.204576	0
47	1	5	0	0	3	3	0	10	3	3	2020	0	1	3	3	4	4	4	4	1	0	0	1	1	1	1	1	0	3.5	0.486075	0.4
49	1	5	0	0	3	3	0	6.630772	4	4	2022	0	1	4	4	4	4	4	4	1	0	0	1	1	1	1	1	0	4	1.46717	0.5
45	0	5	1	0	3	1	0	7.047977	3	2	2022	0	1	2	2	4	3	3	4	0	0	0	1	1	1	1	1	0	2.875	-0.590153	0
47	0	5	1	0	5	3	0	10	3	3	2020	0	1	2	4	4	3	3	4	0	0	0	1	1	1	1	1	0	3.25	0.101071	0.4
22	1	5	1	0	3	3	0	8	3	3	2022	0	1	4	4	4	4	4	4	0	1	0	0	3	1	1	1	0	3.75	0.858468	0
24	1	5	1	1	4	3	0	7	3	3	2020	0	1	4	4	4	4	4	4	0	1	0	0	3	1	1	1	0	3.75	0.858468	0
47	1	3	1	0	2	2	0	5	2	4	2020	0	1	3	4	3	4	4	4	0	0	0	1	2	1	1	1	0	3.5	0.382422	0.4
49	1	3	1	0	2	2	0	6.95894	4	4	2022	0	1	4	4	3	1	1	1	0	0	0	1	2	1	1	1	0	2.75	-0.570994	0.5
47	0	3	0	0	3	5	0	0	1	2	2020	0	1	3	3	3	3	4	4	1	0	0	1	1	1	1	1	0	2.875	-0.907963	0.4
49	0	3	0	0	4	3	0	6.511207	2	2	2022	0	1	4	4	3	3	3	4	1	0	0	1	1	1	1	1	0	3.125	-0.447481	0.5
20	1	3	1	0	1	3	0	5	4	4	2022	0	1	4	4	4	4	4	4	0	0	0	0	2	1	1	1	0	4	1.46717	0
22	1	3	1	0	3	3	0	10	4	4	2020	0	1	4	4	4	4	4	4	0	0	0	0	2	1	1	1	0	4	1.46717	0
47	0	4	1	0	3	3	0	6.630772	4	4	2022	0	1	3	3	4	3	3	4	0	0	0	1	1	1	1	1	0	3.5	0.696641	0.4
49	0	6	1	0	1	1	0	5	3	4	2020	0	1	3	4	4	4	4	4	0	0	0	1	1	1	1	1	0	3.75	0.984535	0.5
19	0	4	1	1	1	3	0	6.869903	4	4	2022	0	1	4	4	4	4	4	4	0	0	0	0	2	1	1	1	0	4	1.46717	0
21	0	6	0	0	2	2	0	5	3	3	2020	0	1	3	3	3	3	3	3	1	0	0	0	2	1	1	1	0	3	-0.392716	0.5
44	1	6	1	0	2	3	0	9	3	3	2022	0	1	3	3	3	3	3	4	0	0	0	1	1	1	1	1	0	3.125	-0.211168	0
46	1	6	1	0	2	2	0	10	4	4	2020	0	1	3	4	4	4	4	4	0	0	0	1	1	1	1	1	0	3.875	1.28754	0
58	0	6	0	0	3	3	0	6.630772	2	2	2022	1	1	3	1	1	4	3	4	1	0	0	1	1	1	1	1	0	2.5	-1.62039	1
60	0	6	0	0	3	4	0	7	2	4	2020	1	1	3	1	2	4	3	4	1	0	0	1	1	1	1	1	0	2.875	-0.709894	1
61	1	6	0	0	1	3	0	6.869903	4	4	2022	0	1	4	4	4	4	4	4	1	0	0	1	1	1	1	1	0	4	1.46717	1
63	1	6	0	0	1	3	0	5	4	4	2020	1	1	3	4	4	4	4	4	1	0	0	1	1	1	1	1	0	3.875	1.28754	1
37	1	6	1	0	3	3	0	10	2	3	2020	1	1	3	2	4	4	3	4	0	0	0	1	1	1	1	1	0	3.125	-0.224619	0
39	1	6	1	0	3	3	0	6.630772	4	4	2022	1	1	4	4	4	4	4	4	0	0	0	1	1	1	1	1	0	4	1.46717	0.25
36	0	6	1	0	3	1	0	10	2	3	2022	1	1	3	3	3	3	3	3	0	0	0	1	1	1	1	1	0	2.875	-0.695726	0.5
38	0	6	1	0	3	3	0	10	2	3	2020	1	1	3	3	1	3	2	3	0	0	0	1	1	1	1	1	0	2.5	-1.50885	0
55	0	4	0	0	4	4	0	6.302604	3	3	2022	0	1	3	3	2	4	4	4	1	0	0	1	1	1	1	1	0	3.25	-0.112131	1
57	0	5	1	0	3	4	0	7	3	3	2020	0	1	2	1	3	3	3	2	0	0	0	1	1	1	1	1	0	2.5	-1.13942	0
32	1	4	0	0	3	3	0	5	2	4	2022	0	1	3	3	4	3	3	3	1	0	0	1	1	1	1	1	0	3.125	-0.0909267	0.5
34	1	5	1	0	3	2	0	2	1	1	2020	0	1	4	4	4	4	4	4	0	0	0	1	1	1	1	1	0	3.25	-0.358943	0.75
51	0	3	1	0	1	3	0	6.869903	1	2	2022	0	1	1	1	1	2	1	2	0	0	0	1	1	1	1	1	0	1.375	-3.44203	0
53	0	5	1	0	2	3	0	6	3	4	2020	1	1	4	3	4	4	4	4	0	0	0	1	1	1	1	1	0	3.75	0.9714	0
27	0	3	1	0	2	1	0	7.167542	2	4	2022	1	1	4	3	2	3	3	3	0	0	0	1	1	1	1	1	0	3	-0.509505	0
29	0	3	0	0	2	1	0	5	3	4	2020	1	0	3	3	2	3	3	4	1	0	0	1	1	1	1	1	0	3.125	-0.204576	1
21	1	3	1	0	1	1	0	7.287108	3	3	2022	1	1	2	2	2	2	2	2	0	0	0	0	2	1	1	1	0	2.25	-1.6439	0.5
23	1	5	1	0	3	2	0	10	2	2	2020	1	1	2	2	2	3	3	3	0	0	0	0	2	1	1	1	0	2.375	-1.67292	0
32	0	6	0	0	3	3	0	6.630772	4	4	2022	1	1	2	3	3	3	3	4	1	0	0	1	1	1	1	1	0	3.25	0.217909	0.5
34	0	6	0	0	3	3	0	5	2	2	2020	1	1	2	3	3	3	3	4	1	0	0	1	1	1	1	1	0	2.75	-0.999502	0.75
37	0	7	1	0	2	4	0	6.541735	4	2	2022	1	1	3	3	1	3	3	3	0	0	0	1	1	1	2	1	0	2.75	-0.993608	0
39	0	7	0	0	3	4	1	6	2	2	2020	1	1	2	1	2	2	1	2	1	0	0	1	1	1	2	1	0	1.75	-2.66029	0.25
63	1	5	0	0	4	2	0	9	4	4	2020	0	1	3	2	3	2	2	4	1	0	0	1	1	1	1	1	0	3	-0.193367	1
65	1	4	0	0	2	3	0	6.750338	1	1	2022	0	1	3	2	2	3	1	1	1	0	0	1	1	1	1	1	0	1.75	-2.89493	1
39	0	3	1	0	3	2	0	8	4	4	2020	0	1	3	3	4	3	3	4	0	0	0	1	1	1	1	1	0	3.5	0.696641	0.25
41	0	3	1	0	2	2	0	6.95894	4	4	2022	0	1	3	3	4	3	3	3	0	0	0	1	1	1	1	1	0	3.375	0.515093	0
34	1	7	0	0	3	3	0	6.630772	2	1	2022	0	1	3	4	3	4	3	4	1	0	0	1	1	1	2	1	0	3	-0.749586	0.75
36	1	7	0	0	3	3	0	5	4	3	2020	0	1	4	4	4	4	4	4	1	0	0	1	1	1	2	1	0	3.875	1.16148	0.5
32	0	7	1	0	3	3	0	5	3	3	2022	0	1	4	4	4	4	1	4	0	0	0	1	1	1	2	1	0	3.375	0.213705	0.5
34	0	7	0	0	5	3	0	5	4	4	2020	1	1	1	1	1	3	4	4	1	0	0	1	1	1	2	1	0	2.75	-0.730533	0.75
30	1	5	1	0	3	3	0	6.630772	2	3	2022	0	0	3	3	3	3	3	3	0	0	0	1	1	1	1	1	0	2.875	-0.695726	0
32	1	5	1	0	3	3	0	5	2	3	2020	0	0	3	2	1	2	3	3	0	0	0	1	1	1	1	1	0	2.375	-1.66992	0.5
27	0	5	1	0	3	4	0	6.422169	2	2	2022	0	0	3	3	3	3	4	4	0	0	0	1	1	1	1	1	0	3	-0.604953	0
29	0	5	0	0	4	5	0	10	3	3	2020	0	0	3	3	3	3	3	3	1	0	0	1	1	1	1	1	0	3	-0.392716	1
37	0	2	1	0	3	3	0	6.630772	2	4	2022	0	1	2	2	2	3	2	3	0	0	0	1	1	1	1	1	0	2.5	-1.27645	0
39	0	2	1	0	3	3	0	8	3	4	2020	0	1	1	2	3	3	2	4	0	0	0	1	1	1	1	1	0	2.75	-0.672414	0.25
46	1	2	1	0	3	3	0	8	4	4	2020	0	1	3	3	3	3	3	4	0	0	0	1	1	1	1	1	0	3.375	0.397537	0
48	1	2	1	0	3	3	0	9	4	4	2022	0	1	4	3	3	3	4	4	0	0	0	1	1	1	1	1	0	3.625	0.792087	0
38	1	4	1	0	3	3	0	6.630772	3	3	2022	1	1	3	4	4	4	2	4	0	0	0	1	1	1	1	1	0	3.375	0.248997	0
40	1	3	1	0	3	3	0	8	4	3	2020	1	1	3	2	2	2	3	3	0	0	0	1	1	1	1	1	0	2.75	-0.764792	0
42	1	2	1	0	2	2	0	10	4	2	2022	0	1	1	2	3	3	3	4	0	0	0	0	1	1	1	1	0	2.75	-0.765875	0
44	1	2	1	0	3	3	0	9	3	2	2020	0	1	3	3	3	3	3	4	0	0	0	0	1	1	1	1	0	3	-0.516864	0
47	1	4	1	0	3	4	0	6.422169	4	4	2022	0	1	3	4	3	4	4	4	0	0	0	1	1	1	1	1	0	3.75	0.988442	0
49	1	4	1	0	3	4	0	5	3	3	2020	0	1	3	3	3	4	3	4	0	0	0	1	1	1	1	1	0	3.25	-0.027949	0
50	0	4	1	0	3	3	0	5	4	4	2020	0	1	4	4	4	4	4	4	0	0	0	1	2	1	1	1	0	4	1.46717	0
52	0	4	1	0	2	2	0	6.95894	2	3	2022	0	1	2	4	4	2	2	3	0	0	0	1	2	1	1	1	0	2.75	-0.781627	0
30	1	5	1	0	2	2	0	8	4	4	2020	0	1	4	4	3	4	4	4	0	0	0	1	2	1	1	1	0	3.875	1.16807	0
32	1	5	1	0	3	3	0	6.630772	3	4	2022	0	1	3	3	3	3	3	4	0	0	0	1	2	1	1	1	0	3.25	0.0945276	0
27	0	5	1	0	3	2	0	9	2	2	2022	0	1	3	3	3	3	3	4	0	0	0	1	1	1	1	1	0	2.875	-0.819874	0
29	0	5	1	0	3	3	0	7	1	1	2020	0	1	3	3	3	4	4	4	0	0	0	1	1	1	1	1	0	2.875	-1.03044	0
55	0	5	0	0	4	5	0	5	2	3	2020	0	0	4	4	2	2	3	2	1	0	0	1	1	1	1	1	0	2.75	-0.987204	1
57	0	2	0	0	4	5	0	6	4	4	2022	0	0	1	3	2	4	4	4	1	0	0	1	1	1	1	1	0	3.25	0.137317	1
56	1	2	0	0	3	3	0	8	4	4	2022	0	0	3	3	3	4	3	4	1	0	0	1	1	1	1	1	0	3.5	0.580757	1
58	1	5	0	0	3	3	0	5	4	3	2020	0	0	4	4	4	4	4	4	1	0	0	1	1	1	1	1	0	3.875	1.16148	1
31	0	4	1	0	3	3	0	6.630772	3	3	2022	1	1	3	3	3	3	3	3	0	0	0	1	1	1	1	1	0	3	-0.392716	0
33	0	4	1	0	3	3	0	5	2	2	2020	1	1	3	2	1	2	3	3	0	0	0	1	1	1	1	1	0	2.25	-1.97561	0
39	1	3	1	0	4	4	0	10	3	4	2020	1	0	4	4	4	4	4	4	0	0	0	1	1	1	1	1	0	3.875	1.16416	0
41	1	3	1	0	3	3	0	6.630772	4	4	2022	1	0	4	4	4	4	4	4	0	0	0	1	1	1	1	1	0	4	1.46717	0
37	0	3	1	0	3	3	0	10	4	4	2022	1	0	4	4	3	4	4	4	0	0	0	1	1	1	1	1	0	3.875	1.16807	0
39	0	3	1	0	3	3	0	10	3	3	2020	1	0	3	3	3	4	3	4	0	0	0	1	1	1	1	1	0	3.25	-0.027949	0
20	0	6	1	0	1	3	0	4	3	4	2020	0	1	3	1	1	1	3	4	0	0	0	0	2	1	1	1	0	2.5	-1.25565	0
22	0	5	1	0	2	2	0	6.95894	2	3	2022	0	1	2	2	4	2	4	4	0	0	0	0	2	1	1	1	0	2.875	-0.555765	0
32	0	4	1	0	1	3	0	8	2	4	2020	1	0	3	3	4	4	4	4	0	0	0	1	1	1	1	1	0	3.5	0.488761	0
34	0	4	1	0	3	3	0	6.630772	3	2	2022	1	0	3	3	4	3	3	4	0	0	0	1	1	1	1	1	0	3.125	-0.21776	0
16	0	6	1	0	4	5	0	9	3	3	2020	1	1	4	4	2	4	4	4	0	0	0	0	1	1	1	1	0	3.5	0.260261	0
18	0	6	1	1	3	3	0	1	4	4	2022	1	1	4	4	4	4	4	4	0	0	0	0	1	1	1	1	0	4	1.46717	0
41	1	6	1	0	5	5	0	1	2	2	2020	1	1	3	3	2	3	3	4	0	0	0	1	1	1	1	1	0	2.75	-1.11898	0
43	1	6	1	0	5	5	0	8	1	2	2022	1	1	4	4	4	3	4	4	0	0	0	1	1	1	1	1	0	3.25	-0.236467	0.5
43	0	6	0	0	3	2	0	9	2	2	2022	1	1	2	1	4	3	3	4	1	0	0	1	1	1	1	1	0	2.625	-1.08593	0.5
45	0	6	1	0	2	3	0	10	1	3	2020	1	1	2	3	1	4	1	4	0	0	0	1	1	1	1	1	0	2.375	-1.84165	0
21	0	6	1	0	2	3	0	10	2	2	2020	1	1	3	3	1	3	3	4	0	1	0	0	3	1	1	1	0	2.625	-1.41808	0
23	0	6	1	0	2	3	0	6.750338	2	2	2022	1	1	3	4	3	4	3	4	0	1	0	0	3	1	1	1	0	3.125	-0.443891	0
74	0	2	0	0	4	5	0	6.094001	4	4	2022	0	1	4	4	2	4	4	4	1	0	0	1	1	1	1	1	0	3.75	0.868967	1
76	0	2	0	0	4	5	0	6.094001	4	3	2020	0	0	4	3	2	4	3	4	1	0	0	1	1	1	1	1	0	3.375	0.155586	1
46	0	3	1	0	3	3	0	6.630772	4	4	2022	0	1	4	4	4	3	3	4	0	0	0	1	1	1	1	1	0	3.75	1.06903	0
48	0	3	1	0	3	4	0	5	3	3	2020	0	1	4	4	4	4	4	4	0	0	0	1	1	1	1	1	0	3.75	0.858468	0
65	1	3	0	0	3	3	0	6	2	1	2020	0	1	2	4	2	2	2	4	1	0	0	1	1	1	1	1	0	2.375	-1.80968	1
67	1	2	0	0	3	5	0	6.213567	4	4	2022	0	1	2	4	4	4	4	4	1	0	0	1	1	1	1	1	0	3.75	1.10792	1
59	0	5	0	0	5	1	0	6.808846	3	3	2020	1	1	4	4	4	4	4	4	1	0	0	1	1	1	1	1	0	3.75	0.858468	1
61	0	5	0	0	5	5	0	5.974436	4	4	2022	1	1	4	4	4	4	4	4	1	0	0	1	1	1	1	1	0	4	1.46717	1
33	1	5	1	0	4	3	0	8	3	2	2020	1	1	3	4	3	4	4	4	0	1	0	1	3	1	1	1	0	3.375	0.0740402	0
35	1	5	1	1	3	3	0	6.630772	3	3	2022	1	1	4	4	3	4	4	4	0	1	0	1	3	1	1	1	0	3.625	0.559365	0
57	1	5	0	0	3	3	0	6.630772	4	4	2020	1	1	4	4	4	4	4	4	1	0	0	1	1	1	1	1	0	4	1.46717	1
59	1	5	0	0	5	5	0	5.974436	4	4	2022	1	1	4	4	4	4	4	4	1	0	0	1	1	1	1	1	0	4	1.46717	1
34	0	5	1	1	3	3	0	7	1	4	2020	1	1	3	3	4	3	3	4	0	1	0	1	3	1	1	1	0	3.125	-0.212389	0
36	0	5	1	1	3	3	0	6.630772	3	3	2022	1	1	3	4	4	4	4	4	0	1	0	1	3	1	1	1	0	3.625	0.678839	0
44	1	5	1	0	3	3	0	6.630772	4	4	2022	1	1	4	4	4	4	4	4	0	0	0	1	1	1	1	1	0	4	1.46717	0
46	1	5	1	0	5	5	0	5	3	3	2020	1	1	4	4	4	4	4	4	0	0	0	1	1	1	1	1	0	3.75	0.858468	0
42	0	5	1	1	4	4	0	6.302604	3	3	2022	1	1	4	4	3	4	4	4	0	0	0	1	1	1	1	1	0	3.625	0.559365	0
44	0	5	1	0	5	5	0	0	3	3	2020	1	1	4	4	4	4	4	4	0	0	0	1	1	1	1	1	0	3.75	0.858468	0
53	0	2	1	0	3	3	0	7	4	4	2022	1	1	3	4	4	4	4	4	0	0	0	1	1	1	1	1	0	3.875	1.28754	0
55	0	6	0	0	1	3	0	10	3	2	2020	1	1	3	4	3	3	3	4	1	0	0	1	1	1	1	1	0	3.125	-0.3241	1
71	0	5	0	0	5	3	0	10	4	3	2020	1	1	3	4	4	4	4	4	1	0	0	1	1	1	1	1	0	3.75	0.981849	1
73	0	5	0	0	3	5	0	6.213567	4	4	2022	1	1	3	1	4	4	4	4	1	0	0	1	1	1	1	1	0	3.5	0.709253	1
45	1	5	0	0	5	5	0	0	1	3	2020	1	1	4	4	4	4	4	4	1	0	0	1	1	1	1	1	0	3.5	0.252448	0.5
47	1	5	0	0	4	5	0	6.094001	4	4	2022	1	1	4	4	4	4	4	4	1	0	0	1	1	1	1	1	0	4	1.46717	0.5
45	0	5	1	0	4	4	0	10	2	1	2020	1	1	3	4	3	3	3	3	0	0	0	1	1	1	1	1	0	2.75	-1.11435	0.5
47	0	5	1	0	3	3	0	10	3	3	2022	1	1	3	3	4	3	3	4	0	0	0	1	1	1	1	1	0	3.25	0.0879352	0.5
22	0	5	1	0	4	4	0	8	4	4	2022	1	1	4	4	4	4	4	4	0	1	0	0	3	1	1	1	0	4	1.46717	0
24	0	5	1	0	3	4	0	6	4	4	2020	1	1	3	3	3	3	3	4	0	1	0	0	3	1	1	1	0	3.375	0.397537	0
55	1	5	0	0	1	1	0	10	1	3	2020	0	1	3	4	4	4	4	4	1	0	0	1	1	1	1	1	0	3.375	0.0728195	1
57	1	2	0	0	1	1	0	7.287108	4	4	2022	0	1	4	4	4	4	4	4	1	0	0	1	1	1	1	1	0	4	1.46717	1
33	1	4	1	0	2	3	0	5	2	2	2020	1	1	3	4	4	4	4	4	0	0	0	1	1	1	1	1	0	3.375	0.0701337	0
35	1	4	1	0	2	3	0	9	3	2	2022	0	1	3	4	4	3	4	4	0	0	0	1	1	1	1	1	0	3.375	0.189924	0
64	0	4	0	0	5	5	0	0	3	3	2020	1	1	4	4	4	4	4	4	1	0	0	1	1	1	1	1	0	3.75	0.858468	1
66	0	4	0	0	5	5	0	5.974436	3	4	2022	1	1	3	3	4	4	3	4	1	0	0	1	1	1	1	1	0	3.5	0.57685	1
32	1	4	1	0	1	3	0	6.869903	4	4	2022	1	1	4	4	4	4	4	4	0	0	0	1	2	1	1	1	0	4	1.46717	0
34	1	4	1	0	3	3	0	10	3	3	2020	1	1	4	4	2	3	3	4	0	0	0	1	2	1	1	1	0	3.25	-0.137879	0
32	0	4	1	0	2	3	0	8	3	3	2020	1	1	3	4	3	4	3	4	0	1	0	1	3	1	1	1	0	3.375	0.164815	0
34	0	4	1	0	2	3	0	6.750338	4	4	2022	1	1	4	4	3	4	4	4	0	1	0	1	3	1	1	1	0	3.875	1.16807	0
81	1	7	0	0	2	1	0	7.167542	2	1	2022	0	1	1	1	4	2	4	4	1	0	0	1	1	1	2	1	0	2.375	-1.53955	1
83	1	7	0	0	1	3	0	10	4	1	2020	0	1	4	4	4	4	4	4	1	0	0	1	1	1	2	1	0	3.625	0.550086	1
31	1	7	1	0	1	1	0	10	3	2	2020	0	1	2	2	4	2	3	4	0	0	0	1	1	1	2	1	0	2.75	-0.773372	0
33	1	7	1	0	1	1	0	7.287108	4	4	2022	0	1	2	2	4	2	2	4	0	0	0	1	1	1	2	1	0	3	-0.0738918	0
34	0	3	1	1	3	2	0	9	2	4	2020	0	1	2	3	3	4	3	3	0	1	0	1	3	1	1	1	0	3	-0.38644	0
36	0	3	1	1	3	3	0	6.630772	4	4	2022	1	0	3	3	4	3	3	4	0	1	0	1	3	1	1	1	0	3.5	0.696641	0
33	0	7	1	0	4	4	0	6.302604	3	3	2022	0	1	3	3	3	3	3	4	0	0	0	1	2	1	2	1	0	3.125	-0.211168	0
35	0	7	1	0	1	5	0	0	2	3	2020	0	1	3	3	3	3	3	4	0	0	0	1	2	1	2	1	0	3	-0.514178	0
65	1	6	0	0	3	2	0	6.839375	3	4	2022	0	0	3	3	4	4	4	4	1	0	0	1	1	1	1	1	0	3.625	0.791771	1
67	1	5	0	0	3	5	0	10	4	4	2020	0	0	4	4	4	4	4	4	1	0	0	1	1	1	1	1	0	4	1.46717	1
35	1	6	1	1	2	2	0	6.95894	3	4	2022	0	0	4	4	2	4	4	4	0	0	0	1	2	1	1	1	0	3.625	0.565957	0
37	1	5	1	1	2	1	0	8	4	4	2020	0	0	4	3	4	4	3	4	0	0	0	1	2	1	1	1	0	3.75	1.05949	0
32	0	6	1	0	2	1	0	7.167542	4	4	2022	0	0	4	3	2	4	4	4	0	1	0	1	3	1	1	1	0	3.625	0.676203	0
34	0	5	1	0	2	1	0	7	3	4	2020	0	0	3	4	4	4	4	4	0	1	0	1	3	1	1	1	0	3.75	0.984535	0
41	1	5	1	1	2	2	0	6.95894	4	4	2022	0	1	4	4	4	4	4	4	0	0	0	1	2	1	1	1	0	4	1.46717	0
43	1	6	1	0	2	3	0	8	4	4	2020	0	1	4	4	4	4	4	4	0	0	0	1	2	1	1	1	0	4	1.46717	0
64	1	2	1	0	3	4	0	5	2	4	2020	0	1	4	4	4	4	4	4	0	0	0	1	2	1	1	1	0	3.75	0.861154	0.666667
66	1	2	1	0	4	4	0	6	3	3	2022	0	1	3	3	2	4	3	4	0	0	0	1	2	1	1	1	0	3.125	-0.327052	0.666667
62	0	2	0	0	3	3	0	6.630772	3	3	2022	0	1	3	4	1	4	4	4	1	0	0	1	1	1	1	1	0	3.25	-0.218471	1
64	0	2	0	0	4	3	0	4	3	2	2020	0	1	3	3	3	3	3	4	1	0	0	1	1	1	1	1	0	3	-0.516864	0.666667
64	1	2	0	0	5	5	0	5.974436	3	4	2022	0	1	4	3	4	4	4	4	1	0	0	1	2	1	1	1	0	3.75	0.9714	0.666667
66	1	2	0	0	5	3	0	5	2	2	2020	0	1	3	3	4	3	3	4	1	0	0	1	2	1	1	1	0	3	-0.52077	0.666667
70	0	1	0	0	2	4	0	6.541735	2	4	2022	0	1	4	1	4	4	4	4	1	0	0	1	1	1	1	1	0	3.375	0.282862	1
72	0	1	0	0	4	2	0	0	4	4	2020	0	1	3	3	4	4	4	4	1	0	0	1	1	1	1	1	0	3.75	1.09478	1
54	1	1	0	0	2	2	0	8	2	1	2020	0	1	3	3	4	3	4	4	1	0	0	0	1	1	1	1	0	3	-0.611545	1
56	1	1	0	0	2	2	0	6.95894	2	2	2022	0	1	3	3	3	3	3	3	1	0	0	0	1	1	1	1	0	2.75	-1.00142	1
55	0	2	1	0	3	3	1	6.630772	2	2	2022	0	1	2	2	3	2	2	3	0	0	0	1	1	1	1	1	0	2.25	-1.77195	0
57	0	2	0	0	2	3	1	9	2	2	2020	0	1	3	3	3	3	3	3	1	0	0	1	1	1	1	1	0	2.75	-1.00142	1
66	1	2	0	0	3	3	0	6.630772	4	4	2022	0	1	4	4	4	4	4	4	1	0	0	1	2	1	1	1	0	4	1.46717	0.666667
68	1	2	0	0	4	4	0	3	3	3	2020	0	1	4	4	4	4	4	4	1	0	0	1	2	1	1	1	0	3.75	0.858468	1
32	1	3	1	0	4	4	0	6.302604	3	4	2022	1	1	4	4	4	4	4	1	0	0	0	1	2	1	1	1	0	3.5	0.61952	0
34	1	3	1	0	5	5	0	10	1	1	2020	1	1	4	4	4	4	4	4	0	0	0	1	2	1	1	1	0	3.25	-0.358943	0
56	1	3	0	0	5	5	0	5	3	3	2020	0	0	4	4	4	4	4	4	1	0	0	1	2	1	1	1	0	3.75	0.858468	1
58	1	3	0	0	3	3	0	6.630772	4	4	2022	0	0	4	4	4	4	4	4	1	0	0	1	2	1	1	1	0	4	1.46717	1
57	0	3	0	0	3	5	1	6.213567	2	4	2022	0	0	3	4	4	4	4	4	1	0	0	1	1	1	1	1	0	3.625	0.681525	1
59	0	3	0	0	4	5	1	5	1	3	2020	0	0	4	4	4	4	4	4	1	0	0	1	1	1	1	1	0	3.5	0.252448	1
77	1	2	0	0	3	5	0	5	2	2	2020	0	0	4	3	4	4	4	4	1	0	0	1	1	1	1	1	0	3.375	0.0569983	1
79	1	2	0	0	3	3	0	6.630772	3	4	2022	0	0	3	4	3	4	4	4	1	0	0	1	1	1	1	1	0	3.625	0.685432	1
76	0	2	0	0	2	3	0	5	1	4	2022	0	0	3	3	2	1	3	4	1	0	0	1	1	1	1	1	0	2.625	-1.17703	1
78	0	2	0	0	4	5	0	5	1	3	2020	0	0	4	4	4	4	4	4	1	0	0	1	1	1	1	1	0	3.5	0.252448	1
63	1	2	0	0	3	3	0	6.630772	4	4	2022	0	0	3	4	4	4	4	4	1	0	0	1	2	1	1	1	0	3.875	1.28754	1
65	1	3	0	0	3	4	0	8	3	3	2020	0	1	4	4	3	4	4	4	1	0	0	1	2	1	1	1	0	3.625	0.559365	1
82	0	1	0	0	2	4	0	6.541735	3	4	2022	0	0	4	1	3	4	4	4	1	0	0	1	1	1	1	1	0	3.375	0.286768	1
84	0	1	0	0	5	5	0	5	3	3	2020	0	0	4	4	4	4	4	4	1	0	0	1	1	1	1	1	0	3.75	0.858468	1
51	0	4	1	0	3	3	0	8	4	4	2020	0	0	3	3	4	4	4	4	0	0	0	1	1	1	1	1	0	3.75	1.09478	0
53	0	4	1	0	2	2	0	6.95894	3	4	2022	0	0	3	3	4	4	3	4	0	0	0	1	1	1	1	1	0	3.5	0.57685	0
52	1	4	1	0	3	3	0	6.630772	2	4	2022	0	0	3	2	4	4	4	4	0	0	0	1	1	1	1	1	0	3.375	0.295997	0
54	1	4	1	0	1	2	0	8	3	4	2020	0	0	3	3	4	4	4	4	0	0	0	1	1	1	1	1	0	3.625	0.791771	0
23	0	4	1	1	3	3	0	8	4	4	2020	0	0	3	3	4	3	3	4	0	1	0	0	4	1	1	1	0	3.5	0.696641	0
25	0	4	1	1	4	3	0	6.511207	3	3	2022	0	0	3	3	3	2	3	4	0	1	0	0	4	1	1	1	0	3	-0.394387	0
51	1	4	1	0	2	3	0	3	4	4	2020	0	0	3	4	4	3	4	4	0	0	0	1	1	1	1	1	0	3.75	1.10433	0
53	1	3	1	0	2	3	0	9	3	4	2022	0	0	3	3	3	3	4	4	0	0	0	1	1	1	1	1	0	3.375	0.309449	0
52	0	4	1	0	3	4	0	7	4	3	2020	0	0	3	3	2	3	3	3	0	0	0	1	1	1	1	1	0	3	-0.388809	0
54	0	3	1	0	3	3	0	6.630772	2	2	2022	0	0	3	3	3	3	3	3	0	0	0	1	1	1	1	1	0	2.75	-1.00142	0
62	0	6	0	0	3	3	0	6.630772	3	4	2022	1	0	3	4	3	4	4	4	1	0	0	1	1	1	1	1	0	3.625	0.685432	1
64	0	6	0	0	3	5	0	5	1	3	2020	1	0	4	4	3	4	4	4	1	0	0	1	1	1	1	1	0	3.375	-0.0466553	1
67	1	6	0	0	3	5	0	5	3	3	2020	1	0	4	4	4	4	4	4	1	0	0	1	1	1	1	1	0	3.75	0.858468	1
69	1	6	0	0	5	5	0	5	1	4	2022	1	0	3	4	4	4	4	4	1	0	0	1	1	1	1	1	0	3.5	0.378515	1
31	1	6	1	0	3	3	0	8	2	3	2022	1	0	4	3	4	4	4	4	0	0	0	1	1	1	1	1	0	3.5	0.362694	0
33	1	6	1	0	3	3	0	10	4	4	2020	1	0	1	4	4	4	4	4	0	0	0	1	1	1	1	1	0	3.625	0.928288	0
31	0	6	1	0	3	4	0	5	3	3	2020	1	0	3	3	3	4	4	4	0	0	0	1	1	1	1	1	0	3.375	0.186972	0
33	0	6	1	0	3	3	0	8	4	3	2022	1	0	3	3	3	4	1	4	0	0	0	1	1	1	1	1	0	3.125	-0.154781	0
43	0	5	1	0	3	2	0	5	3	3	2020	0	0	4	4	4	4	4	4	0	0	0	1	1	1	1	1	0	3.75	0.858468	0
45	0	5	1	0	2	3	0	5	4	4	2022	0	1	3	3	4	4	4	4	0	0	0	1	1	1	1	1	0	3.75	1.09478	0
18	0	5	1	1	1	1	0	7.287108	4	4	2022	0	1	4	3	3	3	3	4	0	0	0	0	1	1	1	1	0	3.5	0.577166	0
20	0	5	1	0	2	2	0	6	2	3	2020	0	1	3	3	3	3	3	4	0	0	0	0	2	1	1	1	0	3	-0.514178	0
46	1	4	1	1	4	4	0	3	4	4	2020	1	1	3	4	3	4	4	4	0	0	0	1	1	1	1	1	0	3.75	0.988442	0
48	1	4	1	0	3	3	0	6.630772	3	3	2022	1	1	4	4	4	4	4	4	0	0	0	1	1	1	1	1	0	3.75	0.858468	0
45	0	4	1	0	3	3	0	6.630772	3	4	2022	1	1	4	4	4	4	4	4	0	0	0	1	1	1	1	1	0	3.875	1.16416	0
47	0	4	1	0	3	3	0	5	3	3	2020	1	1	4	3	3	4	4	4	0	0	0	1	1	1	1	1	0	3.5	0.366601	0.333333
22	0	4	1	0	4	3	0	10	4	4	2020	1	1	3	2	3	3	3	4	0	1	0	0	3	1	1	1	0	3.25	0.204774	0
24	0	4	1	0	2	3	0	6.750338	3	4	2022	1	1	1	3	2	3	2	3	0	0	0	0	1	1	1	1	0	2.625	-0.960302	0
55	0	8	1	0	1	2	0	6	2	2	2020	0	0	3	3	3	3	3	3	0	0	0	1	1	1	2	1	0	2.75	-1.00142	0
57	0	5	1	0	1	2	0	9	4	4	2022	0	0	3	3	3	4	3	4	0	0	0	1	1	1	1	1	0	3.5	0.580757	0
31	1	3	1	0	3	3	0	6.630772	4	4	2022	0	0	4	4	4	4	4	4	0	0	0	1	1	1	1	1	0	4	1.46717	0
33	1	8	1	0	2	3	0	8	3	3	2020	0	0	4	4	4	4	4	4	0	0	0	1	1	1	2	1	0	3.75	0.858468	0
47	0	5	1	0	3	3	0	6.630772	4	3	2022	1	1	3	4	3	4	3	4	0	0	0	1	1	1	1	1	0	3.5	0.467825	0.333333
49	0	5	1	0	2	2	0	4	2	4	2020	1	1	3	3	4	4	3	4	0	0	0	1	1	1	1	1	0	3.375	0.27384	0
17	0	5	1	1	2	1	0	8	2	2	2020	1	1	2	3	4	4	3	3	0	0	0	0	2	1	1	1	0	2.875	-0.698728	0
19	0	5	1	1	1	1	0	7	2	2	2022	1	1	3	3	3	3	3	3	0	0	0	0	1	1	1	1	0	2.75	-1.00142	0
71	1	6	0	0	5	5	0	5.974436	4	4	2020	0	0	4	4	4	4	4	4	1	0	0	1	1	1	1	1	0	4	1.46717	1
73	1	6	0	0	3	3	0	6.630772	4	4	2022	0	0	4	4	4	4	4	4	1	0	0	1	1	1	1	1	0	4	1.46717	1
44	1	4	1	1	3	2	0	6.839375	3	2	2022	1	1	3	2	3	3	3	4	0	0	0	1	1	1	1	1	0	2.875	-0.709628	0
46	1	4	1	0	4	3	0	6	4	2	2020	1	1	3	4	3	4	4	4	0	0	0	1	1	1	1	1	0	3.5	0.37705	0
45	0	4	1	0	2	1	0	7.167542	4	4	2022	1	1	3	4	1	4	3	4	0	0	0	1	2	1	1	1	0	3.375	0.175314	0
47	0	4	0	0	3	3	0	10	3	4	2020	1	1	3	4	1	4	3	4	1	0	0	1	2	1	1	1	0	3.25	-0.127696	0.333333
56	0	2	1	0	1	4	0	5	1	1	2020	0	1	4	4	4	4	4	4	0	0	0	1	1	1	1	1	0	3.25	-0.358943	0
58	0	2	1	0	1	3	0	6	2	2	2022	0	1	3	3	3	3	3	3	0	0	0	1	1	1	1	1	0	2.75	-1.00142	0
63	1	3	0	0	3	4	0	8	3	3	2020	0	0	3	4	2	4	4	4	1	0	0	1	2	1	1	1	0	3.375	0.0806326	1
65	1	3	0	0	3	4	0	6.422169	2	4	2022	0	0	3	1	1	4	4	4	1	0	0	1	2	1	1	1	0	2.875	-0.794077	1
65	0	3	0	0	2	1	1	10	3	2	2020	0	0	3	2	2	4	4	4	1	0	0	1	1	1	1	1	0	3	-0.610591	1
67	0	3	0	0	2	1	1	7.167542	4	4	2022	0	0	3	4	1	3	4	4	1	0	0	1	1	1	1	1	0	3.375	0.207016	1
52	0	3	0	0	3	3	0	5	3	1	2022	0	0	3	1	2	3	4	4	1	0	0	1	1	1	1	1	0	2.625	-1.29227	0.666667
54	0	3	0	0	3	3	0	8	3	3	2020	0	1	3	3	3	3	3	4	1	0	0	1	1	1	1	1	0	3.125	-0.211168	1
19	1	3	1	0	1	3	0	5	3	4	2020	0	0	4	4	4	4	4	4	0	0	0	0	2	1	1	1	0	3.875	1.16416	0
21	1	3	1	1	1	3	0	6	4	3	2022	0	0	3	3	4	3	3	4	0	0	0	0	2	1	1	1	0	3.375	0.390945	0
53	0	2	1	0	2	3	0	6.750338	3	4	2022	0	0	3	3	4	4	4	4	0	0	0	1	2	1	1	1	0	3.625	0.791771	0
55	0	3	0	0	3	3	0	6	4	4	2020	0	0	4	4	4	4	4	4	1	0	0	1	2	1	1	1	0	4	1.46717	1
49	1	3	1	0	4	3	0	5	4	3	2020	0	0	4	4	4	4	4	4	0	0	0	1	1	1	1	1	0	3.875	1.16148	0
51	1	2	1	0	3	3	0	6.630772	4	3	2022	0	0	4	3	3	4	4	4	0	0	0	1	1	1	1	1	0	3.625	0.66961	0
62	1	2	0	0	3	4	0	1	3	2	2022	0	0	2	3	2	2	2	3	1	0	0	1	1	1	1	1	0	2.375	-1.57528	1
64	1	2	0	0	3	3	0	10	3	3	2020	0	0	4	4	2	4	4	4	1	0	0	1	1	1	1	1	0	3.5	0.260261	1
62	0	2	0	0	2	4	0	6.541735	2	4	2022	0	0	3	3	3	3	3	3	1	0	0	1	2	1	1	1	0	3	-0.39003	1
64	0	2	0	0	3	4	0	8	2	3	2020	0	0	3	3	3	4	3	4	1	0	0	1	2	1	1	1	0	3.125	-0.330959	1
41	1	5	1	0	2	2	0	8	4	4	2020	1	1	3	3	4	4	4	4	0	1	0	1	3	1	1	1	0	3.75	1.09478	0
43	1	5	1	0	3	3	0	6.630772	2	3	2022	1	1	3	3	3	3	3	3	0	1	0	1	3	1	1	1	0	2.875	-0.695726	0
37	0	5	1	0	3	3	0	6	3	3	2020	1	1	3	3	4	4	3	4	0	0	0	1	1	1	1	1	0	3.375	0.271154	0
39	0	5	1	0	3	3	0	6.630772	3	4	2022	1	0	3	3	3	4	4	4	0	0	0	1	1	1	1	1	0	3.5	0.492668	0
16	0	5	1	1	1	3	0	6.869903	4	4	2022	1	1	3	3	4	4	3	4	0	0	0	0	1	1	1	1	0	3.625	0.87986	0
18	0	5	1	1	1	3	0	7	3	3	2020	1	1	3	4	4	4	4	4	0	0	0	0	1	1	1	1	0	3.625	0.678839	0
62	1	2	0	0	2	3	0	6.750338	3	3	2022	0	0	3	3	2	3	2	3	1	0	0	1	1	1	1	1	0	2.75	-0.90674	1
64	1	2	0	0	3	4	0	8	3	3	2020	0	0	2	4	2	2	3	4	1	0	0	0	1	1	1	1	0	2.875	-0.680355	1
71	0	2	0	0	3	3	0	8	3	3	2020	0	0	3	3	2	3	3	4	1	0	0	1	1	1	1	1	0	3	-0.510271	1
73	0	2	0	0	5	5	1	5.974436	4	3	2022	0	0	3	3	2	4	3	4	1	0	0	1	1	1	1	1	0	3.25	-0.0240424	1
71	1	2	0	0	3	3	0	8	3	3	2020	0	0	3	4	4	4	4	4	1	0	0	1	1	1	1	1	0	3.625	0.678839	1
73	1	2	0	0	4	4	0	6.302604	3	3	2022	0	0	3	4	4	4	4	4	1	0	0	1	1	1	1	1	0	3.625	0.678839	1
78	0	1	0	0	3	5	0	6.213567	4	3	2022	0	0	4	2	4	1	3	4	1	0	0	1	1	1	1	1	0	3.125	0.0113715	1
80	0	2	0	0	5	5	0	10	4	2	2020	0	0	3	3	4	3	3	3	1	0	0	1	1	1	1	1	0	3.125	-0.0962984	1
50	1	4	1	0	3	3	0	8	3	4	2022	0	0	4	3	4	4	3	4	0	0	0	1	1	1	1	1	0	3.625	0.756479	0
52	1	4	0	0	2	3	0	10	4	4	2020	0	0	3	3	4	4	3	4	1	0	0	1	1	1	1	1	0	3.625	0.87986	0.666667
42	0	4	1	0	2	2	0	9	2	3	2020	0	0	3	3	3	3	3	4	0	0	0	1	1	1	1	1	0	3	-0.514178	0
44	0	4	1	0	2	1	0	10	4	4	2022	0	0	3	3	3	3	3	3	0	0	0	1	1	1	1	1	0	3.25	0.21599	0
16	1	4	1	1	1	3	0	6.869903	3	3	2022	0	0	4	3	3	4	3	4	0	0	0	0	1	1	1	1	0	3.375	0.15168	0
18	1	4	1	0	3	2	0	4	3	3	2020	0	0	3	4	3	4	4	4	0	0	0	0	1	1	1	1	0	3.5	0.379736	0
30	0	4	1	0	3	3	0	6.630772	4	3	2022	0	1	4	4	4	4	4	4	0	0	0	1	1	1	1	1	0	3.875	1.16148	0
32	0	4	1	0	2	3	0	8	3	3	2020	0	1	3	4	4	3	3	4	0	0	0	1	1	1	1	1	0	3.375	0.280699	0
65	1	5	0	0	1	3	0	8	2	2	2020	1	1	3	3	3	3	4	4	1	0	0	1	1	1	1	1	0	3	-0.604953	1
67	1	5	0	0	2	3	0	3	3	3	2022	1	1	2	2	4	4	3	4	1	0	0	1	1	1	1	1	0	3.125	-0.101238	1
54	0	5	0	0	3	4	0	5	4	3	2020	1	0	3	4	1	4	4	4	1	0	0	1	1	1	1	1	0	3.375	0.0845392	1
56	0	5	0	0	4	2	0	0	3	3	2022	1	1	3	3	3	4	3	4	1	0	0	1	1	1	1	1	0	3.25	-0.027949	1
32	0	5	1	0	5	5	0	6	3	3	2020	1	1	4	3	3	4	4	4	0	0	0	1	1	1	1	1	0	3.5	0.366601	0
34	0	5	1	0	3	5	0	6.213567	4	3	2022	1	1	3	3	3	3	3	4	0	0	0	1	1	1	1	1	0	3.25	0.0918418	0
55	1	4	0	0	5	5	0	2	4	4	2020	0	0	3	4	2	4	4	4	1	0	0	1	1	1	1	1	0	3.625	0.689338	1
57	1	4	0	0	3	5	0	6.213567	3	4	2022	0	0	2	2	2	4	4	4	1	0	0	1	1	1	1	1	0	3.125	-0.178828	1
50	1	3	1	0	4	3	0	8	3	3	2020	0	1	4	4	4	4	4	4	0	0	0	1	1	1	1	1	0	3.75	0.858468	0
52	1	2	1	0	5	5	0	5.974436	3	4	2022	0	1	4	4	4	4	4	4	0	0	0	1	1	1	1	1	0	3.875	1.16416	0.666667
47	0	2	1	0	3	3	0	6.630772	4	4	2022	0	1	4	4	4	4	4	4	0	0	0	1	1	1	1	1	0	4	1.46717	0
49	0	3	1	0	3	3	0	10	4	4	2020	0	0	4	4	4	4	3	4	0	0	0	1	1	1	1	1	0	3.875	1.25225	0
56	0	3	0	0	3	4	0	6	2	2	2020	0	0	3	4	4	3	4	4	1	0	0	1	1	1	1	1	0	3.25	-0.113085	1
58	0	3	0	0	2	4	0	6.541735	2	4	2022	0	0	3	1	3	4	3	4	1	0	0	1	1	1	1	1	0	3	-0.410791	1
71	1	6	0	0	5	5	0	8	2	3	2020	1	0	4	4	4	4	4	4	1	0	0	1	1	1	1	1	0	3.625	0.555458	1
73	1	6	0	0	5	5	0	5.974436	1	3	2022	1	0	4	4	4	4	4	4	1	0	0	1	1	1	1	1	0	3.5	0.252448	1
64	0	6	0	0	5	5	0	5	1	4	2022	1	0	4	4	4	4	4	4	1	0	0	1	1	1	1	1	0	3.625	0.558144	1
66	0	6	0	0	3	4	0	4	1	1	2020	1	0	4	4	4	4	4	4	1	0	0	1	1	1	1	1	0	3.25	-0.358943	1
38	0	6	1	0	3	3	0	5	2	3	2022	1	1	4	4	4	4	4	4	0	0	0	1	1	1	1	1	0	3.625	0.555458	0
40	0	6	1	0	3	3	0	7	2	2	2020	1	0	4	4	4	3	3	4	0	0	0	1	1	1	1	1	0	3.25	-0.148378	0
75	1	2	0	0	5	5	0	0	4	2	2020	0	0	3	2	3	3	3	4	1	0	0	1	1	1	1	1	0	3	-0.406618	1
77	1	2	0	0	5	5	0	5.974436	4	4	2022	0	0	3	3	3	4	4	4	1	0	0	1	1	1	1	1	0	3.625	0.795678	1
74	1	2	0	0	4	4	0	8	4	3	2020	0	0	3	2	2	3	3	4	1	0	0	1	1	1	1	1	0	3	-0.400026	1
76	1	2	0	0	4	4	0	6.302604	3	4	2022	0	0	4	3	2	4	4	4	1	0	0	1	1	1	1	1	0	3.5	0.373193	1
73	0	2	0	0	2	4	0	10	4	2	2020	0	0	2	2	2	3	3	4	1	0	0	1	1	1	1	1	0	2.75	-0.88535	1
75	0	2	0	0	2	3	0	6.750338	2	2	2022	0	0	3	3	3	3	3	4	1	0	0	1	1	1	1	1	0	2.875	-0.819874	1
69	0	2	0	0	4	5	0	10	3	3	2020	0	0	3	4	3	3	3	4	1	0	0	1	1	1	1	1	0	3.25	-0.0184041	1
71	0	2	0	0	5	5	0	5.974436	4	4	2022	0	1	4	4	4	4	4	4	1	0	0	1	1	1	1	1	0	4	1.46717	1
73	1	2	0	0	4	4	0	8	4	4	2020	0	1	3	4	3	4	4	4	1	0	0	1	1	1	1	1	0	3.75	0.988442	1
75	1	2	0	0	4	4	0	6.302604	4	4	2022	0	1	4	4	4	4	4	4	1	0	0	1	1	1	1	1	0	4	1.46717	1
21	0	3	1	1	3	3	0	8	3	3	2020	0	0	4	4	4	4	4	4	0	1	0	0	3	1	1	1	0	3.75	0.858468	0
23	0	2	1	0	4	3	0	6.511207	4	4	2022	0	0	4	4	4	4	4	4	0	1	0	1	3	1	1	1	0	4	1.46717	0
62	1	5	1	0	3	4	0	7	3	3	2020	0	0	2	3	3	4	4	4	0	0	0	1	2	1	1	1	0	3.25	0.00734343	0
64	1	5	1	0	3	3	0	6.630772	3	4	2022	0	0	4	2	4	4	4	4	0	0	0	1	2	1	1	1	0	3.625	0.778636	0.5
34	1	8	1	0	3	1	0	10	2	2	2020	0	0	3	3	4	3	3	4	0	0	0	1	1	1	2	1	0	3	-0.52077	0
36	1	3	1	0	2	1	0	7.167542	2	2	2022	0	0	1	1	2	4	3	4	0	0	0	1	1	1	1	1	0	2.375	-1.68054	0
38	0	5	1	0	3	4	0	10	2	3	2020	0	0	3	4	4	3	4	4	0	0	0	1	2	1	1	1	0	3.375	0.19261	0
40	0	5	1	0	3	3	0	6.630772	3	3	2022	0	0	3	4	4	3	3	4	0	0	0	1	2	1	1	1	0	3.375	0.280699	0
30	0	3	1	1	3	3	0	6.630772	2	4	2022	0	0	4	4	4	4	3	4	0	0	0	1	1	1	1	1	0	3.625	0.646233	0
32	0	8	1	1	3	3	0	10	4	4	2020	0	0	4	4	4	4	4	4	0	0	0	1	1	1	2	1	0	4	1.46717	0
36	1	4	1	0	5	4	0	3	1	3	2020	0	1	3	3	4	4	4	4	0	0	0	1	1	1	1	1	0	3.25	-0.119944	0
38	1	4	1	0	4	5	0	5	4	4	2022	0	1	2	2	2	2	2	2	0	0	0	1	1	1	1	1	0	2.5	-1.03519	0
34	0	4	1	0	3	3	0	5	2	1	2020	0	1	2	2	2	2	3	3	0	0	0	1	1	1	1	1	0	2.125	-2.16183	0
36	0	4	1	0	2	5	0	7	2	2	2022	0	1	2	2	3	4	4	4	0	0	0	1	1	1	1	1	0	2.875	-0.794126	0
46	1	4	1	0	3	2	0	6	3	3	2022	1	1	3	4	3	3	4	4	0	0	0	1	1	1	1	1	0	3.375	0.196517	0
48	1	4	0	0	3	3	0	8	3	3	2020	1	1	3	3	3	4	4	4	1	0	0	1	1	1	1	1	0	3.375	0.186972	0.5
47	0	4	1	0	3	3	0	9	3	3	2022	1	1	3	3	3	4	3	4	0	0	0	1	1	1	1	1	0	3.25	-0.027949	0
49	0	4	1	0	3	4	0	7	2	3	2020	1	1	3	2	3	3	3	4	0	0	0	1	1	1	1	1	0	2.875	-0.706942	0
21	0	4	1	1	4	4	0	8	3	3	2020	1	1	4	4	4	4	4	4	0	0	0	0	2	1	1	1	0	3.75	0.858468	0
23	0	4	1	1	3	3	0	6.630772	3	4	2022	1	1	3	3	3	3	3	4	0	0	0	0	2	1	1	1	0	3.25	0.0945276	0
17	1	4	1	0	1	2	0	8	1	3	2020	1	1	4	4	4	4	4	4	0	0	0	0	1	1	1	1	0	3.5	0.252448	0
19	1	4	1	0	1	3	0	6.869903	3	3	2022	1	1	4	4	4	4	4	4	0	0	0	0	1	1	1	1	0	3.75	0.858468	0
46	0	4	1	0	2	4	0	10	2	3	2020	1	1	3	3	3	4	3	4	0	0	0	1	1	1	1	1	0	3.125	-0.330959	0
48	0	4	1	0	2	3	0	4	2	3	2022	1	1	3	3	3	4	3	4	0	0	0	1	1	1	1	1	0	3.125	-0.330959	0.5
43	1	4	1	0	2	3	0	6.750338	3	3	2022	1	1	4	4	4	4	3	4	0	0	0	1	1	1	1	1	0	3.625	0.643547	0
45	1	4	1	0	3	4	0	6	3	3	2020	1	1	3	4	4	3	3	4	0	0	0	1	1	1	1	1	0	3.375	0.280699	0
17	0	4	1	0	1	3	0	6.869903	3	3	2022	1	1	4	4	4	4	4	4	0	0	0	0	1	1	1	1	0	3.75	0.858468	0
19	0	4	1	0	1	1	0	8	4	4	2020	1	1	4	4	4	4	4	4	0	0	0	0	1	1	1	1	0	4	1.46717	0
55	1	2	1	0	3	3	0	6.630772	2	4	2022	0	1	3	1	2	1	4	4	0	0	0	1	1	1	1	1	0	2.625	-1.04463	0
57	1	2	1	0	3	3	1	5	2	3	2020	0	1	3	3	3	4	4	4	0	0	0	1	1	1	1	1	0	3.25	-0.116038	0
29	1	6	1	0	3	3	0	6.630772	3	3	2022	0	1	3	3	2	3	3	4	0	0	0	0	1	1	1	1	0	3	-0.510271	0
31	1	6	1	0	3	3	0	4	3	3	2020	0	1	4	4	4	4	4	4	0	0	0	0	2	1	1	1	0	3.75	0.858468	0
43	1	5	1	0	5	2	0	5	4	3	2020	1	1	3	4	4	3	4	4	0	0	0	1	1	1	1	1	0	3.625	0.79863	0
45	1	4	1	0	2	2	0	6.95894	3	3	2022	1	1	4	4	4	3	3	4	0	0	0	1	1	1	1	1	0	3.5	0.460328	0
42	0	4	1	0	4	4	0	6.302604	2	2	2022	1	1	2	2	1	2	3	4	0	0	0	1	1	1	1	1	0	2.25	-1.97369	0
44	0	5	1	0	4	5	0	8	2	3	2020	1	1	3	3	3	2	3	3	0	0	0	1	1	1	1	1	0	2.75	-0.878945	0
17	1	5	1	1	1	3	0	5	2	3	2020	1	1	4	3	4	4	3	4	0	0	0	0	2	1	1	1	0	3.375	0.147773	0
19	1	4	1	1	1	3	0	6.869903	3	3	2022	1	1	4	3	3	4	3	4	0	0	0	0	1	1	1	1	0	3.375	0.15168	0
66	0	2	1	0	5	4	0	6.183039	3	2	2022	0	1	2	2	2	2	3	3	0	0	0	1	1	1	1	1	0	2.375	-1.55313	0.5
68	0	3	0	0	4	4	0	5	1	2	2020	0	1	3	3	3	3	3	3	1	0	0	1	1	1	1	1	0	2.625	-1.30443	1
69	1	2	1	0	1	2	0	5	4	4	2022	0	1	4	4	4	4	4	4	0	0	0	1	1	1	1	1	0	4	1.46717	0
71	1	3	0	0	3	4	0	5	3	3	2020	0	1	4	4	3	3	4	4	1	0	0	1	1	1	1	1	0	3.5	0.376145	1
56	1	1	0	0	3	2	0	8	2	3	2020	0	0	3	3	3	4	4	4	1	0	0	1	1	1	1	1	0	3.25	-0.116038	1
58	1	7	0	0	3	4	0	6.422169	4	4	2022	0	0	4	4	1	4	4	4	1	0	0	1	1	1	2	1	0	3.625	0.569863	1
61	0	2	0	0	5	5	0	5.974436	1	2	2022	0	0	4	4	3	3	3	4	1	0	0	1	1	1	1	1	0	3	-0.750491	1
63	0	4	0	0	5	5	0	10	2	2	2020	0	0	2	3	3	1	3	3	1	0	0	1	1	1	1	1	0	2.375	-1.54749	1
64	1	4	0	0	1	3	0	8	2	2	2020	0	0	3	3	4	3	3	3	1	0	0	1	2	1	1	1	0	2.875	-0.702318	0.5
66	1	2	0	0	1	3	0	6.869903	4	2	2022	0	0	4	2	3	3	3	4	1	0	0	1	2	1	1	1	0	3.125	-0.226989	0.5
32	0	3	1	0	3	3	0	8	4	4	2020	0	0	4	4	4	4	4	4	0	0	0	1	2	1	1	1	0	4	1.46717	0
34	0	4	1	0	3	3	0	6.630772	4	4	2022	0	0	3	4	4	4	3	4	0	0	0	1	2	1	1	1	0	3.75	1.07262	0
67	1	4	0	0	5	3	0	5	4	4	2020	1	1	4	2	4	4	4	4	1	0	0	1	1	1	1	1	0	3.75	1.08165	1
69	1	4	0	0	5	5	0	10	4	4	2022	1	1	4	1	2	4	4	4	1	0	0	1	1	1	1	1	0	3.375	0.290675	1
32	1	4	1	1	2	1	0	7	3	1	2020	1	1	4	4	4	4	4	4	0	0	0	1	2	1	1	1	0	3.5	0.247076	0
34	1	4	1	1	2	1	0	7.167542	4	4	2022	1	0	4	4	4	4	4	4	0	0	0	1	2	1	1	1	0	4	1.46717	0
33	0	6	1	0	2	1	0	7.167542	3	2	2022	0	1	2	3	4	4	2	2	0	0	0	1	2	1	1	1	0	2.75	-0.792186	0
35	0	6	1	0	2	2	0	7	3	3	2020	0	1	3	3	4	3	3	4	0	0	0	1	2	1	1	1	0	3.25	0.0879352	0
58	1	6	1	0	2	1	0	7.167542	1	4	2022	0	0	4	4	4	4	4	4	0	0	0	1	2	1	1	1	0	3.625	0.558144	0.333333
60	1	6	0	0	3	3	0	5	4	4	2020	0	0	3	3	4	4	4	4	1	0	0	1	2	1	1	1	0	3.75	1.09478	1
55	0	6	0	0	3	3	0	6.630772	2	2	2022	0	0	4	4	2	4	3	3	1	0	0	1	1	1	1	1	0	3	-0.744913	0.5
57	0	6	0	0	3	3	0	5	2	2	2020	0	0	3	2	1	4	3	3	1	0	0	1	1	1	1	1	0	2.5	-1.60917	1
31	1	6	1	0	3	3	0	8	2	3	2020	0	0	3	4	4	4	4	4	0	0	0	1	1	1	1	1	0	3.5	0.375829	0
33	1	6	1	0	3	3	0	6.630772	2	2	2022	0	0	3	3	4	3	3	3	0	0	0	1	1	1	1	1	0	2.875	-0.702318	0
31	0	6	1	0	2	1	0	7	3	3	2022	0	0	2	2	4	4	3	4	0	0	0	1	2	1	1	1	0	3.125	-0.101238	0
33	0	6	1	0	1	2	0	3	3	3	2020	0	0	3	3	3	3	3	4	0	0	0	1	2	1	1	1	0	3.125	-0.211168	0
56	0	2	0	0	3	2	0	6	4	3	2020	0	1	3	3	2	3	3	4	1	0	0	1	1	1	1	1	0	3.125	-0.207262	0.5
58	0	4	0	0	4	4	0	6.302604	2	2	2022	0	1	3	3	3	3	3	3	1	0	0	1	1	1	1	1	0	2.75	-1.00142	0.333333
34	1	2	1	1	3	2	0	5	2	2	2020	1	0	1	3	3	4	3	3	0	0	1	1	1	0	1	0	0	2.625	-1.17746	0
36	1	2	1	0	3	3	0	8	2	2	2022	1	0	2	3	3	3	3	3	0	0	1	1	1	0	1	0	0	2.625	-1.18105	0
29	1	3	1	0	3	3	0	6.630772	2	2	2022	0	0	2	2	2	2	3	3	0	0	0	1	2	1	1	1	0	2.25	-1.85614	0
31	1	4	1	0	3	3	0	3	3	2	2020	0	0	3	3	3	3	3	3	0	0	0	1	2	1	1	1	0	2.875	-0.698412	0
34	0	2	1	0	3	3	0	5	3	3	2020	1	0	3	4	3	3	4	4	0	0	1	1	1	0	1	0	0	3.375	0.196517	0
36	0	2	1	0	3	3	0	6.630772	3	3	2022	1	0	3	4	3	3	3	4	0	0	1	1	1	0	1	0	0	3.25	-0.0184041	0
64	1	5	1	0	1	2	0	10	2	4	2022	0	0	2	2	1	4	3	4	0	0	0	1	1	1	1	1	0	2.75	-0.995862	0
66	1	6	1	0	2	4	0	10	3	4	2020	0	0	4	3	4	4	3	4	0	0	0	1	1	1	1	1	0	3.625	0.756479	0
28	0	6	1	0	3	3	0	7	2	2	2020	0	0	4	4	4	4	4	4	0	1	0	0	4	1	1	1	0	3.5	0.249762	0
30	0	2	1	1	3	3	0	6.630772	3	4	2022	0	0	4	3	4	4	4	4	0	1	0	1	4	1	1	1	0	3.75	0.9714	0
34	0	5	1	1	2	4	0	6.541735	3	3	2022	0	0	3	3	4	4	3	3	0	1	0	1	3	1	1	1	0	3.25	0.0896066	0
36	0	6	1	1	3	3	0	6	4	4	2020	0	0	4	4	4	4	4	4	0	1	0	1	3	1	1	1	0	4	1.46717	0
71	0	1	0	0	5	1	0	10	3	2	2020	0	0	3	3	3	2	3	3	1	0	0	1	1	1	1	1	0	2.75	-0.881631	1
73	0	1	0	0	3	3	0	10	2	2	2022	0	0	3	3	3	3	3	3	1	0	0	1	1	1	1	1	0	2.75	-1.00142	1
71	0	6	0	0	5	5	0	5.974436	3	3	2022	0	1	2	1	2	4	4	3	1	0	0	1	1	1	1	1	0	2.75	-0.858836	1
73	0	6	0	0	4	4	0	5	4	4	2020	0	1	3	1	2	3	3	4	1	0	0	1	1	1	1	1	0	3	-0.287094	1
38	1	6	1	0	1	1	0	0	4	3	2022	0	1	3	3	3	3	3	3	0	0	0	1	2	1	1	1	0	3.125	-0.089706	0
40	1	6	1	0	3	3	0	10	3	3	2020	0	1	3	3	3	4	4	4	0	0	0	1	2	1	1	1	0	3.375	0.186972	0
38	0	6	1	0	3	3	0	10	3	4	2020	0	1	3	3	4	3	3	4	0	0	0	1	2	1	1	1	0	3.375	0.393631	0
40	0	6	1	1	3	2	0	10	3	3	2022	0	1	3	3	4	3	3	4	0	0	0	1	2	1	1	1	0	3.25	0.0879352	0
39	0	4	1	0	1	1	0	5	4	4	2020	1	1	4	4	4	4	4	4	0	0	0	1	1	1	1	1	0	4	1.46717	0
41	0	4	1	0	2	2	0	6.95894	2	2	2022	1	1	4	4	4	4	3	4	0	0	0	1	1	1	1	1	0	3.375	0.0348413	0
17	1	4	1	1	4	3	0	6.511207	3	3	2022	1	1	3	3	1	3	3	4	0	0	0	0	1	1	1	1	0	2.875	-0.809375	0
19	1	4	1	0	1	3	0	7	3	3	2020	1	1	4	3	3	4	4	4	0	0	0	0	1	1	1	1	0	3.5	0.366601	0
56	1	3	1	0	3	2	0	6	4	4	2020	1	1	4	4	4	4	4	4	0	0	0	1	1	1	1	1	0	4	1.46717	0.5
58	1	3	1	0	3	3	0	8	4	4	2022	0	1	4	4	4	4	4	4	0	0	0	1	1	1	1	1	0	4	1.46717	0.333333
63	0	3	0	0	5	4	0	10	4	4	2020	0	0	4	4	4	4	4	4	1	0	0	1	1	1	1	1	0	4	1.46717	1
65	0	6	0	0	5	4	0	8	2	2	2022	0	0	3	3	4	3	3	4	1	0	0	1	1	1	1	1	0	3	-0.52077	1
33	1	3	1	0	2	1	1	7.167542	2	2	2022	0	0	3	3	3	2	4	4	0	0	0	0	1	1	1	1	0	2.875	-0.788172	0
35	1	3	1	0	3	2	0	10	4	4	2020	0	0	4	4	3	4	4	4	0	0	0	0	1	1	1	1	0	3.875	1.16807	0
37	0	4	1	0	3	3	0	3	2	3	2020	0	0	3	3	3	3	3	4	0	0	0	1	1	1	1	1	0	3	-0.514178	0
39	0	6	1	0	1	1	0	7.287108	4	4	2022	0	0	3	3	4	1	4	4	0	0	0	1	1	1	1	1	0	3.375	0.545124	0
33	0	5	1	1	3	3	0	5	3	3	2022	0	1	4	4	3	4	4	4	0	0	0	1	1	1	1	1	0	3.625	0.559365	0
35	0	4	1	1	3	3	0	7	4	4	2020	0	1	4	3	4	4	4	4	0	0	0	1	1	1	1	1	0	3.875	1.27441	0
53	1	4	1	0	1	1	0	10	4	4	2020	0	1	4	4	2	4	4	4	0	0	0	1	1	1	1	1	0	3.75	0.868967	0.333333
55	1	5	1	0	1	1	0	7.287108	4	4	2022	0	1	4	3	2	4	4	4	0	0	0	1	1	1	1	1	0	3.625	0.676203	0.5
28	1	4	1	0	3	3	0	6	2	4	2020	0	1	3	4	2	4	4	4	0	0	0	0	2	1	1	1	0	3.375	0.0833184	0
30	1	5	1	0	3	3	0	10	3	3	2022	0	1	3	4	3	3	3	4	0	0	0	0	1	1	1	1	0	3.25	-0.0184041	0
53	1	2	0	0	3	3	0	6.630772	2	2	2022	0	1	3	3	4	3	3	3	1	0	0	1	1	1	1	1	0	2.875	-0.702318	0.333333
55	1	2	0	0	1	1	0	10	4	4	2020	0	1	4	4	4	4	4	4	1	0	0	1	1	1	1	1	0	4	1.46717	0.5
53	0	2	1	0	3	3	0	5	4	4	2020	0	1	4	4	4	1	4	4	0	0	0	1	1	1	1	1	0	3.625	0.917516	0.333333
55	0	2	1	0	1	1	0	10	3	3	2022	0	1	3	3	4	4	4	4	0	0	0	1	1	1	1	1	0	3.5	0.486075	0.5
50	1	3	1	0	3	4	0	0	4	2	2020	0	1	3	4	4	4	4	4	0	0	0	1	1	1	1	1	0	3.625	0.676153	0
52	1	3	1	0	3	3	0	10	3	3	2022	0	1	4	4	4	4	4	4	0	0	0	1	1	1	1	1	0	3.75	0.858468	0
17	0	1	1	0	4	3	0	6.511207	3	3	2022	0	1	3	3	3	3	3	4	0	0	0	0	1	1	1	1	0	3.125	-0.211168	0
19	0	3	1	0	1	3	0	7	3	3	2020	0	1	2	3	2	2	2	3	0	0	0	0	1	1	1	1	0	2.5	-1.26959	0
22	1	1	1	0	3	3	0	5	3	3	2020	0	0	2	2	2	2	2	3	0	1	0	0	3	1	1	1	0	2.375	-1.46235	0
24	1	1	1	1	3	3	0	6.630772	4	4	2022	0	0	2	3	2	2	1	3	0	1	0	1	3	1	1	1	0	2.625	-0.875803	0
57	1	2	0	0	3	4	0	10	3	3	2020	0	0	3	3	4	4	3	4	1	0	0	1	1	1	1	1	0	3.375	0.271154	1
59	1	2	0	0	2	3	0	6.750338	3	3	2022	0	0	4	2	2	4	4	4	1	0	0	1	1	1	1	1	0	3.25	-0.125267	1
58	0	2	0	0	2	3	0	6.750338	2	2	2022	0	0	3	3	3	4	3	4	1	0	0	1	1	1	1	1	0	3	-0.636655	1
60	0	2	0	0	3	4	0	10	3	3	2020	0	0	3	3	4	4	4	4	1	0	0	1	1	1	1	1	0	3.5	0.486075	1
31	1	4	1	0	3	3	0	4	2	3	2020	0	0	3	4	3	3	4	4	0	0	0	1	1	1	1	1	0	3.25	-0.106493	0
33	1	4	1	0	3	1	0	7.047977	2	3	2022	0	0	3	3	3	4	3	4	0	0	0	1	1	1	1	1	0	3.125	-0.330959	0
30	0	4	1	0	3	3	0	5	2	2	2020	0	0	3	3	4	3	3	3	0	0	0	1	1	1	1	1	0	2.875	-0.702318	0
32	0	4	1	0	1	3	0	6.869903	2	1	2022	0	0	1	3	3	1	1	1	0	0	0	1	1	1	1	1	0	1.625	-2.82575	0
59	0	7	0	0	3	4	0	6.422169	1	2	2022	1	0	2	2	2	4	3	4	1	0	0	1	1	1	2	1	0	2.5	-1.61116	1
61	0	7	0	0	3	3	0	5	2	2	2020	1	0	3	3	2	3	3	3	1	0	0	1	1	1	2	1	0	2.625	-1.30052	1
35	1	7	1	0	3	3	0	10	4	3	2020	1	0	3	3	4	3	3	4	0	0	0	1	1	1	2	1	0	3.375	0.390945	0
37	1	7	1	0	3	3	0	6.630772	4	4	2022	1	0	4	3	4	4	4	4	0	0	0	1	1	1	2	1	0	3.875	1.27441	0
32	1	7	1	0	5	5	0	5	3	2	2022	1	0	3	3	3	3	3	4	0	0	0	1	1	1	2	1	0	3	-0.516864	0
34	1	7	1	0	3	3	0	0	2	2	2020	1	0	4	3	3	2	3	4	0	0	0	1	1	1	2	1	0	2.875	-0.823464	0.25
33	0	7	1	0	4	1	0	6.928412	4	4	2022	1	0	4	3	3	4	4	4	0	0	0	1	1	1	2	1	0	3.75	0.975306	0
35	0	7	1	0	2	1	0	10	4	3	2020	1	0	3	3	4	4	3	4	0	0	0	1	1	1	2	1	0	3.5	0.574164	0
54	0	2	0	0	5	3	1	6.391641	2	2	2022	0	0	3	3	2	3	3	3	1	0	0	1	1	1	1	1	0	2.625	-1.30052	1
56	0	3	0	0	1	1	1	10	2	4	2020	0	0	3	2	2	3	3	3	1	0	0	1	1	1	1	1	0	2.75	-0.881897	0.666667
20	0	2	1	0	2	2	1	6.95894	3	3	2022	0	0	3	4	4	4	4	4	0	0	0	1	2	1	1	1	0	3.625	0.678839	0
22	0	3	1	0	2	2	1	5	4	4	2020	0	0	4	4	3	3	4	4	0	0	0	0	2	1	1	1	0	3.75	0.984851	0
66	1	2	0	0	5	5	0	5	2	4	2020	0	0	4	3	3	2	4	4	1	0	0	1	1	1	1	1	0	3.25	0.00284811	1
68	1	2	0	0	5	5	0	5.974436	4	4	2022	0	0	4	4	4	4	4	4	1	0	0	1	1	1	1	1	0	4	1.46717	1
64	0	2	0	0	5	5	0	5.974436	3	4	2020	0	0	4	4	4	4	4	4	1	0	0	1	1	1	1	1	0	3.875	1.16416	1
66	0	2	0	0	5	5	0	5.974436	4	4	2022	0	0	4	4	4	4	4	4	1	0	0	1	1	1	1	1	0	4	1.46717	1
63	0	2	0	0	3	3	0	5	3	4	2020	0	1	4	3	4	4	4	4	1	0	0	1	1	1	1	1	0	3.75	0.9714	1
65	0	2	0	0	3	3	0	3	3	3	2022	0	1	4	4	4	4	4	4	1	0	0	1	1	1	1	1	0	3.75	0.858468	1
63	1	2	0	0	2	3	0	5	3	3	2020	0	1	4	3	4	4	4	4	1	0	0	1	1	1	1	1	0	3.625	0.665704	1
65	1	2	0	0	5	2	0	6.600244	4	4	2022	0	1	4	3	4	4	4	4	1	0	0	1	1	1	1	1	0	3.875	1.27441	1
47	1	6	1	0	3	4	0	10	3	2	2020	1	0	3	3	3	3	3	4	0	0	0	1	1	1	1	1	0	3	-0.516864	0.5
49	1	7	1	0	3	4	0	9	3	3	2022	1	0	3	4	3	3	3	4	0	0	0	1	1	1	2	1	0	3.25	-0.0184041	0.666667
47	0	7	0	0	3	4	0	6.422169	3	3	2022	1	0	3	3	3	4	3	4	1	0	0	1	1	1	2	1	0	3.25	-0.027949	0.5
49	0	6	0	0	3	5	0	5	3	3	2020	1	0	2	4	3	4	4	4	1	0	0	1	1	1	1	1	0	3.375	0.200107	0.666667
16	1	6	1	0	3	1	0	5	2	2	2020	1	0	3	3	3	3	4	4	0	0	0	0	1	1	1	1	0	3	-0.604953	0
18	1	7	1	0	3	3	0	7	2	2	2022	1	0	3	3	3	3	3	4	0	0	0	0	1	1	2	1	0	2.875	-0.819874	0
33	1	4	1	0	3	3	0	10	4	4	2022	0	0	3	3	4	3	3	4	0	0	0	1	2	1	1	1	0	3.5	0.696641	0
35	1	4	1	0	3	3	0	8	4	4	2020	0	0	4	4	4	4	3	4	0	0	0	1	2	1	1	1	0	3.875	1.25225	0
39	1	6	0	0	3	3	0	10	4	4	2022	0	0	3	3	3	3	3	4	1	0	0	1	1	1	1	1	0	3.375	0.397537	1
41	1	6	0	0	3	2	0	10	2	2	2020	0	0	3	4	3	3	3	4	1	0	0	1	1	1	1	1	0	3	-0.62711	1
16	0	6	1	0	1	3	0	9	3	3	2022	0	0	4	4	4	4	3	4	0	0	0	0	1	1	1	1	0	3.625	0.643547	0
18	0	6	1	0	1	3	0	10	4	4	2020	0	0	4	4	4	4	4	4	0	0	0	0	1	1	1	1	0	4	1.46717	0
67	1	6	0	0	5	5	0	5.974436	3	3	2022	0	0	3	2	4	4	4	4	1	0	0	1	1	1	1	1	0	3.375	0.293311	1
69	1	6	0	0	5	5	0	8	2	4	2020	0	0	4	3	4	3	3	3	1	0	0	1	1	1	1	1	0	3.25	0.0887018	1
63	0	6	0	0	5	5	0	6	3	3	2020	0	0	2	1	1	2	1	1	1	0	0	1		1	1	1	0	1.75	-2.53224	1
65	0	6	0	0	5	4	0	10	3	1	2022	0	0	4	4	4	4	4	4	1	0	0	1	1	1	1	1	0	3.5	0.247076	1
49	0	3	0	0	3	4	0	6.422169	2	4	2022	0	0	3	3	2	4	4	4	1	0	0	1	1	1	1	1	0	3.25	-0.109446	0.666667
51	0	3	0	0	3	5	0	10	4	4	2020	0	0	3	3	3	3	3	4	1	0	0	1	1	1	1	1	0	3.375	0.397537	0.5
19	1	3	1	1	1	3	0	8	2	4	2020	0	0	3	3	4	4	3	4	0	0	0	0	2	1	1	1	0	3.375	0.27384	0
21	1	3	1	1	1	2	0	7.078506	4	3	2022	0	0	3	3	4	3	3	4	0	0	0	0	2	1	1	1	0	3.375	0.390945	0
44	1	4	0	0	5	5	0	5.974436	3	3	2022	0	0	4	4	4	4	4	4	1	0	0	1	1	1	1	1	0	3.75	0.858468	1
46	1	4	1	0	1	1	0	0	4	3	2020	0	0	4	4	4	4	3	4	0	0	0	1	1	1	1	1	0	3.75	0.946557	0
74	1	4	0	0	4	4	0	8	3	1	2022	0	0	4	4	4	4	4	4	1	0	0	1	1	1	1	1	0	3.5	0.247076	1
76	1	4	0	0	5	5	0	5	3	3	2020	0	0	4	4	4	4	4	4	1	0	0	1	1	1	1	1	0	3.75	0.858468	1
72	0	4	0	0	5	5	0	7	2	2	2020	0	0	4	4	3	4	4	4	1	0	0	1	1	1	1	1	0	3.375	-0.0493411	1
74	0	4	0	0	5	5	0	5.974436	3	3	2022	0	0	4	4	4	4	4	4	1	0	0	1	1	1	1	1	0	3.75	0.858468	1
36	1	4	1	0	2	3	0	10	3	4	2022	0	0	3	3	4	3	3	4	0	0	0	1	1	1	1	1	0	3.375	0.393631	0
38	1	4	1	1	2	3	0	10	3	3	2020	0	0	4	3	3	4	4	4	0	0	0	1	1	1	1	1	0	3.5	0.366601	0
38	0	4	1	0	2	3	0	5	3	3	2020	0	0	2	3	4	3	3	4	0	0	0	1	1	1	1	1	0	3.125	-0.0916933	0
40	0	4	1	0	2	3	0	6.750338	3	4	2022	0	0	2	3	3	3	3	3	0	0	0	1	1	1	1	1	0	3	-0.266649	0
73	1	1	0	0	4	4	0	6.302604	3	3	2020	0	0	4	2	2	4	4	4	1	0	0	0	1	1	1	1	0	3.25	-0.125267	1
75	1	1	0	0	4	4	0	6.302604	1	1	2022	0	0	1	2	4	4	4	4	1	0	0	0	1	1	1	1	0	2.625	-1.28336	1
50	1	3	1	0	1	3	1	8	4	4	2020	0	0	4	4	3	4	4	4	0	0	0	1	1	1	1	1	0	3.875	1.16807	0.333333
52	1	3	1	0	1	3	0	6.869903	2	3	2022	0	0	4	4	3	4	4	4	0	0	0	1	1	1	1	1	0	3.5	0.256355	0.5
50	0	3	0	0	1	3	1	6	4	4	2020	0	0	4	4	3	4	4	4	1	0	0	1	1	1	1	1	0	3.875	1.16807	0.333333
52	0	3	0	0	3	3	1	6.630772	3	3	2022	0	0	3	4	2	4	4	4	1	0	0	1	1	1	1	1	0	3.375	0.0806326	0.5
29	1	3	1	0	3	3	0	5	3	4	2020	0	0	4	4	4	4	4	4	0	0	0	0	2	1	1	1	0	3.875	1.16416	0
31	1	3	1	0	3	3	0	6.630772	2	1	2022	0	0	4	4	3	4	4	4	0	0	0	0	2	1	1	1	0	3.25	-0.355037	0
27	1	4	1	0	3	5	0	6.213567	3	3	2022	0	0	4	4	4	4	4	4	0	0	0	1	1	1	1	1	0	3.75	0.858468	0
29	1	4	1	0	3	3	0	6	3	4	2020	0	0	2	3	4	4	4	4	0	0	0	1	1	1	1	1	0	3.5	0.612142	0
28	0	4	1	0	3	3	0	6.630772	1	2	2022	0	0	3	4	4	4	3	4	0	0	0	1	1	1	1	1	0	3.125	-0.447797	0
30	0	4	1	0	4	3	0	4	3	3	2020	0	0	2	4	2	4	4	4	0	0	0	1	1	1	1	1	0	3.25	-0.098996	0
54	1	8	0	0	3	3	0	5	4	3	2022	1	1	3	1	4	4	4	4	1	0	0	1	1	1	2	1	0	3.375	0.403557	1
56	1	7	1	0	3	3	0	10	4	4	2020	1	1	4	4	4	4	4	4	0	0	0	1	1	1	2	1	0	4	1.46717	0.666667
54	0	7	0	0	2	1	0	5	1	1	2020	1	1	3	3	3	3	3	3	1	0	0	1	1	1	2	1	0	2.5	-1.61013	1
56	0	8	0	0	2	3	0	6.750338	1	3	2022	1	0	3	4	4	4	4	4	1	0	0	1	1	1	2	1	0	3.375	0.0728195	0.666667
32	0	8	1	0	2	3	0	6.750338	2	2	2022	1	1	3	4	1	3	3	3	0	0	0	1	1	1	2	1	0	2.625	-1.40686	0
34	0	7	1	0	1	2	0	8	2	3	2020	1	1	3	4	2	4	3	4	0	0	0	1	1	1	2	1	0	3.125	-0.437298	0.25
51	1	2	1	0	3	4	1	7	4	3	2022	0	0	3	3	4	4	4	4	0	0	0	1	1	1	1	1	0	3.625	0.789085	0.5
53	1	2	0	0	3	4	1	6	3	3	2020	0	0	3	3	4	4	4	4	1	0	0	1	1	1	1	1	0	3.5	0.486075	0.5
53	0	2	1	0	4	4	0	10	4	4	2020	0	0	3	4	4	4	4	4	0	0	0	1	1	1	1	1	0	3.875	1.28754	0.5
55	0	2	1	0	3	4	1	7	4	2	2022	0	0	3	3	3	3	3	4	0	0	0	1	1	1	1	1	0	3.125	-0.213854	0
32	1	4	1	0	5	5	0	5.974436	3	3	2022	0	0	4	4	4	4	4	4	0	0	0	1	1	1	1	1	0	3.75	0.858468	0
34	1	4	0	0	3	5	1	8	4	2	2020	0	0	3	4	3	3	3	4	1	0	0	1	1	1	1	1	0	3.25	-0.0210899	0.25
30	1	4	1	0	3	3	0	3	3	3	2020	0	0	3	4	4	4	4	4	0	0	0	1	1	1	1	1	0	3.625	0.678839	0
32	1	4	1	0	3	3	1	6.630772	3	3	2022	0	0	4	3	4	4	4	4	0	0	0	1	1	1	1	1	0	3.625	0.665704	0
33	0	4	1	0	2	3	1	6.750338	3	3	2022	0	0	4	4	4	4	4	4	0	0	0	1	1	1	1	1	0	3.75	0.858468	0
35	0	4	1	0	2	3	0	10	3	3	2020	0	0	4	4	4	4	4	4	0	0	0	1	1	1	1	1	0	3.75	0.858468	0
32	0	4	1	0	2	2	0	6.95894	2	2	2022	0	0	3	3	3	3	3	3	0	0	0	1	1	1	1	1	0	2.75	-1.00142	0
34	0	4	1	0	2	2	1	5	2	2	2020	0	0	3	3	4	3	3	3	0	0	0	1	1	1	1	1	0	2.875	-0.702318	0.25
50	1	3	1	0	3	3	0	7	3	4	2020	0	0	4	4	4	4	3	4	0	0	0	1	1	1	1	1	0	3.75	0.949243	0.333333
52	1	3	1	0	3	3	0	6.630772	3	3	2022	0	0	4	4	4	4	4	4	0	0	0	1	1	1	1	1	0	3.75	0.858468	0.5
52	0	3	0	0	3	3	0	7	3	3	2020	0	0	2	2	2	2	2	4	1	0	0	1	1	1	1	1	0	2.5	-1.2808	0.5
54	0	3	0	0	3	3	0	6.630772	3	3	2022	0	0	3	2	2	2	3	4	1	0	0	1	1	1	1	1	0	2.75	-0.886255	1
30	0	3	1	0	3	3	0	6.630772	2	2	2022	0	0	1	2	2	3	2	3	0	1	0	1	4	1	1	1	0	2.125	-2.06747	0
32	0	2	1	0	3	3	0	7	2	4	2020	0	0	2	2	2	2	2	3	0	1	0	1	4	1	1	1	0	2.375	-1.45967	0
27	0	3	1	0	3	3	0	6.630772	4	4	2022	0	0	4	4	4	4	4	4	0	1	0	0	4	1	1	1	0	4	1.46717	0
29	0	3	1	0	3	3	0	9	2	2	2020	0	0	3	3	1	3	4	4	0	1	0	0	4	1	1	1	0	2.75	-1.20316	0
70	0	5	0	0	5	5	0	0	4	4	2020	0	0	3	3	4	4	4	4	1	0	0	1	1	1	1	1	0	3.75	1.09478	1
72	0	5	0	0	4	4	0	5	2	3	2022	0	0	3	2	1	4	2	3	1	0	0	1	1	1	1	1	0	2.5	-1.5184	0.5
46	1	5	1	1	4	4	0	9	2	3	2020	0	0	4	3	4	4	4	4	0	0	0	1	1	1	1	1	0	3.5	0.362694	0
48	1	5	1	0	3	3	0	6.630772	1	1	2022	0	0	4	3	4	4	4	3	0	0	0	1	1	1	1	1	0	3	-0.733255	0
45	0	5	1	0	3	4	0	5	3	4	2020	0	0	3	3	3	4	3	4	0	0	0	1	1	1	1	1	0	3.375	0.277747	0
47	0	5	1	0	3	3	0	6.630772	4	4	2022	0	0	3	3	3	3	3	3	0	0	0	1	1	1	1	1	0	3.25	0.21599	0
78	0	1	0	0	2	2	0	6	4	3	2020	0	1	4	1	2	4	4	4	1	0	0	1	1	1	1	1	0	3.25	-0.0150208	1
80	0	1	0	0	3	3	0	6.630772	2	4	2022	0	1	3	3	2	1	4	4	1	0	0	1	1	1	1	1	0	2.875	-0.659103	1
75	1	2	0	0	4	4	0	6.302604	1	4	2022	0	1	4	4	4	4	3	4	1	0	0	1	1	1	1	1	0	3.5	0.343223	1
77	1	2	0	0	3	3	0	4	4	4	2020	0	1	2	1	1	4	4	4	1	0	0	1	1	1	1	1	0	3	-0.367686	1
67	0	2	0	0	1	5	0	6.452697	2	2	2022	0	1	3	1	1	3	3	3	1	0	0	1	1	1	1	1	0	2.25	-1.98516	1
69	0	2	0	0	3	5	0	7	2	1	2020	0	1	3	3	1	4	3	3	1	0	0	1	1	1	1	1	0	2.5	-1.7221	1
72	1	2	1	0	1	3	0	6.869903	2	2	2022	0	1	3	3	3	3	3	3	0	0	0	1	1	1	1	1	0	2.75	-1.00142	0.5
74	1	2	0	0	2	3	0	8	4	4	2020	0	1	2	1	4	4	3	3	1	0	0	1	1	1	1	1	0	3.125	0.133156	1
74	0	2	0	0	3	3	0	6.630772	3	2	2022	0	1	4	3	4	1	3	3	1	0	0	1	1	1	1	1	0	2.875	-0.586118	1
76	0	2	0	0	3	3	0	10	3	3	2020	0	1	2	2	2	3	2	4	1	0	0	1	1	1	1	1	0	2.625	-1.09758	0.5
76	1	3	1	0	4	3	0	6.511207	4	1	2022	0	1	4	4	4	4	4	4	0	0	0	1	1	1	1	1	0	3.625	0.550086	0.5
78	1	3	0	0	4	4	0	5	3	3	2020	0	1	4	4	1	4	4	4	1	0	0	1	1	1	1	1	0	3.375	-0.0388422	1
51	0	3	1	0	2	1	0	7.167542	2	2	2022	0	1	1	2	3	3	2	2	0	0	0	1	1	1	1	1	0	2.125	-1.94991	0
53	0	3	1	0	3	3	0	8	1	1	2020	0	1	2	2	4	2	4	4	0	0	0	1	1	1	1	1	0	2.5	-1.47017	0
18	0	1	1	0	1	2	0	7.078506	3	3	2022	0	1	3	2	2	2	2	3	0	0	0	0	1	1	1	1	0	2.5	-1.28272	0
20	0	3	1	0	1	2	0	5	3	3	2020	0	1	4	3	3	3	4	4	0	0	0	0	2	1	1	1	0	3.375	0.183381	0
66	1	5	1	0	3	3	0	7	3	3	2020	1	1	3	4	3	4	4	4	0	0	0	1	2	1	1	1	0	3.5	0.379736	0
68	1	6	1	0	4	4	0	6.302604	4	4	2022	1	1	4	3	3	4	4	4	0	0	0	1	2	1	1	1	0	3.75	0.975306	0.5
37	1	5	1	0	4	3	0	0	3	3	2020	1	1	4	4	4	4	4	4	0	0	0	1	2	1	1	1	0	3.75	0.858468	0
39	1	6	1	1	4	4	0	1	4	4	2022	1	1	4	4	4	4	4	4	0	1	0	1	3	1	1	1	0	4	1.46717	0
54	1	2	1	0	3	3	0	3	4	4	2020	0	0	3	3	4	4	3	3	0	0	0	1	2	1	1	1	0	3.5	0.698312	0
56	1	2	1	0	2	3	0	6.750338	1	4	2022	0	0	3	4	4	4	4	4	0	0	0	1	2	1	1	1	0	3.5	0.378515	0
66	1	2	1	0	3	2	0	6.839375	3	3	2022	0	1	4	4	2	4	4	4	0	0	0	1	2	1	1	1	0	3.5	0.260261	0
68	1	2	0	0	2	1	0	10	3	3	2020	0	1	4	2	4	4	4	4	1	0	0	1	2	1	1	1	0	3.5	0.47294	0.5
17	0	4	1	0	1	2	0	8	3	3	2020	0	0	4	3	3	3	4	4	0	0	0	0	2	1	1	1	0	3.375	0.183381	0
19	0	4	1	0	3	2	0	6.839375	2	3	2022	0	0	4	3	2	3	3	3	0	0	0	0	1	1	1	1	0	2.875	-0.815201	0
75	1	2	0	0	1	4	0	6.6613	4	4	2020	0	0	4	4	2	4	4	4	1	0	0	0	1	1	1	1	0	3.75	0.868967	1
77	1	1	0	0	3	3	0	6.630772	4	4	2022	0	0	4	4	1	4	4	4	1	0	0	0	1	1	1	1	0	3.625	0.569863	1
58	1	4	1	0	3	3	0	10	4	3	2020	0	0	3	4	3	4	4	4	0	0	0	1	1	1	1	1	0	3.625	0.682746	0
60	1	5	1	0	3	3	0	10	2	4	2022	0	0	2	2	3	4	4	4	0	0	0	1	1	1	1	1	0	3.125	-0.182735	0
59	0	4	1	0	3	3	0	3	4	4	2020	0	0	3	3	3	4	4	4	0	0	0	1	1	1	1	1	0	3.625	0.795678	0
61	0	5	1	0	3	3	0	6.630772	2	4	2022	0	0	3	3	2	4	4	4	0	0	0	1	1	1	1	1	0	3.25	-0.109446	0
30	0	5	1	1	2	3	0	5	4	4	2020	0	0	3	3	1	3	3	4	0	0	0	1	2	1	1	1	0	3.125	-0.200669	0
32	0	5	1	1	2	3	0	10	2	4	2022	0	0	3	3	3	4	3	3	0	1	0	1	3	1	1	1	0	3.125	-0.206811	0
26	0	4	1	0	2	3	0	5	3	3	2020	0	0	4	3	4	4	3	4	0	1	0	0	4	1	1	1	0	3.5	0.450783	0
28	0	3	1	1	3	3	0	6.630772	4	3	2022	0	0	3	4	4	3	3	4	0	1	0	0	4	1	1	1	0	3.5	0.583709	0
31	0	3	1	0	3	4	0	8	3	3	2020	1	0	3	4	3	4	4	4	0	1	0	1	3	1	1	1	0	3.5	0.379736	0
33	0	4	1	1	3	3	0	4	3	3	2022	1	0	3	4	1	4	4	4	0	1	0	1	3	1	1	1	0	3.25	-0.218471	0
52	0	4	0	0	5	5	0	10	4	3	2020	0	0	4	4	1	1	1	4	1	0	0	1	1	1	1	1	0	2.75	-0.930253	1
54	0	4	0	0	5	5	0	5.974436	4	4	2022	0	0	4	3	4	4	4	4	1	0	0	1	1	1	1	1	0	3.875	1.27441	0.5
82	1	4	1	0	2	5	0	6.333132	4	4	2022	0	0	4	4	4	4	4	4	0	0	0	1	1	1	1	1	0	4	1.46717	0
84	1	4	0	0	3	5	0	5	4	3	2020	0	0	4	4	4	4	4	4	1	0	0	1	1	1	1	1	0	3.875	1.16148	1
68	1	2	0	0	1	3	0	6.869903	3	2	2022	0	1	2	4	4	4	4	4	1	0	0	1	1	1	1	1	0	3.375	0.193515	1
70	1	2	0	0	1	1	0	10	2	2	2020	0	1	3	2	2	2	3	3	1	0	0	1	1	1	1	1	0	2.375	-1.67651	1
50	0	6	1	0	2	2	0	6.95894	3	1	2022	1	1	2	2	1	4	2	2	0	0	0	1	1	1	1	1	0	2.125	-2.18796	0
52	0	6	0	0	1	1	0	10	1	1	2020	0	1	2	2	2	1	2	2	1	0	0	1	1	1	1	1	0	1.625	-3.04453	1
52	1	1	0	0	3	3	0	5	2	2	2022	1	1	3	4	3	2	3	4	1	0	0	1	1	1	1	1	0	2.875	-0.810329	1
54	1	1	1	0	1	1	0	10	2	2	2020	1	1	3	3	2	1	3	3	0	0	0	1	1	1	1	1	0	2.375	-1.66696	0.5
62	0	4	0	0	3	3	0	5	3	3	2020	0	1	3	4	3	4	4	4	1	0	0	1	1	1	1	1	0	3.5	0.379736	1
64	0	4	0	0	3	5	0	6.213567	2	3	2022	0	1	2	2	4	4	3	3	1	0	0	1	1	1	1	1	0	2.875	-0.585796	1
63	1	4	0	0	3	3	0	8	3	3	2020	0	1	3	4	4	4	4	2	1	0	0	1	2	1	1	1	0	3.375	0.315744	1
65	1	4	0	0	3	3	0	6.630772	4	2	2022	0	1	3	4	4	4	4	4	1	0	0	1	2	1	1	1	0	3.625	0.676153	1
33	1	1	1	0	2	3	0	5	3	3	2022	0	0	3	2	1	3	3	3	0	0	0	1	1	1	1	1	0	2.625	-1.18369	0
35	1	2	1	0	2	2	0	5	3	3	2020	0	0	4	2	4	4	4	4	0	0	0	1	1	1	1	1	0	3.5	0.47294	0
68	1	2	0	0	3	5	0	9	3	3	2020	0	0	3	2	3	2	3	2	1	0	0	1	1	1	1	1	0	2.625	-0.950247	1
70	1	2	0	0	3	3	0	6.630772	4	1	2022	0	0	4	2	2	2	2	2	1	0	0	1	1	1	1	1	0	2.375	-1.59302	1
56	1	2	0	0	5	3	0	8	3	3	2022	0	0	3	2	2	4	4	4	1	0	0	1	2	1	1	1	0	3.125	-0.304895	1
58	1	2	0	0	3	3	0	5	3	3	2020	0	0	3	1	1	4	4	2	1	0	0	1	2	1	1	1	0	2.625	-1.15986	1
54	0	2	0	0	5	5	0	0	4	2	2020	0	0	3	3	1	4	3	3	1	0	0	1	1	1	1	1	0	2.875	-0.810389	1
56	0	2	0	0	4	5	0	5	4	4	2022	0	0	3	3	2	4	4	4	1	0	0	1	1	1	1	1	0	3.5	0.496574	1
29	0	4	1	0	1	1	0	8	2	2	2022	0	0	3	2	3	1	3	3	0	0	0	1	1	1	1	1	0	2.375	-1.56062	0
31	0	3	1	0	3	2	0	10	2	4	2020	0	0	3	3	2	4	3	4	0	0	0	1	1	1	1	1	0	3.125	-0.324367	0
67	0	5	1	0	4	5	0	6.094001	2	2	2022	0	1	3	3	4	4	4	4	0	0	0	1	1	1	1	1	0	3.25	-0.12263	0.5
69	0	5	0	0	3	5	0	10	2	1	2020	0	1	4	4	3	4	4	4	1	0	0	1	1	1	1	1	0	3.25	-0.355037	1
66	1	5	1	0	2	4	0	10	4	4	2022	0	1	3	4	3	4	4	4	0	0	0	1	2	1	1	1	0	3.75	0.988442	0
68	1	5	0	0	1	3	0	0	3	3	2020	0	1	4	4	4	4	4	4	1	0	0	1	2	1	1	1	0	3.75	0.858468	1
72	1	2	0	0	3	4	0	6	4	4	2020	0	0	3	3	3	3	3	4	1	0	0	1	1	1	1	1	0	3.375	0.397537	1
74	1	2	0	0	3	4	0	5	3	3	2022	0	0	2	2	4	2	4	4	1	0	0	1	1	1	1	1	0	3	-0.252755	1
57	0	2	0	0	5	5	0	8	4	2	2020	0	1	2	2	4	3	3	1	1	0	0	1	1	1	1	1	0	2.625	-0.831786	0.666667
59	0	2	0	0	3	4	0	6.422169	3	4	2022	0	1	4	4	4	4	4	4	1	0	0	1	1	1	1	1	0	3.875	1.16416	0.666667
65	1	2	0	0	4	4	0	2	4	4	2020	0	1	4	4	3	4	4	4	1	0	0	1	2	1	1	1	0	3.875	1.16807	1
67	1	2	0	0	3	4	0	6.422169	3	3	2022	0	1	4	4	3	4	4	4	1	0	0	1	2	1	1	1	0	3.625	0.559365	0.5
57	0	2	1	0	4	4	1	5	4	4	2020	0	1	3	4	3	4	4	4	0	0	0	1	1	1	1	1	0	3.75	0.988442	0.666667
59	0	2	1	0	4	3	0	5	4	2	2022	0	1	3	3	3	3	4	4	0	0	0	1	1	1	1	1	0	3.25	0.00106705	0.666667
64	1	2	0	0	5	5	0	5.974436	3	4	2022	0	0	4	4	4	4	4	4	1	0	0	1	1	1	1	1	0	3.875	1.16416	1
66	1	2	1	0	3	3	0	10	4	4	2020	0	0	4	4	4	4	4	4	0	0	0	1	1	1	1	1	0	4	1.46717	0
56	0	2	0	0	5	5	0	0	1	4	2020	0	0	1	1	4	4	4	4	1	0	0	1	1	1	1	1	0	2.875	-0.559034	1
58	0	2	0	0	5	5	0	5.974436	3	3	2022	0	0	4	4	4	4	4	4	1	0	0	1	1	1	1	1	0	3.75	0.858468	1
58	1	5	0	0	5	5	0	0	4	4	2022	0	1	1	1	1	1	1	1	1	0	0	1	1	1	1	1	0	1.75	-2.28638	1
60	1	5	0	0	5	5	0	0	4	4	2020	0	1	2	1	1	1	1	1	1	0	0	1	1	1	1	1	0	1.875	-2.10675	1
57	0	5	0	0	5	5	0	6	4	2	2020	0	1	4	1	3	3	3	3	1	0	0	1	1	1	1	1	0	2.875	-0.601301	0.666667
59	0	5	0	0	5	4	0	6.183039	2	3	2022	0	1	4	2	3	2	2	3	1	0	0	1	1	1	1	1	0	2.625	-1.107	0.666667
35	1	5	0	0	2	3	0	6.750338	1	1	2022	0	1	4	4	4	4	4	1	1	0	0	0	1	1	1	1	0	2.875	-0.903587	0.5
37	1	5	0	0	5	5	0	8	4	4	2020	0	1	1	1	1	1	1	1	1	0	0	0	1	1	1	1	0	1.75	-2.28638	1
33	0	5	1	0	2	1	0	7.167542	3	3	2022	1	1	3	4	1	3	3	3	0	0	0	1	1	1	1	1	0	2.875	-0.798159	0
35	0	5	1	1	3	3	0	10	3	3	2020	1	1	3	3	3	3	3	4	0	0	0	1	1	1	1	1	0	3.125	-0.211168	0.5
38	0	4	1	0	1	1	0	7.287108	4	4	2022	0	0	3	4	4	4	4	4	0	0	0	1	1	1	1	1	0	3.875	1.28754	0
40	0	4	1	0	2	1	0	5	3	3	2020	0	1	4	4	4	4	4	4	0	0	0	1	1	1	1	1	0	3.75	0.858468	0
37	1	4	1	0	3	3	0	6.630772	4	4	2022	0	0	4	4	4	4	4	4	0	0	0	1	1	1	1	1	0	4	1.46717	0
39	1	4	1	0	3	3	0	5	4	3	2020	0	0	4	1	4	4	4	4	0	0	0	1	1	1	1	1	0	3.5	0.583186	0
50	1	8	1	0	2	3	0	6.750338	3	4	2022	1	1	3	1	2	4	4	4	0	0	0	1	1	1	2	1	0	3.125	-0.191964	0.5
52	1	8	1	0	1	3	0	7	3	4	2020	1	1	4	4	4	4	4	4	0	0	0	1	1	1	2	1	0	3.875	1.16416	0
54	0	8	1	0	3	3	0	5	3	4	2022	1	1	3	3	2	4	4	4	0	0	0	1	1	1	2	1	0	3.375	0.193564	0
56	0	8	0	0	3	3	0	5	4	2	2020	1	1	3	3	4	3	3	3	1	0	0	1	1	1	2	1	0	3.125	-0.0962984	1
30	0	8	1	0	3	3	0	7	3	2	2020	1	1	3	3	3	3	3	4	0	1	0	1	3	1	2	1	0	3	-0.516864	0
32	0	8	1	0	3	3	0	6.630772	3	4	2022	1	1	4	4	3	4	4	4	0	0	0	1	1	1	2	1	0	3.75	0.86506	0
32	1	8	1	1	3	3	0	10	2	4	2020	1	1	4	4	4	3	4	4	0	0	0	1	2	1	2	1	0	3.625	0.677935	0
34	1	8	1	0	2	3	0	9	3	3	2022	1	1	3	3	3	3	3	4	0	0	0	1	2	1	2	1	0	3.125	-0.211168	0
38	1	6	1	1	4	4	0	6	4	2	2020	1	1	3	3	3	3	3	4	0	0	0	1	1	1	1	1	0	3.125	-0.213854	0
40	1	6	1	0	4	4	0	7	3	4	2022	1	1	2	2	2	1	3	4	0	0	0	1	1	1	1	1	0	2.625	-0.943407	0
38	0	6	1	0	3	3	0	8	4	4	2022	1	1	4	4	4	3	4	4	0	0	0	1	2	1	1	1	0	3.875	1.28395	0
40	0	6	1	0	4	3	0	7	3	3	2020	1	1	3	3	3	3	3	3	0	0	0	1	2	1	1	1	0	3	-0.392716	0
65	0	6	0	0	5	5	0	5.974436	4	4	2022	1	1	4	4	4	4	4	4	1	0	0	1	1	1	1	1	0	4	1.46717	0.666667
67	0	6	0	0	4	5	0	7	4	4	2020	1	1	4	4	4	4	4	4	1	0	0	1	1	1	1	1	0	4	1.46717	0.666667
55	1	6	0	0	3	4	0	8	4	4	2020	1	1	4	4	4	4	4	4	1	0	0	1	1	1	1	1	0	4	1.46717	1
57	1	6	0	0	2	4	0	8	4	4	2022	1	1	4	4	4	4	4	4	1	0	0	1	1	1	1	1	0	4	1.46717	0.5
35	0	5	1	0	1	1	0	8	3	3	2022	0	1	2	2	4	4	3	3	0	0	0	1	1	1	1	1	0	3	-0.282786	0
37	0	6	1	0	2	1	1	10	3	3	2020	0	1	3	4	4	3	3	4	0	0	0	1	1	1	1	1	0	3.375	0.280699	0
68	1	6	0	0	3	4	0	6.422169	3	4	2022	0	0	3	3	2	4	4	4	1	0	0	1	1	1	1	1	0	3.375	0.193564	1
70	1	6	0	0	5	5	0	5	4	4	2020	0	0	3	3	3	4	4	4	1	0	0	1	1	1	1	1	0	3.625	0.795678	1
37	1	6	1	1	3	3	0	7	3	3	2022	0	1	3	3	3	3	3	4	0	0	0	1	1	1	1	1	0	3.125	-0.211168	0
39	1	6	1	1	3	3	0	8	3	3	2020	1	1	3	3	3	3	3	4	0	0	0	1	1	1	1	1	0	3.125	-0.211168	0
57	0	6	0	0	3	3	0	5	2	2	2020	0	1	3	3	3	3	3	3	1	0	0	1	1	1	1	1	0	2.75	-1.00142	0.5
59	0	8	0	0	1	1	0	7.287108	2	1	2022	0	1	3	2	3	3	1	1	1	0	0	1	1	1	2	1	0	2	-2.29282	0.666667
57	0	7	1	0	3	3	0	6.630772	2	4	2022	0	1	3	3	3	3	3	4	0	0	0	1	2	1	2	1	0	3.125	-0.208482	0.5
59	0	7	1	0	3	3	0	5	4	3	2020	0	1	4	3	3	4	4	4	0	0	0	1	2	1	2	1	0	3.625	0.66961	0.666667
23	1	6	1	0	5	5	0	0	1	1	2020	1	1	4	4	4	4	4	4	0	0	0	0	2	1	1	1	0	3.25	-0.358943	0
25	1	6	1	0	5	5	1	5.974436	3	3	2022	1	1	3	4	2	3	4	4	0	0	0	0	2	1	1	1	0	3.25	-0.102587	0
41	0	3	1	0	2	2	0	6	3	3	2020	0	0	3	3	3	3	3	3	0	0	0	1	1	1	1	1	0	3	-0.392716	0
43	0	3	1	0	2	2	0	8	4	2	2022	0	0	3	3	4	2	3	3	0	0	0	1	1	1	1	1	0	3	-0.279517	0
45	1	3	1	0	2	2	0	9	3	2	2022	0	0	3	3	1	3	3	3	0	0	0	1	1	1	1	1	0	2.625	-1.29662	0
47	1	3	1	0	3	3	0	10	2	2	2020	0	0	3	3	3	3	3	4	0	0	0	1	1	1	1	1	0	2.875	-0.819874	0
17	1	3	1	1	1	2	0	7.078506	2	2	2022	0	0	3	4	2	4	4	4	0	0	0	0	1	1	1	1	0	3.125	-0.528073	0
19	1	3	1	1	1	1	0	6	2	2	2020	1	0	4	4	2	4	4	4	0	0	0	0	1	1	1	1	0	3.25	-0.348444	0
65	1	2	1	0	3	2	0	8	4	4	2020	0	0	4	4	2	4	4	4	0	0	0	1	1	1	1	1	0	3.75	0.868967	0.666667
67	1	2	1	0	2	2	0	6.95894	4	4	2022	0	0	3	2	1	3	3	3	0	0	0	1	1	1	1	1	0	2.875	-0.574981	0.666667
57	0	3	1	0	3	4	0	6.422169	4	1	2022	1	0	1	1	2	4	4	4	0	0	0	1	2	1	1	1	0	2.625	-1.1653	0.5
59	0	3	0	0	3	3	0	7	4	4	2020	1	1	3	3	2	4	4	4	1	0	0	1	2	1	1	1	0	3.5	0.496574	0.666667
41	1	6	1	0	3	3	0	5	4	4	2022	1	1	4	4	4	4	4	4	0	0	0	1	1	1	1	1	0	4	1.46717	0
43	1	7	1	0	3	3	0	5	3	3	2020	1	1	3	3	4	4	4	4	0	0	0	1	1	1	2	1	0	3.5	0.486075	0
44	0	6	1	0	3	3	0	5	3	3	2022	1	1	3	3	2	4	4	4	0	0	0	1	1	1	1	1	0	3.25	-0.112131	0
46	0	7	1	0	4	4	0	6	4	4	2020	1	1	3	3	2	4	4	4	0	0	0	1	1	1	2	1	0	3.5	0.496574	0
21	0	6	1	0	4	3	0	5	2	3	2022	1	1	3	4	4	4	3	4	0	0	0	1	1	1	1	1	0	3.375	0.160908	0
23	0	7	1	0	3	3	0	6	2	2	2020	1	1	4	3	3	3	3	3	0	0	0	0	2	1	2	1	0	2.875	-0.821793	0
33	0	2	1	0	2	2	0	5	3	3	2020	0	1	2	3	4	4	4	4	0	0	0	1	1	1	1	1	0	3.375	0.306447	0
35	0	2	1	0	1	1	0	6	3	3	2022	0	0	3	3	4	3	4	4	0	0	0	1	1	1	1	1	0	3.375	0.302856	0
78	0	2	0	0	5	3	0	4	3	3	2020	0	0	1	1	2	2	4	4	1	0	0	1	1	1	1	1	0	2.5	-1.22335	1
80	0	2	0	0	2	3	0	6.750338	4	4	2022	0	0	4	4	1	4	4	4	1	0	0	1	1	1	1	1	0	3.625	0.569863	1
33	0	4	1	0	2	2	0	10	2	3	2022	1	1	3	3	3	3	4	4	0	0	0	1	1	1	1	1	0	3.125	-0.299257	0
35	0	4	1	0	2	2	0	10	2	4	2020	0	1	3	3	3	3	3	4	0	0	0	1	2	1	1	1	0	3.125	-0.208482	0
31	1	4	1	0	3	3	0	6.630772	3	3	2022	0	0	3	4	4	4	4	4	0	0	0	1	1	1	1	1	0	3.625	0.678839	0
33	1	4	1	0	2	2	0	10	3	3	2020	0	0	2	1	3	3	4	4	0	0	0	1	1	1	1	1	0	2.875	-0.561404	0
29	0	4	1	0	1	3	0	10	3	3	2020	0	0	3	3	2	4	4	4	0	0	0	1	1	1	1	1	0	3.25	-0.112131	0
31	0	4	1	0	3	3	0	10	4	4	2022	0	0	3	4	1	4	4	4	0	0	0	1	1	1	1	1	0	3.5	0.390235	0
30	1	4	1	0	3	3	0	5	4	4	2020	1	1	3	3	4	4	3	4	0	0	0	1	2	1	1	1	0	3.625	0.87986	0
32	1	4	1	0	3	3	0	8	4	4	2022	0	1	4	4	4	4	4	4	0	0	0	1	2	1	1	1	0	4	1.46717	0
28	1	3	1	0	3	1	0	8	3	3	2020	0	0	3	3	4	4	3	4	0	0	0	0	1	1	1	1	0	3.375	0.271154	0
30	1	3	1	0	3	1	0	7.047977	4	4	2022	0	0	3	3	4	3	3	4	0	0	0	0	1	1	1	1	0	3.5	0.696641	0
33	0	4	1	0	2	3	0	8	3	3	2020	1	1	4	3	3	3	3	4	0	0	0	1	1	1	1	1	0	3.25	-0.0315395	0
35	0	4	1	0	3	3	0	6.630772	4	4	2022	1	1	4	4	4	4	4	4	0	0	0	1	1	1	1	1	0	4	1.46717	0
38	0	6	1	1	2	2	0	9	3	3	2020	0	1	4	4	2	3	4	4	0	0	0	1	1	1	1	1	0	3.375	0.077042	0
40	0	4	1	0	3	2	0	6.839375	4	4	2022	0	1	3	4	1	3	4	4	0	0	0	1	1	1	1	1	0	3.375	0.207016	0
45	1	4	1	0	3	4	0	6	1	4	2020	1	1	4	4	4	4	4	4	0	0	0	1	1	1	1	1	0	3.625	0.558144	0
47	1	4	1	0	4	4	0	6	4	4	2022	1	1	4	4	4	4	3	4	0	0	0	1	1	1	1	1	0	3.875	1.25225	0
46	0	4	1	0	3	3	0	6.630772	3	3	2022	1	1	3	3	2	3	3	4	0	0	0	1	1	1	1	1	0	3	-0.510271	0
48	0	4	1	0	3	4	0	7	3	2	2020	1	1	3	3	3	3	3	4	0	0	0	1	1	1	1	1	0	3	-0.516864	0.5
19	1	4	1	1	3	3	0	5	2	2	2020	1	1	4	4	4	3	3	4	0	0	0	0	1	1	1	1	0	3.25	-0.148378	0
21	1	4	1	0	2	4	0	6.541735	3	3	2022	1	1	4	4	4	4	4	4	0	0	0	0	1	1	1	1	0	3.75	0.858468	0
28	0	3	1	1	3	3	0	6.630772	4	3	2022	0	0	4	3	3	3	3	4	0	0	0	1	2	1	1	1	0	3.375	0.27147	0
30	0	3	1	1	3	2	0	7	3	3	2020	0	0	4	4	4	3	4	4	0	0	0	1	2	1	1	1	0	3.625	0.675249	0
48	1	6	0	0	1	3	0	6.869903	4	1	2022	0	0	2	4	4	4	4	4	1	0	0	1	1	1	1	1	0	3.375	0.190829	0.5
50	1	6	0	0	2	3	0	5	4	4	2020	0	0	3	1	3	3	3	4	1	0	0	1	1	1	1	1	0	3.125	0.0120096	0.5
58	0	4	1	0	4	4	1	6.302604	2	2	2022	0	0	3	3	4	4	4	4	0	0	0	1	1	1	1	1	0	3.25	-0.12263	0
60	0	5	0	0	3	3	0	5	4	4	2020	0	0	3	1	3	4	4	4	1	0	0	1	1	1	1	1	0	3.375	0.41015	1
31	0	6	1	0	3	3	0	10	3	3	2022	0	1	3	3	4	4	4	3	0	0	0	1	1	1	1	1	0	3.375	0.304528	0
33	0	6	1	0	2	1	0	10	4	1	2020	1	1	3	3	4	4	3	4	0	0	0	1	1	1	1	1	0	3.25	-0.0372271	0
21	0	5	1	0	4	2	0	7	4	4	2020	0	0	3	4	3	3	3	4	0	0	0	0	2	1	1	1	0	3.5	0.590301	0
23	0	1	1	1	2	2	0	6.95894	4	4	2022	0	0	3	3	3	3	3	4	0	0	0	0	2	1	1	1	0	3.375	0.397537	0
72	1	2	0	0	4	4	0	7	4	4	2020	0	0	3	4	4	4	4	4	1	0	0	1	1	1	1	1	0	3.875	1.28754	1
74	1	2	0	0	4	4	0	6.302604	4	4	2022	0	0	4	4	4	4	4	4	1	0	0	1	1	1	1	1	0	4	1.46717	1
75	0	2	0	0	4	4	0	6.302604	4	4	2022	0	0	4	4	4	4	4	4	1	0	0	1	1	1	1	1	0	4	1.46717	1
77	0	2	0	0	4	4	0	0	4	4	2020	0	0	4	4	4	4	3	4	1	0	0	1	1	1	1	1	0	3.875	1.25225	1
49	0	3	1	0	3	4	0	8	4	4	2020	0	0	4	4	4	4	4	4	0	0	0	1	1	1	1	1	0	4	1.46717	0
51	0	2	1	0	3	3	0	6.630772	4	3	2022	0	0	4	4	4	4	4	4	0	0	0	1	1	1	1	1	0	3.875	1.16148	0
36	0	4	1	0	2	2	0	10	3	2	2020	1	1	2	3	3	4	3	3	0	0	0	1	1	1	1	1	0	2.875	-0.694821	0
38	0	4	1	0	3	3	0	6.630772	2	2	2022	1	1	3	3	3	3	3	3	0	0	0	1	1	1	1	1	0	2.75	-1.00142	0
50	1	3	1	0	3	3	0	6.630772	3	1	2022	0	1	4	2	4	4	4	4	0	0	0	1	2	1	1	1	0	3.25	-0.138451	0.25
52	1	4	1	0	2	3	0	10	3	3	2020	0	1	4	4	4	4	4	4	0	0	0	1	2	1	1	1	0	3.75	0.858468	0.666667
16	1	4	1	0	1	2	0	6	2	4	2020	0	1	4	3	3	4	2	3	0	0	0	0	1	1	1	1	0	3.125	-0.242103	0
18	1	3	1	0	1	2	0	5	4	4	2022	0	1	4	3	4	3	2	4	0	0	0	0	1	1	1	1	0	3.5	0.661348	0
51	1	3	1	0	4	4	0	6.302604	3	4	2022	0	0	3	3	4	4	3	4	0	0	0	1	1	1	1	1	0	3.5	0.57685	0
53	1	3	1	0	4	4	0	5	3	3	2020	0	0	3	4	4	4	4	4	0	0	0	1	1	1	1	1	0	3.625	0.678839	0
17	1	3	1	1	1	3	0	6.869903	4	4	2022	0	0	4	4	4	4	4	4	0	0	0	0	1	1	1	1	0	4	1.46717	0
19	1	3	1	1	1	3	0	4	1	4	2020	0	0	4	4	4	4	4	4	0	0	0	0	1	1	1	1	0	3.625	0.558144	0
73	1	2	0	0	4	3	0	5	3	3	2020	0	1	4	4	4	2	4	4	1	0	0	1	1	1	1	1	0	3.5	0.49203	1
75	1	2	0	0	3	3	0	5	3	3	2022	0	1	1	1	4	2	4	4	1	0	0	1	1	1	1	1	0	2.75	-0.625148	1
68	0	2	0	0	3	4	0	6.422169	4	4	2022	0	1	1	1	4	1	1	1	1	0	0	1	1	1	1	1	0	2.125	-1.38907	0.666667
70	0	2	0	0	3	3	0	3	1	1	2020	0	1	4	4	4	4	4	4	1	0	0	1	1	1	1	1	0	3.25	-0.358943	1
63	1	1	0	0	5	5	0	0	1	1	2022	0	1	4	4	4	4	4	4	1	0	0	1	1	1	1	1	0	3.25	-0.358943	0.75
65	1	3	1	0	5	5	0	0	1	1	2020	0	1	1	1	4	4	4	4	0	0	0	1	1	1	1	1	0	2.5	-1.47612	0.666667
50	0	3	0	0	4	4	0	8	4	2	2020	0	1	4	1	3	3	4	4	1	0	0	1	1	1	1	1	0	3.125	-0.204832	0.25
52	0	2	0	0	5	5	0	5.974436	4	4	2022	0	1	3	1	4	3	1	3	1	0	0	1	1	1	1	1	0	2.875	-0.300277	0.666667
68	0	5	0	0	5	5	0	5.974436	4	3	2022	0	1	1	1	2	4	4	4	1	0	0	1	1	1	1	1	0	2.875	-0.553907	0.666667
70	0	5	0	0	5	5	0	5	4	4	2020	0	1	1	1	1	1	4	1	1	0	0	1	1	1	1	1	0	2.125	-1.64161	1
69	1	5	0	0	4	4	0	6.302604	3	4	2022	0	1	3	3	3	4	4	4	1	0	0	1	1	1	1	1	0	3.5	0.492668	1
71	1	5	0	0	4	4	0	5	4	3	2020	0	1	2	2	4	4	2	4	1	0	0	1	1	1	1	1	0	3.125	-0.0131492	1
48	1	5	1	0	3	3	0	6.630772	3	4	2022	0	1	4	2	2	4	4	4	0	0	0	1	1	1	1	1	0	3.375	0.180429	0
50	1	5	1	0	3	4	0	10	4	4	2020	0	1	3	2	3	3	4	4	0	0	0	1	1	1	1	1	0	3.375	0.419694	0.25
63	1	1	0	0	2	3	0	6.750338	4	4	2022	0	1	2	1	2	1	1	3	1	0	0	0	1	1	1	1	0	2.25	-1.44455	0.75
65	1	1	0	0	3	3	0	7	4	4	2020	0	1	1	1	1	1	3	1	1	0	0	0	1	1	1	1	0	2	-1.85654	0.666667
70	0	1	0	0	2	5	0	5	2	3	2022	0	1	2	1	4	2	3	2	1	0	0	1	1	1	1	1	0	2.375	-1.32655	1
72	0	1	0	0	2	4	0	5	3	3	2020	0	1	2	2	4	4	4	4	1	0	0	1	1	1	1	1	0	3.25	0.113683	1
55	0	2	0	0	3	4	0	6.422169	4	4	2022	0	1	3	1	3	4	3	3	1	0	0	1	1	1	1	1	0	3.125	0.0136809	1
57	0	2	1	0	3	4	0	5	4	3	2020	1	1	3	2	3	3	3	3	0	0	0	1	1	1	1	1	0	3	-0.28247	0.5
56	1	2	0	0	2	4	0	6.541735	2	2	2022	0	1	3	3	3	3	4	4	1	0	0	1	1	1	1	1	0	3	-0.604953	1
58	1	2	1	0	3	4	0	8	2	2	2020	0	1	1	3	3	4	4	4	0	0	0	1	1	1	1	1	0	2.875	-0.780991	0
65	1	3	0	0	4	4	0	6.302604	4	3	2022	0	1	2	1	4	1	4	3	1	0	0	1	1	1	1	1	0	2.75	-0.507276	0.666667
67	1	3	0	0	3	3	0	7	4	2	2020	0	1	3	3	3	1	4	4	1	0	0	1	1	1	1	1	0	3	-0.365371	1
59	0	3	0	0	5	5	0	10	4	3	2020	0	1	1	3	2	4	4	4	1	0	0	1	1	1	1	1	0	3.125	-0.168379	1
61	0	3	0	0	5	4	0	6.183039	4	3	2022	0	1	3	3	3	3	3	4	1	0	0	1	1	1	1	1	0	3.25	0.0918418	1
19	1	3	1	1	3	2	0	9	4	4	2020	0	1	3	4	3	4	4	4	0	0	0	0	2	1	1	1	0	3.75	0.988442	0
21	1	3	1	1	3	4	0	6.422169	4	4	2022	0	1	3	4	3	4	4	4	0	0	0	0	2	1	1	1	0	3.75	0.988442	0
63	0	1	0	0	4	3	0	6.511207	1	4	2022	0	0	2	1	1	2	2	2	1	0	0	1	1	1	1	1	0	1.875	-2.43609	0.75
65	0	2	0	0	4	3	0	5	4	4	2020	0	0	3	1	1	1	2	2	1	0	0	1	1	1	1	1	0	2.25	-1.53065	0.666667
79	0	7	0	0	1	1	0	1	2	1	2020	0	1	3	2	2	4	4	4	1	0	0	1	1	1	2	1	0	2.75	-1.2193	1
81	0	7	0	0	2	2	0	5	2	2	2022	0	1	2	2	2	3	3	3	1	0	0	1	1	1	2	1	0	2.375	-1.67292	1
22	0	7	1	0	3	2	0	8	2	2	2022	0	1	4	4	4	3	4	4	0	1	0	0	4	1	2	1	0	3.375	0.0665431	0
24	0	7	1	1	2	1	0	8	2	2	2020	0	1	4	4	4	4	4	4	0	1	0	0	4	1	2	1	0	3.5	0.249762	0
47	0	7	0	0	1	2	0	10	3	2	2022	0	1	3	3	2	3	3	3	1	0	0	1	1	1	2	1	0	2.75	-0.997515	1
49	0	7	1	0	1	2	0	7	2	2	2020	0	1	3	3	3	4	3	3	0	0	0	1	1	1	2	1	0	2.875	-0.818202	0.5
58	0	2	1	0	3	3	0	6.630772	2	4	2022	0	0	4	3	3	3	4	4	0	0	0	1	1	1	1	1	0	3.375	0.186067	0
60	0	2	0	0	2	2	0	5	2	2	2020	0	0	3	3	4	3	3	4	1	0	0	1	1	1	1	1	0	3	-0.52077	1
67	0	2	0	0	3	2	0	2	4	3	2020	0	0	2	1	1	2	1	1	1	0	0	1	1	1	1	1	0	1.875	-2.22923	1
69	0	2	0	0	2	5	0	6.333132	2	3	2022	0	1	2	3	3	4	3	3	1	0	0	1	1	1	1	1	0	2.875	-0.692135	1
66	1	2	1	0	1	1	0	5	2	1	2022	0	1	4	4	4	4	4	4	0	0	0	1	2	1	1	1	0	3.375	-0.0559334	0
68	1	2	1	0	1	1	0	10	2	2	2020	0	1	3	3	3	3	3	4	0	0	0	1	2	1	1	1	0	2.875	-0.819874	0.666667
60	0	2	0	0	1	1	0	10	2	1	2020	0	1	4	4	2	3	3	3	1	0	0	1	1	1	1	1	0	2.75	-1.23383	1
62	0	2	0	0	2	3	0	10	1	1	2022	0	1	1	1	3	3	3	4	1	0	0	1	1	1	1	1	0	2.125	-2.17336	1
63	1	2	1	0	3	4	0	7	3	3	2022	0	1	4	4	4	4	4	4	0	0	0	1	1	1	1	1	0	3.75	0.858468	0.75
65	1	3	1	0	5	5	0	1	3	3	2020	0	1	2	3	3	2	3	4	0	0	0	1	1	1	1	1	0	2.875	-0.574016	0.666667
65	0	2	0	0	3	3	0	6.630772	2	2	2022	0	1	3	1	1	1	3	1	1	0	0	1	1	1	1	1	0	1.75	-2.71469	0.666667
67	0	3	0	0	3	3	0	5	2	2	2020	0	1	2	2	2	3	3	4	1	0	0	1	1	1	1	1	0	2.5	-1.49137	1
49	1	3	0	0	3	4	0	6.422169	4	3	2022	0	0	1	1	1	2	1	2	1	0	0	1	1	1	1	1	0	1.875	-2.22731	0.5
51	1	3	1	0	2	3	0	4	3	3	2020	0	0	1	2	3	3	1	1	0	0	0	1	1	1	1	1	0	2.125	-1.73767	0
79	0	1	0	0	4	5	0	2	4	3	2020	0	1	2	2	2	2	2	2	1	0	0	1	1	1	1	1	0	2.375	-1.34089	1
81	0	1	0	0	5	5	0	5.974436	4	4	2022	0	0	2	2	4	4	3	4	1	0	0	1	1	1	1	1	0	3.375	0.507467	1
50	1	1	1	0	3	4	0	5	2	2	2022	0	1	3	4	3	4	4	4	0	0	0	0	1	1	1	1	0	3.25	-0.22897	0.25
52	1	3	0	0	3	3	0	1	2	2	2020	0	1	3	3	3	3	3	1	1	0	0	1	1	1	1	1	0	2.5	-1.36452	0.666667
55	1	1	0	0	2	2	0	10	2	2	2020	0	1	3	3	3	3	3	2	1	0	0	0	1	1	1	1	0	2.625	-1.18297	1
57	1	1	0	0	5	3	0	6.391641	1	2	2022	0	0	3	1	1	3	3	2	1	0	0	0	1	1	1	1	0	2	-2.46971	0.5
52	0	3	1	0	2	3	0	7	2	2	2020	0	0	2	1	2	3	3	2	0	0	0	1	1	1	1	1	0	2.125	-2.04723	0.25
54	0	3	1	0	2	3	0	10	2	2	2022	0	0	4	2	2	3	3	2	0	0	0	1	1	1	1	1	0	2.5	-1.49521	0.5
51	1	3	1	0	2	3	0	6.750338	3	3	2022	0	0	3	2	2	3	3	4	0	0	0	1	2	1	1	1	0	2.875	-0.703035	0.25
53	1	3	1	0	3	3	0	6	4	4	2020	0	0	3	3	2	4	3	4	0	0	0	1	2	1	1	1	0	3.375	0.281653	0
17	0	3	1	1	1	3	0	6.869903	4	3	2022	0	0	3	3	3	3	3	1	0	0	0	0	1	1	1	1	0	2.875	-0.452802	0
19	0	3	1	0	1	3	0	7	4	4	2020	0	0	3	3	3	4	3	4	0	0	0	0	1	1	1	1	0	3.5	0.580757	0
50	0	3	0	0	3	2	0	9	2	2	2020	0	0	2	3	4	3	3	3	1	0	0	1	1	1	1	1	0	2.75	-0.881947	0.4
52	0	3	0	0	1	1	0	7.287108	2	2	2022	0	0	1	3	4	3	3	3	1	0	0	1	1	1	1	1	0	2.625	-1.06158	0.25
75	0	2	0	0	3	4	0	5	4	3	2020	0	0	1	1	2	2	3	2	1	0	0	1	1	1	1	1	0	2.25	-1.49836	1
77	0	2	0	0	3	3	0	6.630772	1	1	2022	0	0	1	1	1	2	1	2	1	0	0	1	1	1	1	1	0	1.25	-3.74773	1
76	1	2	0	0	5	4	0	7	1	4	2020	0	1	4	2	4	1	4	4	1	0	0	1	1	1	1	1	0	3	-0.377042	1
78	1	2	0	0	5	5	0	8	2	4	2022	0	1	3	2	4	4	4	4	1	0	0	1	1	1	1	1	0	3.375	0.295997	1
65	0	2	0	0	5	5	0	5.974436	4	3	2022	0	1	4	4	3	4	4	4	1	0	0	1	1	1	1	1	0	3.75	0.862374	0.5
67	0	2	0	0	5	5	0	8	4	4	2020	0	1	4	1	1	3	1	1	1	0	0	1	1	1	1	1	0	2.375	-1.38105	0.5
70	0	4	0	0	2	2	0	3	2	4	2022	0	1	4	2	2	4	1	1	1	0	0	1	1	1	1	1	0	2.5	-1.31199	1
72	0	5	0	0	3	3	0	4	4	4	2020	0	1	1	2	2	3	1	4	1	0	0	1	1	1	1	1	0	2.625	-0.883429	1
50	1	5	1	0	2	2	0	10	3	2	2020	0	1	2	2	2	3	3	3	0	0	0	1	2	1	1	1	0	2.5	-1.36991	0.4
52	1	4	1	0	1	2	0	10	2	2	2022	0	1	3	2	3	2	3	3	0	0	0	1	2	1	1	1	0	2.5	-1.3774	0.25
50	0	4	1	0	4	4	0	6.302604	3	4	2022	0	1	3	3	2	2	3	1	0	0	0	1	1	1	1	1	0	2.625	-0.932438	0.4
52	0	5	1	0	3	4	0	5	3	4	2020	0	1	3	3	1	3	3	4	0	0	0	1	1	1	1	1	0	3	-0.503679	0.25
51	0	2	0	0	3	4	0	8	4	2	2022	0	1	3	3	3	1	3	3	1	0	0	1	1	1	1	1	0	2.75	-0.76184	0.25
53	0	2	1	0	5	4	0	5	2	2	2020	0	1	3	3	3	3	3	3	0	0	0	1	1	1	1	1	0	2.75	-1.00142	0
57	1	2	0	0	3	2	0	6.839375	3	3	2022	0	1	3	2	1	3	1	3	1	0	0	1	1	1	1	1	0	2.375	-1.61353	1
59	1	2	0	0	3	2	0	4	3	4	2020	0	1	1	1	1	1	1	1	1	0	0	1	1	1	1	1	0	1.625	-2.58939	0.5
29	0	4	1	0	1	3	0	7	3	3	2020	0	1	3	4	2	3	3	4	0	0	1	1	2	0	1	0	0	3.125	-0.317507	0
31	0	4	1	0	2	3	0	5	4	4	2022	0	1	3	3	3	3	3	3	0	0	1	1	1	0	1	0	0	3.25	0.21599	0
78	1	5	0	0	1	2	0	3	4	4	2022	0	1	3	1	1	3	3	2	1	0	0	1	1	1	1	1	0	2.625	-0.949293	1
80	1	5	0	0	3	3	0	8	2	3	2020	1	1	3	1	3	3	3	3	1	0	0	1	1	1	1	1	0	2.625	-1.08125	1
54	1	3	0	0	5	5	0	5.974436	4	4	2022	0	1	4	1	1	1	4	1	1	0	0	1	1	1	1	1	0	2.5	-1.10273	0.5
56	1	3	0	0	3	4	0	3	4	4	2020	0	1	1	1	3	4	1	4	1	0	0	1	1	1	1	1	0	2.75	-0.59387	0.333333
18	0	3	1	1	1	2	0	7.078506	4	4	2022	0	1	4	4	4	4	4	4	0	0	0	0	1	1	1	1	0	4	1.46717	0
20	0	3	1	0	1	3	0	5	3	3	2020	0	1	4	4	3	4	4	4	0	0	0	0	2	1	1	1	0	3.625	0.559365	0
59	0	2	1	0	2	3	0	6.750338	3	3	2022	0	0	3	3	2	3	3	4	0	0	0	1	2	1	1	1	0	3	-0.510271	0.5
61	0	2	0	0	2	4	0	9	4	2	2020	0	0	2	1	2	4	3	4	1	0	0	1	2	1	1	1	0	2.75	-0.894895	1
65	1	2	1	0	2	3	0	6.750338	3	2	2022	0	0	2	1	3	3	3	3	0	0	0	1	2	1	1	1	0	2.5	-1.26357	0.5
67	1	2	1	0	2	3	0	8	4	3	2020	0	0	2	2	3	3	3	4	0	0	0	1	2	1	1	1	0	3	-0.280551	0.5
48	0	3	0	0	4	4	0	6.302604	3	3	2022	0	0	1	1	3	3	3	4	1	0	0	1	1	1	1	1	0	2.625	-0.955953	1
50	0	3	1	0	3	3	0	7	4	3	2020	0	0	3	1	3	3	3	1	0	0	0	1	1	1	1	1	0	2.625	-0.83833	0.4
49	1	3	0	0	3	4	0	6.422169	3	3	2022	0	0	4	3	4	4	4	4	1	0	0	1	1	1	1	1	0	3.625	0.665704	0.5
51	1	3	1	0	2	4	0	5	3	3	2020	0	0	4	4	3	4	4	4	0	0	0	1	1	1	1	1	0	3.625	0.559365	0.25
49	0	4	1	0	3	3	0	6	4	3	2020	1	1	3	3	4	3	3	4	0	0	0	1	1	1	1	1	0	3.375	0.390945	0.5
51	0	4	1	0	3	3	0	6.630772	3	3	2022	0	0	3	3	4	4	3	4	0	0	0	1	1	1	1	1	0	3.375	0.271154	0.25
24	1	4	1	1	1	4	0	7	4	4	2020	0	0	4	4	4	3	4	4	0	1	0	0	4	1	1	1	0	3.875	1.28395	0
26	1	4	1	1	3	3	0	6.630772	3	3	2022	0	0	4	4	4	3	4	4	0	1	0	0	4	1	1	1	0	3.625	0.675249	0
18	1	4	1	1	1	3	0	5	3	4	2020	0	0	4	3	3	3	4	4	0	0	0	0	1	1	1	1	0	3.5	0.489077	0
20	1	4	1	1	1	3	0	7	3	4	2022	0	0	4	3	4	4	4	4	0	0	0	0	1	1	1	1	0	3.75	0.9714	0
41	1	4	1	0	3	3	0	3	2	4	2020	0	0	4	3	4	3	3	4	0	0	0	1	1	1	1	1	0	3.375	0.27025	0
43	1	4	1	0	4	3	0	6.511207	4	4	2022	0	0	3	3	3	3	3	3	0	0	0	1	1	1	1	1	0	3.25	0.21599	0
48	1	1	0	0	2	4	0	6.541735	1	2	2022	0	1	4	3	4	1	3	4	1	0	0	0	1	1	1	1	0	2.75	-1.01059	1
50	1	1	0	0	2	2	0	3	2	4	2020	0	1	2	3	1	2	3	2	1	0	0	0	1	1	1	1	0	2.375	-1.53263	0.4
68	1	2	0	0	5	4	0	5	4	4	2020	0	1	2	2	1	3	3	4	1	0	0	1	1	1	1	1	0	2.875	-0.573062	1
70	1	2	0	0	5	5	0	5.974436	4	4	2022	0	1	3	3	3	1	3	3	1	0	0	1	1	1	1	1	0	3	-0.150449	1
72	0	2	0	0	5	5	0	5.974436	2	4	2022	0	1	3	3	3	2	1	4	1	0	0	1	1	1	1	1	0	2.75	-0.821543	1
74	0	2	0	0	5	5	0	5	3	2	2020	0	1	3	3	1	3	3	1	1	0	0	1	1	1	1	1	0	2.375	-1.65971	1
79	1	2	0	0	5	5	0	0	1	2	2020	0	1	4	4	4	4	4	4	1	0	0	1	1	1	1	1	0	3.375	-0.0532476	1
81	1	2	0	0	5	5	0	10	3	3	2022	0	1	1	3	1	1	2	1	1	0	0	1	1	1	1	1	0	1.875	-2.29463	1
64	1	2	0	0	4	4	0	0	4	4	2020	0	0	1	1	1	4	4	4	1	0	0	1	1	1	1	1	0	2.875	-0.547314	1
66	1	2	0	0	4	3	0	6.511207	4	4	2022	0	0	4	1	1	4	4	4	1	0	0	1	1	1	1	1	0	3.25	-0.00842847	1
56	0	2	1	0	2	3	0	6.750338	2	3	2022	0	0	3	2	2	4	3	3	0	0	0	1	1	1	1	1	0	2.75	-1.00437	0.333333
58	0	2	0	0	3	3	0	5	2	2	2020	0	0	4	3	3	4	3	3	1	0	0	1	1	1	1	1	0	3	-0.638574	0.5
40	0	5	1	0	2	3	0	8	4	4	2020	1	0	1	3	4	4	3	1	0	0	0	1	1	1	1	1	0	3	-0.0240405	0.5
42	0	5	1	0	3	4	0	3	4	4	2022	1	0	3	3	4	4	3	4	0	0	0	1	1	1	1	1	0	3.625	0.87986	0
42	1	5	1	1	3	3	0	6.630772	3	3	2022	1	0	3	3	4	4	3	4	0	0	0	1	1	1	1	1	0	3.375	0.271154	0
44	1	5	1	1	4	4	0	6	1	3	2020	1	0	3	4	4	4	3	4	0	0	0	1	1	1	1	1	0	3.25	-0.142101	0
17	0	5	1	1	1	2	0	4	2	3	2022	1	0	3	4	3	3	3	4	0	0	0	0	1	1	1	1	0	3.125	-0.321414	0
19	0	5	1	1	1	2	0	5	3	3	2020	1	0	4	3	4	4	3	4	0	0	0	0	1	1	1	1	0	3.5	0.450783	0
40	1	4	0	0	2	3	0	6.750338	4	2	2022	0	1	3	3	3	3	3	3	1	0	0	1	1	1	1	1	0	3	-0.395402	0.5
42	1	4	1	0	3	4	0	10	2	4	2020	0	1	4	3	3	3	3	4	0	0	0	1	1	1	1	1	0	3.25	-0.0288537	0
56	1	1	1	1	3	3	0	6.630772	4	1	2022	0	1	4	3	1	4	4	4	0	0	0	1	1	1	1	1	0	3.125	-0.539988	0.333333
58	1	2	1	0	3	3	0	8	4	4	2020	0	1	4	1	4	4	1	4	0	0	0	1	1	1	1	1	0	3.25	0.244119	0.5
66	1	2	0	0	2	2	0	6.95894	2	3	2022	0	1	1	2	3	3	3	3	1	0	0	1	2	1	1	1	0	2.5	-1.24775	1
68	1	2	0	0	3	1	0	9	4	4	2020	0	1	3	2	2	3	1	3	1	0	0	1	2	1	1	1	0	2.75	-0.70572	1
68	0	2	0	0	3	4	0	5	2	2	2020	0	1	3	3	1	4	4	4	1	0	0	1	1	1	1	1	0	2.875	-1.01994	1
70	0	2	0	0	3	5	0	6.213567	2	3	2022	0	1	2	1	1	4	4	3	1	0	0	1	1	1	1	1	0	2.5	-1.46095	1
62	1	3	0	0	5	5	0	7	4	4	2022	0	0	4	4	4	4	4	4	1	0	0	1	2	1	1	1	0	4	1.46717	0.5
64	1	2	0	0	4	4	0	5	4	4	2020	0	0	3	3	3	3	4	4	1	0	0	1	2	1	1	1	0	3.5	0.612458	1
60	0	3	0	0	5	5	0	5.974436	2	2	2022	0	0	4	4	1	1	3	4	1	0	0	1	1	1	1	1	0	2.625	-1.41213	1
62	0	2	1	0	3	3	0	5	2	2	2020	0	0	3	3	2	3	3	3	0	0	0	1	1	1	1	1	0	2.625	-1.30052	0.5
63	0	3	0	0	3	1	0	7.047977	4	4	2022	0	1	4	4	4	4	4	4	1	0	0	1	1	1	1	1	0	4	1.46717	1
65	0	3	0	0	1	4	0	8	4	4	2020	0	1	3	3	4	4	3	4	1	0	0	1	1	1	1	1	0	3.625	0.87986	1
68	1	5	0	0	5	5	0	5.974436	2	2	2022	0	1	3	3	3	3	3	4	1	0	0	1	1	1	1	1	0	2.875	-0.819874	1
70	1	5	0	0	5	3	0	0	2	2	2020	0	1	2	2	4	1	3	3	1	0	0	1	1	1	1	1	0	2.375	-1.44115	1
64	1	5	0	0	5	5	0	5	4	4	2020	0	0	4	4	4	4	4	4	1	0	0	1	1	1	1	1	0	4	1.46717	1
66	1	2	0	0	5	3	0	6.391641	2	3	2022	0	0	4	4	3	3	3	3	1	0	0	1	1	1	1	1	0	3.125	-0.323333	1
34	0	7	0	0	3	3	0	6.630772	1	1	2022	0	1	4	4	4	4	4	4	1	0	0	1	1	1	2	1	0	3.25	-0.358943	0.5
36	0	7	0	0	3	3	0	7	3	3	2020	0	1	4	4	4	4	4	4	1	0	0	1	1	1	2	1	0	3.75	0.858468	1
32	0	5	1	0	3	4	0	6.422169	4	4	2022	0	1	4	4	4	4	4	4	0	0	0	1	1	1	1	1	0	4	1.46717	0
34	0	4	1	0	4	3	0	9	4	3	2020	0	1	4	4	4	4	4	4	0	0	0	1	1	1	1	1	0	3.875	1.16148	0.5
62	0	3	0	0	5	5	0	7	4	4	2020	0	1	4	4	3	4	4	4	1	0	0	1	1	1	1	1	0	3.875	1.16807	1
64	0	3	0	0	4	4	0	5	4	4	2022	0	1	4	4	2	4	4	4	1	0	0	1	1	1	1	1	0	3.75	0.868967	1
65	1	8	1	0	3	2	0	6.839375	4	3	2022	1	1	3	4	2	4	4	4	0	0	0	1	2	1	2	1	0	3.5	0.383642	0
67	1	10	1	0	4	5	0	5	4	4	2020	1	0	4	4	4	4	4	4	0	0	0	1	2	1	2	1	0	4	1.46717	0
41	0	6	1	0	2	3	0	8	3	3	2020	1	1	3	2	2	3	3	4	0	0	0	1	1	1	1	1	0	2.875	-0.703035	0
43	0	5	1	0	2	3	0	10	3	3	2022	1	1	4	4	2	3	3	4	0	0	0	1	1	1	1	1	0	3.25	-0.137879	0
42	1	5	1	0	2	2	0	6.95894	3	2	2022	1	1	2	3	1	1	3	3	0	0	0	1	1	1	1	1	0	2.25	-1.84269	0
44	1	6	1	0	3	3	0	10	2	2	2020	1	1	2	2	2	2	2	3	0	0	0	1	1	1	1	1	0	2.125	-2.07106	0
16	0	5	1	0	1	3	0	6.869903	3	3	2022	1	1	3	3	3	3	3	4	0	0	0	0	1	1	1	1	0	3.125	-0.211168	0
18	0	6	1	0	3	3	0	7	4	2	2020	1	1	1	2	1	2	3	2	0	0	0	0	1	1	1	1	0	2.125	-1.9104	0
42	0	5	1	0	2	3	0	8	3	3	2020	0	1	4	4	3	4	4	4	0	0	0	1	1	1	1	1	0	3.625	0.559365	0
44	0	5	1	0	3	2	0	10	3	3	2022	0	1	3	4	2	3	4	4	0	0	0	1	1	1	1	1	0	3.25	-0.102587	0
20	1	5	1	1	2	2	0	6.95894	3	3	2022	0	1	4	4	3	4	4	4	0	1	0	0	3	1	1	1	0	3.625	0.559365	0
22	1	5	1	1	3	3	0	5	2	2	2020	0	1	3	4	3	4	4	4	0	1	0	0	3	1	1	1	0	3.25	-0.22897	0
54	0	5	1	0	5	5	0	5.974436	1	4	2022	0	1	2	2	4	1	4	4	0	0	0	1	1	1	1	1	0	2.75	-0.736299	0
56	0	4	1	0	5	5	0	5	2	1	2020	0	1	1	2	3	3	2	1	0	0	0	1	1	1	1	1	0	1.875	-2.43715	0
72	0	5	0	0	3	3	0	7	4	3	2020	1	1	4	4	3	3	2	3	1	0	0	1	1	1	1	1	0	3.25	0.0677656	1
74	0	5	0	0	5	5	0	5.974436	4	4	2022	1	1	4	4	4	4	4	4	1	0	0	1	1	1	1	1	0	4	1.46717	1
42	1	5	1	1	4	4	0	7	3	3	2020	1	1	4	4	4	4	4	4	0	0	0	1	2	1	1	1	0	3.75	0.858468	0
44	1	5	1	1	3	3	0	7	4	4	2022	0	1	4	4	4	4	4	4	0	0	0	1	2	1	1	1	0	4	1.46717	0
42	0	5	1	0	3	3	0	6.630772	4	4	2022	1	1	4	4	3	4	4	4	0	0	0	1	1	1	1	1	0	3.875	1.16807	0
44	0	5	1	1	3	3	0	8	4	4	2020	1	1	4	3	2	4	4	4	0	0	0	1	1	1	1	1	0	3.625	0.676203	0
18	1	5	1	0	3	2	0	4	4	4	2020	1	1	4	4	4	4	4	4	0	0	0	0	2	1	1	1	0	4	1.46717	0
20	1	5	1	1	1	1	0	6	3	4	2022	1	1	4	4	4	3	4	4	0	0	0	0	1	1	1	1	0	3.75	0.980944	0
47	0	4	1	0	3	3	0	10	2	2	2020	0	1	2	3	3	3	3	4	0	0	0	1	1	1	1	1	0	2.75	-0.999502	0
49	0	4	1	0	3	3	0	10	4	4	2022	0	1	3	3	3	3	3	3	0	0	0	1	1	1	1	1	0	3.25	0.21599	0
25	0	4	1	0	2	2	0	10	2	2	2020	0	1	3	3	2	3	3	3	0	1	0	0	3	1	1	1	0	2.625	-1.30052	0
27	0	4	1	0	2	2	0	6.95894	2	2	2022	0	1	1	3	3	3	3	3	0	1	0	1	3	1	1	1	0	2.5	-1.36068	0
18	1	4	1	1	2	2	0	8	4	4	2020	0	1	3	3	1	3	3	4	0	0	0	0	2	1	1	1	0	3.125	-0.200669	0
20	1	4	1	1	3	2	0	6.839375	2	3	2022	0	1	2	3	1	3	3	4	0	0	0	0	1	1	1	1	0	2.625	-1.29201	0
42	0	5	1	0	3	3	0	6.630772	4	4	2022	1	1	4	4	3	4	3	4	0	0	0	1	1	1	1	1	0	3.75	0.953149	0
44	0	6	1	0	3	3	0	5	4	4	2020	1	1	3	4	3	4	4	4	0	0	0	1	1	1	1	1	0	3.75	0.988442	0
66	1	6	0	0	3	3	0	5	4	4	2020	1	1	4	4	4	4	4	4	1	0	0	1	2	1	1	1	0	4	1.46717	1
68	1	5	0	0	3	3	0	8	4	4	2022	1	1	4	4	3	4	4	4	1	0	0	1	2	1	1	1	0	3.875	1.16807	1
18	1	6	1	1	3	3	0	9	3	3	2020	1	1	4	4	4	4	4	4	0	0	0	0	2	1	1	1	0	3.75	0.858468	0
20	1	5	1	1	1	3	0	6.869903	1	4	2022	1	1	4	4	4	4	4	4	0	0	0	0	1	1	1	1	0	3.625	0.558144	0
59	1	3	1	0	2	2	0	6.95894	3	2	2022	0	0	2	2	2	4	3	4	0	0	0	1	2	1	1	1	0	2.75	-1.00514	0.333333
61	1	5	1	0	2	2	0	10	3	3	2020	0	0	3	3	1	4	4	4	0	0	0	1	2	1	1	1	0	3.125	-0.411235	0
62	0	3	0	0	3	3	0	6.630772	4	4	2022	0	0	4	3	3	4	4	4	1	0	0	1	2	1	1	1	0	3.75	0.975306	1
64	0	5	0	0	3	4	0	10	4	3	2020	0	0	4	1	2	4	4	4	1	0	0	1	2	1	1	1	0	3.25	-0.0150208	1
54	0	2	1	0	3	3	0	6.630772	4	4	2022	0	0	1	1	2	4	3	2	0	0	0	1	1	1	1	1	0	2.625	-0.826227	0
56	0	3	1	0	3	5	0	10	2	4	2020	0	0	3	3	2	4	3	4	0	0	0	1	1	1	1	1	0	3.125	-0.324367	0
28	0	7	1	1	3	3	0	10	4	4	2022	1	1	3	4	3	4	4	4	0	0	0	1	2	1	2	1	0	3.75	0.988442	0
30	0	8	1	1	3	3	0	8	3	3	2020	0	1	3	3	3	4	3	4	0	0	0	1	2	1	2	1	0	3.25	-0.027949	0
34	1	7	1	0	2	3	0	8	4	3	2020	0	0	3	4	4	4	4	4	0	0	0	1	1	1	2	1	0	3.75	0.981849	0
36	1	7	1	0	4	3	0	5	3	3	2022	0	0	3	4	4	1	3	4	0	0	0	1	1	1	2	1	0	3.125	-0.085739	0
61	0	5	1	0	3	2	0	6.839375	1	4	2022	1	1	4	4	4	4	4	4	0	0	0	1	1	1	1	1	0	3.625	0.558144	0
63	0	5	0	0	3	2	0	6	2	4	2020	1	1	4	4	4	4	4	4	1	0	0	1	1	1	1	1	0	3.75	0.861154	1
34	1	5	1	0	3	3	0	5	4	4	2020	1	1	4	4	4	4	4	4	0	0	0	1	1	1	1	1	0	4	1.46717	0
36	1	5	1	0	3	3	0	6.630772	1	1	2022	1	1	4	4	4	4	4	4	0	0	0	1	2	1	1	1	0	3.25	-0.358943	0
34	0	5	1	1	1	3	1	6	3	3	2020	1	1	3	3	4	4	3	4	0	0	0	1	2	1	1	1	0	3.375	0.271154	0
36	0	5	1	1	3	3	1	6.630772	3	4	2022	1	1	4	4	4	4	4	4	0	0	0	1	1	1	1	1	0	3.875	1.16416	0
72	1	3	0	0	3	3	0	8	3	4	2022	0	0	2	1	1	1	3	4	1	0	0	1	1	1	1	1	0	2.375	-1.43527	1
74	1	7	0	0	3	3	0	5	3	2	2020	0	0	3	1	4	2	3	3	1	0	0	1	1	1	2	1	0	2.625	-0.968055	1
70	0	7	0	0	3	3	0	5	3	3	2020	0	0	2	2	3	3	3	3	1	0	0	1	1	1	2	1	0	2.75	-0.765108	1
72	0	3	0	0	5	3	0	6.391641	4	4	2022	0	0	3	3	2	3	3	1	1	0	0	1	1	1	1	1	0	2.875	-0.446209	1
53	1	2	1	0	1	1	0	10	1	2	2022	1	1	2	2	2	3	3	3	0	0	0	1	1	1	1	1	0	2.25	-1.97593	0
55	1	2	1	0	2	2	0	10	2	2	2020	1	1	3	2	2	3	3	3	0	0	0	1	1	1	1	1	0	2.5	-1.49329	0.25
78	0	6	0	0	5	3	0	1	2	2	2020	0	0	3	3	3	2	3	3	1	0	0	1	1	1	1	1	0	2.625	-1.18464	1
80	0	5	0	0	4	4	0	6.302604	2	2	2022	0	0	3	2	3	2	3	4	1	0	0	1	1	1	1	1	0	2.625	-1.19586	1
50	1	1	0	0	4	3	0	6.511207	4	4	2022	0	0	3	3	3	3	3	4	1	0	0	1	2	1	1	1	0	3.375	0.397537	1
52	1	6	0	0	5	2	0	4	4	4	2020	0	0	4	4	4	4	4	4	1	0	0	1	2	1	1	1	0	4	1.46717	0.666667
30	1	5	1	0	3	1	0	7.047977	4	3	2022	0	0	3	3	4	4	4	4	0	0	0	1	1	1	1	1	0	3.625	0.789085	0
32	1	6	1	0	3	2	0	7	4	4	2020	0	0	3	4	4	4	3	4	0	0	0	1	1	1	1	1	0	3.75	1.07262	0
69	1	2	0	0	5	5	0	5	3	4	2020	0	1	2	1	4	1	2	2	1	0	0	1	1	1	1	1	0	2.375	-1.11598	1
71	1	2	0	0	5	5	0	10	1	1	2022	0	1	4	4	4	4	4	4	1	0	0	1	1	1	1	1	0	3.25	-0.358943	1
17	0	4	1	1	3	3	0	8	2	3	2020	0	0	3	1	3	3	4	4	0	0	0	0	1	1	1	1	0	2.875	-0.684785	0
19	0	4	1	1	2	3	0	6.750338	4	4	2022	0	0	4	4	4	4	4	4	0	0	0	0	1	1	1	1	0	4	1.46717	0
47	1	4	1	0	2	3	0	7	4	4	2020	0	0	3	3	4	4	4	4	0	0	0	1	1	1	1	1	0	3.75	1.09478	0
49	1	4	1	0	3	4	0	6.422169	3	2	2022	0	0	4	4	4	4	4	4	0	0	0	1	1	1	1	1	0	3.625	0.552772	0
50	0	4	0	0	5	5	0	5	2	2	2022	0	0	3	3	3	3	3	3	1	0	0	1	1	1	1	1	0	2.75	-1.00142	1
52	0	4	0	0	5	5	0	10	2	2	2020	0	0	3	3	3	3	3	4	1	0	0	1	1	1	1	1	0	2.875	-0.819874	0.666667
38	0	4	1	0	3	3	0	6.630772	4	4	2022	0	0	3	2	3	3	3	4	0	0	0	1	1	1	1	1	0	3.25	0.204774	0
40	0	6	1	0	1	3	0	9	4	4	2020	0	0	3	3	4	4	4	4	0	0	0	1	1	1	1	1	0	3.75	1.09478	0
43	1	6	1	0	1	3	0	10	4	2	2020	0	0	4	1	4	1	1	4	0	0	0	1	2	1	1	1	0	2.625	-0.91693	0
45	1	4	1	0	3	5	0	6.213567	1	4	2022	0	0	4	4	4	4	4	4	0	0	0	1	1	1	1	1	0	3.625	0.558144	0
17	1	6	1	1	1	3	0	3	3	4	2020	0	0	1	1	3	1	1	1	0	0	0	0	1	1	1	1	0	1.875	-1.99118	0
19	1	4	1	0	4	4	0	6.302604	1	1	2022	0	0	4	4	4	4	4	4	0	0	0	0	1	1	1	1	0	3.25	-0.358943	0
62	0	1	0	0	3	4	0	4	4	4	2022	0	0	4	4	3	3	2	4	1	0	0	1	1	1	1	1	0	3.5	0.555009	1
64	0	6	0	0	3	3	0	5	4	3	2020	0	0	4	4	2	4	3	4	1	0	0	1	1	1	1	1	0	3.5	0.34835	1
42	0	3	1	0	4	4	0	4	4	3	2020	0	1	3	1	3	4	3	4	0	0	0	1	1	1	1	1	0	3.125	-0.110467	0
44	0	3	1	0	3	4	0	8	4	4	2022	0	1	3	3	2	3	3	4	0	0	0	1	1	1	1	1	0	3.25	0.0984342	0
42	1	3	1	0	3	3	0	6.630772	4	3	2022	0	1	3	3	3	2	3	3	0	0	0	1	1	1	1	1	0	3	-0.272925	0
44	1	3	1	0	3	3	0	9	4	4	2020	0	1	2	2	1	3	1	3	0	0	0	1	1	1	1	1	0	2.5	-1.18445	0
57	0	6	1	0	3	3	0	6.630772	2	3	2022	1	1	2	2	3	3	2	4	0	0	0	1	1	1	1	1	0	2.625	-1.10149	0.25
59	0	6	0	0	4	4	0	5	2	2	2020	1	1	3	3	2	3	3	4	1	0	0	1	1	1	1	1	0	2.75	-1.11898	0.333333
57	1	6	1	0	4	4	0	8	2	3	2020	1	1	3	3	4	4	3	4	0	0	0	1	2	1	1	1	0	3.25	-0.0318555	0.25
59	1	6	1	0	4	3	0	6	3	3	2022	1	1	4	3	3	4	3	4	0	0	0	1	2	1	1	1	0	3.375	0.15168	0.333333
35	0	6	1	0	3	3	0	10	2	2	2020	1	1	2	2	4	3	3	3	0	0	0	1	1	1	1	1	0	2.625	-1.07471	0
37	0	6	1	0	3	3	0	6.630772	2	2	2022	1	1	2	3	3	3	3	3	0	0	0	1	1	1	1	1	0	2.625	-1.18105	0
37	1	6	1	0	4	4	0	8	3	3	2022	1	1	3	4	3	4	4	4	0	0	0	1	1	1	1	1	0	3.5	0.379736	0
39	1	6	1	0	4	3	0	3	3	3	2020	1	1	3	3	2	4	4	4	0	0	0	1	1	1	1	1	0	3.25	-0.112131	0
55	0	6	1	0	1	3	0	10	2	2	2020	0	0	3	2	2	3	2	3	0	0	0	1	1	1	1	1	0	2.375	-1.70821	0.25
57	0	2	1	0	1	5	0	6.452697	3	2	2022	0	0	3	1	2	1	2	1	0	0	0	1	1	1	1	1	0	1.875	-2.3275	0.25
55	1	2	0	0	1	1	0	10	4	4	2022	0	0	3	3	2	3	3	2	1	0	0	1	1	1	1	1	0	3	-0.264661	0.25
57	1	6	0	0	1	1	0	10	4	4	2020	0	0	3	1	3	4	4	4	1	0	0	1	1	1	1	1	0	3.375	0.41015	0.25
33	0	4	1	0	2	1	0	7.167542	2	3	2022	1	1	3	3	1	4	2	2	0	0	0	1	1	1	1	1	0	2.5	-1.50718	0
35	0	4	1	0	3	2	0	10	3	2	2020	1	1	3	3	4	3	4	3	0	0	0	1	1	1	1	1	0	3.125	-0.184387	0
65	0	2	0	0	3	4	0	7	4	4	2020	0	1	3	4	4	4	4	4	1	0	0	1	1	1	1	1	0	3.875	1.28754	1
67	0	1	0	0	3	4	0	6.422169	4	3	2022	0	0	3	4	3	4	3	4	1	0	0	1	1	1	1	1	0	3.5	0.467825	1
49	0	4	1	0	5	3	0	6.391641	4	3	2022	0	1	4	3	3	3	4	4	0	0	0	1	1	1	1	1	0	3.5	0.486391	0
51	0	4	1	0	3	3	0	7	3	3	2020	0	1	4	3	4	4	4	4	0	0	0	1	1	1	1	1	0	3.625	0.665704	0
20	0	4	1	1	1	2	0	8	3	3	2020	0	1	4	3	4	4	4	4	0	0	0	0	2	1	1	1	0	3.625	0.665704	0
22	0	1	1	1	1	2	0	7.078506	3	3	2022	0	1	3	3	4	3	3	4	0	0	0	0	2	1	1	1	0	3.25	0.0879352	0
47	1	4	1	0	3	3	0	6.630772	4	4	2022	0	1	3	3	3	3	3	4	0	0	0	1	2	1	1	1	0	3.375	0.397537	0
49	1	4	1	0	3	3	0	10	4	4	2020	0	1	2	3	4	4	4	4	0	0	0	1	2	1	1	1	0	3.625	0.915152	0
22	0	5	1	0	4	3	0	5	4	2	2020	0	1	3	4	2	3	3	4	0	0	0	1	1	1	1	1	0	3.125	-0.320193	0
24	0	5	1	0	1	1	0	8	4	4	2022	0	1	3	4	3	4	4	4	0	0	0	1	1	1	1	1	0	3.75	0.988442	0
29	1	5	1	1	4	5	0	8	1	1	2020	0	1	4	4	4	4	4	4	0	0	0	0	2	1	1	1	0	3.25	-0.358943	0
31	1	5	1	1	4	4	0	6.302604	1	4	2022	0	1	4	4	3	4	4	4	0	0	0	0	1	1	1	1	0	3.5	0.25904	0
53	1	9	1	0	3	2	0	10	2	3	2022	1	1	3	4	4	3	4	4	0	0	0	1	1	1	2	1	0	3.375	0.19261	0
55	1	9	1	0	1	3	0	10	1	1	2020	1	1	4	2	4	4	4	4	0	0	0	1	1	1	2	1	0	3	-0.744471	0.25
52	0	9	1	0	3	4	0	10	4	4	2020	1	1	1	3	3	3	3	4	0	0	0	1	1	1	2	1	0	3.125	0.0382804	0.666667
54	0	9	1	0	3	4	0	5	4	4	2022	1	1	4	4	3	4	4	4	0	0	0	1	1	1	2	1	0	3.875	1.16807	0
31	1	9	1	0	2	3	0	10	3	3	2020	1	1	3	3	3	4	3	4	0	0	0	1	1	1	2	1	0	3.25	-0.027949	0
33	1	9	1	0	1	3	0	6.869903	2	2	2022	1	1	4	4	3	4	4	4	0	0	0	1	1	1	2	1	0	3.375	-0.0493411	0
30	0	9	1	0	3	3	0	6.630772	3	4	2022	1	1	4	4	4	4	4	4	0	0	0	1	1	1	2	1	0	3.875	1.16416	0
32	0	9	1	0	3	3	0	6	4	4	2020	1	1	3	2	4	4	4	4	0	0	0	1	1	1	2	1	0	3.625	0.902017	0
51	1	2	1	0	3	4	0	10	4	4	2020	0	0	4	4	4	4	4	4	0	0	0	1	1	1	1	1	0	4	1.46717	0
53	1	2	1	0	1	3	0	6.869903	3	4	2022	0	0	3	4	4	3	4	4	0	0	0	1	1	1	1	1	0	3.625	0.801316	0
62	0	1	0	0	5	5	0	10	4	4	2022	0	0	4	4	3	4	4	4	1	0	0	1	1	1	1	1	0	3.875	1.16807	0.666667
64	0	1	0	0	4	5	0	5	4	4	2020	0	0	4	4	4	4	4	4	1	0	0	1	1	1	1	1	0	4	1.46717	0.666667
62	0	2	0	0	3	5	0	5	4	4	2020	0	0	4	4	1	4	4	4	1	0	0	1	1	1	1	1	0	3.625	0.569863	0.666667
64	0	2	0	0	1	5	0	6.452697	4	3	2022	0	0	3	3	2	3	3	4	1	0	0	1	1	1	1	1	0	3.125	-0.207262	0.666667
65	1	2	0	0	3	5	0	6.213567	1	1	2022	0	0	3	4	3	3	4	4	1	0	0	1	1	1	1	1	0	2.875	-1.02089	1
66	1	2	0	0	4	4	0	5	1	2	2020	0	0	4	4	4	4	4	4	1	0	0	1	1	1	1	1	0	3.375	-0.0532476	1
66	1	4	0	0	3	3	0	6.630772	3	3	2022	0	1	3	3	3	3	3	3	1	0	0	1	1	1	1	1	0	3	-0.392716	1
68	1	5	0	0	2	2	0	8	3	4	2020	0	1	3	3	3	3	3	4	1	0	0	1	1	1	1	1	0	3.25	0.0945276	1
31	1	4	1	1	4	4	0	10	3	4	2020	0	1	2	2	2	1	2	2	0	1	0	1	3	1	1	1	0	2.25	-1.52142	0
33	1	4	1	1	4	4	0	6.302604	2	2	2022	0	1	3	3	3	3	3	4	0	1	0	1	3	1	1	1	0	2.875	-0.819874	0
34	0	4	1	0	2	2	0	8	3	4	2020	0	1	4	4	2	4	4	4	0	0	0	1	2	1	1	1	0	3.625	0.565957	0
36	0	4	1	1	2	2	0	10	4	4	2022	0	1	3	4	4	4	4	4	0	0	0	1	2	1	1	1	0	3.875	1.28754	0
62	1	2	1	0	3	4	0	6	4	3	2020	1	0	3	4	4	4	4	4	0	0	0	1	2	1	1	1	0	3.75	0.981849	0.666667
64	1	2	1	0	3	4	0	6.422169	2	4	2022	1	0	3	1	3	4	4	4	0	0	0	1	2	1	1	1	0	3.125	-0.19587	0.666667
63	0	2	1	0	3	4	0	6.422169	4	4	2022	1	0	4	4	4	4	4	4	0	0	0	1	1	1	1	1	0	4	1.46717	0.5
65	0	2	0	0	4	4	0	5	3	4	2020	1	0	4	4	3	4	4	4	1	0	0	1	1	1	1	1	0	3.75	0.86506	1
69	1	5	1	0	2	4	0	8	4	4	2020	0	1	4	4	3	4	4	4	0	0	0	1	2	1	1	1	0	3.875	1.16807	0.5
71	1	5	1	0	4	4	0	9	4	4	2022	0	1	4	2	4	4	4	4	0	0	0	1	2	1	1	1	0	3.75	1.08165	0.5
37	1	5	1	0	2	3	0	6.750338	2	2	2022	0	1	3	4	3	3	3	4	0	0	0	1	1	1	1	1	0	3	-0.62711	0
39	1	5	1	0	2	3	0	10	3	4	2020	0	1	3	3	3	3	3	4	0	0	0	1	1	1	1	1	0	3.25	0.0945276	0
49	1	7	1	1	3	3	0	6.630772	3	3	2022	1	1	2	3	1	3	4	4	0	0	0	1	1	1	2	1	0	2.875	-0.774082	0
51	1	6	1	0	3	3	0	5	3	3	2020	1	1	4	3	3	4	4	4	0	0	0	1	1	1	1	1	0	3.5	0.366601	0
27	0	7	1	0	1	2	0	7.078506	3	3	2022	1	1	3	3	3	3	3	4	0	0	0	1	1	1	2	1	0	3.125	-0.211168	0
29	0	6	1	0	2	2	0	6	3	2	2020	1	1	3	3	4	4	4	4	0	0	0	1	1	1	1	1	0	3.375	0.18038	0
17	0	6	1	0	1	3	0	6	3	3	2020	1	1	4	4	4	4	4	4	0	0	0	0	1	1	1	1	0	3.75	0.858468	0
19	0	7	1	1	1	3	0	5	2	2	2022	1	1	4	4	4	4	4	4	0	0	0	0	1	1	2	1	0	3.5	0.249762	0
49	1	6	1	1	3	4	0	5	3	3	2020	0	0	4	4	4	4	3	4	0	0	0	1	2	1	1	1	0	3.625	0.643547	0
51	1	4	1	0	2	5	0	6.333132	4	4	2022	0	0	4	4	4	4	4	4	0	0	0	1	2	1	1	1	0	4	1.46717	0
22	1	4	1	1	3	2	0	6.839375	3	3	2022	0	0	4	4	4	4	4	4	0	0	0	0	2	1	1	1	0	3.75	0.858468	0
24	1	6	1	1	2	2	0	8	3	2	2020	0	0	3	3	3	3	3	4	0	1	0	0	3	1	1	1	0	3	-0.516864	0
34	1	4	1	0	2	3	0	8	4	4	2020	1	1	1	4	4	4	4	4	0	0	0	1	1	1	1	1	0	3.625	0.928288	0
36	1	4	1	0	3	3	0	6.630772	3	3	2022	1	0	4	4	4	4	4	4	0	0	0	1	1	1	1	1	0	3.75	0.858468	0
36	0	4	1	0	1	2	0	10	2	2	2020	1	0	1	3	3	3	3	3	0	0	0	1	1	1	1	1	0	2.5	-1.36068	0
38	0	4	1	0	3	3	0	6.630772	3	3	2022	1	0	4	4	3	4	4	4	0	0	0	1	1	1	1	1	0	3.625	0.559365	0
69	1	6	0	0	3	4	0	6.422169	3	2	2022	1	1	4	2	3	3	3	4	1	0	0	1	1	1	1	1	0	3	-0.529999	0.5
71	1	6	0	0	3	5	0	3	3	4	2020	1	1	4	4	4	4	4	4	1	0	0	1	1	1	1	1	0	3.875	1.16416	0.5
61	0	6	1	0	3	4	0	7	3	4	2022	1	1	1	3	3	1	4	4	0	0	0	1	1	1	1	1	0	2.875	-0.416247	0
63	0	6	0	0	3	3	0	7	1	4	2020	1	1	4	4	1	4	4	4	1	0	0	1	1	1	1	1	0	3.25	-0.339166	0.5
38	0	6	1	0	2	2	0	5	2	3	2020	1	1	3	3	4	4	4	4	0	0	0	1	1	1	1	1	0	3.375	0.183065	0
40	0	6	1	0	3	3	0	5	2	3	2022	1	1	3	3	4	3	3	4	0	0	0	1	1	1	1	1	0	3.125	-0.215075	0
66	1	6	0	0	3	3	0	6.630772	1	1	2022	0	1	4	4	4	4	4	4	1	0	0	1	1	1	1	1	0	3.25	-0.358943	1
68	1	6	0	0	5	5	1	10	4	3	2020	1	1	4	4	4	4	4	4	1	0	0	1	1	1	1	1	0	3.875	1.16148	1
52	0	6	1	0	4	5	1	4	1	4	2020	1	1	4	4	4	4	4	4	0	0	0	1	1	1	1	1	0	3.625	0.558144	0
54	0	6	1	0	3	5	0	6.213567	3	3	2022	1	1	4	4	4	4	1	4	0	0	0	1	1	1	1	1	0	3.375	0.213705	0
31	1	6	1	0	5	5	0	5.974436	1	1	2022	1	1	4	4	4	4	4	4	0	0	0	1	1	1	1	1	0	3.25	-0.358943	0
33	1	6	1	0	5	4	0	5	2	2	2020	1	1	3	3	3	3	4	4	0	0	0	1	1	1	1	1	0	3	-0.604953	0
30	0	6	1	0	2	3	0	9	3	3	2022	1	1	3	3	4	3	3	4	0	0	0	1	1	1	1	1	0	3.25	0.0879352	0
32	0	6	1	0	3	3	0	10	2	3	2020	1	1	3	1	1	3	3	3	0	0	0	1	1	1	1	1	0	2.375	-1.67946	0
54	1	6	1	0	3	4	0	5	2	2	2020	0	0	3	1	3	4	3	4	0	0	0	1	1	1	1	1	0	2.75	-1.02218	0
56	1	6	1	0	3	4	0	6.422169	4	4	2022	0	0	3	3	4	3	4	4	0	0	0	1	1	1	1	1	0	3.625	0.911562	0
47	0	6	1	0	3	4	0	10	3	4	2020	0	0	3	3	2	4	4	4	0	0	0	1	1	1	1	1	0	3.375	0.193564	0
49	0	6	1	0	3	3	0	6.630772	2	2	2022	0	0	4	4	4	4	4	4	0	0	0	1	1	1	1	1	0	3.5	0.249762	0
30	1	6	1	1	3	3	0	8	2	2	2020	0	0	3	3	3	3	3	4	0	0	0	1	1	1	1	1	0	2.875	-0.819874	0
32	1	6	1	0	4	4	0	10	2	2	2022	0	0	3	3	3	3	3	4	0	0	0	1	1	1	1	1	0	2.875	-0.819874	0
26	0	5	1	0	2	4	0	10	3	3	2020	0	0	3	2	3	4	3	4	0	0	0	1	2	1	1	1	0	3.125	-0.220713	0
28	0	6	1	0	4	4	0	6.302604	4	4	2022	0	0	3	3	3	4	4	4	0	0	0	1	2	1	1	1	0	3.625	0.795678	0
30	0	6	1	0	3	3	0	6.630772	4	4	2022	0	0	4	4	3	4	4	4	0	0	0	1	1	1	1	1	0	3.875	1.16807	0
32	0	6	1	0	2	3	0	10	4	4	2020	0	0	4	4	3	4	4	4	0	0	0	1	1	1	1	1	0	3.875	1.16807	0
67	0	2	0	0	5	5	0	5	1	3	2022	0	1	4	4	4	4	4	4	1	0	0	1	1	1	1	1	0	3.5	0.252448	0.5
69	0	3	0	0	5	5	0	10	4	4	2020	0	1	4	4	4	4	4	4	1	0	0	1	1	1	1	1	0	4	1.46717	0.5
67	1	2	1	0	5	5	0	5.974436	3	4	2022	0	1	4	1	1	2	1	1	0	0	0	1	1	1	1	1	0	2.125	-1.86728	0.5
69	1	3	1	0	5	5	0	0	3	4	2020	0	1	4	4	4	4	4	4	0	0	0	1	1	1	1	1	0	3.875	1.16416	0.5
47	0	6	1	0	3	3	0	5	1	4	2022	1	1	3	3	3	4	3	4	0	0	0	1	1	1	1	1	0	3.125	-0.328273	0
49	0	6	1	0	3	3	0	8	4	4	2020	1	1	3	3	3	4	3	4	0	0	0	1	1	1	1	1	0	3.5	0.580757	0
44	1	6	1	0	3	3	0	6.630772	3	4	2022	1	1	4	3	4	4	4	4	0	0	0	1	1	1	1	1	0	3.75	0.9714	0
46	1	6	1	0	1	1	0	8	4	4	2020	1	1	3	3	4	4	3	4	0	0	0	1	1	1	1	1	0	3.625	0.87986	0
21	1	6	1	0	1	3	0	8	4	4	2020	1	1	3	4	4	4	4	4	0	0	0	0	2	1	1	1	0	3.875	1.28754	0
23	1	6	1	0	3	3	0	6.630772	3	3	2022	1	1	3	3	3	3	4	4	0	0	0	0	2	1	1	1	0	3.25	0.00375286	0
72	0	6	0	0	3	3	0	6.630772	4	1	2022	1	1	4	4	4	4	4	4	1	0	0	1	1	1	1	1	0	3.625	0.550086	1
74	0	6	0	0	5	3	0	5	1	1	2020	1	1	4	4	3	4	4	4	1	0	0	1	1	1	1	1	0	3.125	-0.658047	1
28	0	3	1	0	4	5	0	10	3	3	2020	0	1	3	3	2	4	3	4	0	0	0	1	1	1	1	1	0	3.125	-0.327052	0
30	0	3	1	0	5	3	0	6.391641	4	4	2022	0	1	4	3	4	3	3	4	0	0	0	1	1	1	1	1	0	3.625	0.876269	0
30	1	3	1	0	3	3	0	5	3	3	2022	0	1	4	3	4	4	3	3	0	0	0	1	1	1	1	1	0	3.375	0.269235	0
32	1	3	1	0	3	3	0	8	3	3	2020	0	1	4	4	4	4	4	4	0	0	0	1	1	1	1	1	0	3.75	0.858468	0
32	1	6	1	0	4	2	0	3	2	3	2022	1	1	1	3	3	3	2	4	0	0	0	1	1	1	1	1	0	2.625	-1.08836	0
34	1	6	1	1	3	3	0	5	4	4	2020	1	1	3	3	3	4	3	4	0	0	0	1	1	1	1	1	0	3.5	0.580757	0
31	0	3	1	1	4	3	0	5	3	3	2020	0	0	3	3	4	4	4	4	0	1	2	1	3	0	1	0	1	3.5	0.486075	0
33	0	3	1	0	3	3	0	6.630772	3	3	2022	0	0	4	4	4	4	4	4	0	1	2	1	3	0	1	0	1	3.75	0.858468	0
31	0	10	0	0	3	3	0	4	3	3	2022	1	1	3	3	1	3	1	3	1	0	2	1	1	0	2	0	1	2.5	-1.42076	1
33	0	9	1	0	2	2	0	2	3	4	2020	0	1	3	4	3	3	3	4	0	0	2	1	1	0	2	0	1	3.375	0.287292	0
30	0	4	1	0	1	1	0	7.287108	2	2	2022	0	0	4	4	4	4	3	4	0	0	0	1	1	1	1	1	0	3.375	0.0348413	0
32	0	3	1	0	2	3	0	3	1	1	2020	0	0	3	4	4	4	4	4	0	0	0	1	1	1	1	1	0	3.125	-0.538572	0
33	1	3	1	0	2	3	0	1	2	2	2022	1	1	3	3	3	4	3	3	0	0	0	1	1	1	1	1	0	2.875	-0.818202	0
35	1	4	1	1	3	3	0	10	2	4	2020	0	1	3	4	4	4	4	4	0	0	0	1	1	1	1	1	0	3.625	0.681525	0
55	0	3	0	0	4	4	0	6.302604	4	4	2022	1	1	4	4	4	4	4	4	1	0	1	1	1	0	1	0	0	4	1.46717	0.666667
57	0	3	1	0	4	4	0	10	4	3	2020	1	1	3	4	4	4	4	4	0	0	1	1	1	0	1	0	0	3.75	0.981849	0
25	0	1	1	0	2	2	0	10	2	2	2020	0	0	3	3	2	3	3	4	0	0	1	0	2	0	1	0	0	2.75	-1.11898	0
27	0	1	1	0	3	3	0	6.630772	4	4	2022	0	0	4	3	4	4	4	4	0	1	1	1	3	0	1	0	0	3.875	1.27441	0
23	0	3	1	1	3	3	0	8	3	3	2020	1	1	3	4	3	4	4	4	0	1	1	0	4	0	1	0	0	3.5	0.379736	0
25	0	3	1	1	3	3	0	6.630772	3	3	2022	1	1	3	3	4	3	3	4	0	1	1	0	4	0	1	0	0	3.25	0.0879352	0
55	0	3	1	0	2	2	0	6.95894	1	3	2022	1	1	2	2	3	4	2	4	0	0	1	1	1	0	1	0	0	2.625	-1.22128	0.666667
57	0	3	1	0	3	3	0	7	2	2	2020	0	1	3	2	3	4	3	3	0	0	1	1	1	0	1	0	0	2.75	-1.01097	0
55	0	4	0	0	3	4	0	10	2	2	2022	0	0	4	1	2	3	3	4	1	0	1	1	1	0	1	0	0	2.625	-1.32488	0.666667
57	0	2	1	0	2	4	0	10	4	2	2020	0	0	3	3	3	4	4	4	0	0	1	1	1	0	1	0	0	3.375	0.184286	0
49	1	3	1	0	3	3	0	8	2	2	2020	1	1	3	3	3	3	4	4	0	0	1	1	2	0	1	0	0	3	-0.604953	0.166667
51	1	5	1	0	3	3	0	6.630772	2	2	2022	1	1	3	3	3	3	3	4	0	0	1	1	2	0	1	0	0	2.875	-0.819874	0
47	0	5	1	0	3	3	0	6.630772	2	2	2022	1	1	2	1	2	3	1	3	0	0	1	1	1	0	1	0	0	2	-2.29552	0
49	0	3	1	0	3	2	0	7	2	2	2020	1	1	3	2	2	3	3	3	0	0	1	1	1	0	1	0	0	2.5	-1.49329	0.166667
24	1	3	1	0	4	3	0	7	4	2	2020	1	1	3	4	3	3	3	4	0	0	1	0	2	0	1	0	0	3.25	-0.0210899	0
26	1	5	1	0	4	3	0	6.511207	4	3	2022	1	1	3	4	4	3	4	4	0	0	1	1	1	0	1	0	0	3.625	0.79863	0
36	1	6	1	0	3	3	0	9	2	2	2020	1	1	3	3	3	3	4	4	0	0	1	1	1	0	1	0	0	3	-0.604953	0
38	1	6	1	0	3	3	0	6.630772	3	3	2022	1	1	3	2	3	2	3	3	0	0	1	1	1	0	1	0	0	2.75	-0.768699	0
33	0	6	1	1	4	3	0	5	3	3	2020	1	1	3	3	3	3	3	4	0	0	1	1	2	0	1	0	0	3.125	-0.211168	0
35	0	6	1	1	5	3	0	6.391641	2	2	2022	1	1	3	3	4	3	3	4	0	0	1	1	1	0	1	0	0	3	-0.52077	0
58	1	6	1	1	3	4	0	6.422169	3	4	2022	1	1	3	3	1	4	4	4	0	0	1	1	2	0	1	0	0	3.25	-0.105539	0
60	1	6	0	0	2	3	0	10	3	4	2020	1	1	3	3	2	4	3	4	1	0	1	1	2	0	1	0	0	3.25	-0.0213566	0.333333
64	1	2	0	0	3	3	0	10	4	4	2020	1	1	3	3	2	4	3	4	1	0	1	1	1	0	1	0	0	3.375	0.281653	1
66	1	2	0	0	1	3	0	6.869903	3	3	2022	1	1	4	2	2	3	3	4	1	0	1	1	1	0	1	0	0	3	-0.523407	1
65	0	2	0	0	4	4	0	6.302604	2	1	2022	1	1	3	3	3	3	3	4	1	0	1	1	1	0	1	0	0	2.75	-1.12557	0.5
67	0	2	0	0	5	4	0	10	3	4	2020	1	1	3	3	2	3	3	4	1	0	1	1	1	0	1	0	0	3.125	-0.204576	1
67	0	4	0	0	1	1	0	7.287108	2	4	2022	0	1	3	1	3	4	3	4	1	0	1	1	1	0	1	0	0	3	-0.410791	1
69	0	4	0	0	1	2	1	10	3	3	2020	0	1	3	2	2	4	3	3	1	0	1	1	1	0	1	0	0	2.875	-0.701364	1
64	0	2	0	0	5	4	1	8	3	3	2020	0	1	3	3	4	2	2	2	1	0	1	1	1	0	1	0	0	2.75	-0.6733	1
66	0	2	0	0	3	4	1	5	4	4	2022	0	1	4	4	1	4	4	4	1	0	1	1	1	0	1	0	0	3.625	0.569863	1
45	0	4	1	0	3	5	0	8	4	3	2020	0	0	4	4	4	4	4	4	0	0	1	1	1	0	1	0	0	3.875	1.16148	0
47	0	4	1	0	3	4	0	8	3	4	2022	0	0	3	3	3	4	4	4	0	0	1	1	1	0	1	0	0	3.5	0.492668	0
22	0	4	1	0	3	4	0	8	4	2	2020	0	0	4	4	4	4	4	4	0	1	1	0	3	0	1	0	0	3.75	0.855782	0
24	0	4	1	0	2	3	0	8	4	4	2022	0	0	4	4	1	4	3	4	0	1	1	0	3	0	1	0	0	3.5	0.354942	0
59	0	6	1	0	1	1	0	5	4	4	2020	0	0	4	4	3	4	4	4	0	0	1	1	1	0	1	0	0	3.875	1.16807	0.25
61	0	6	1	0	1	1	1	10	3	4	2022	0	0	4	4	4	4	3	4	0	0	1	1	1	0	1	0	0	3.75	0.949243	0.25
60	1	6	1	1	1	1	1	10	4	4	2020	0	0	4	4	4	4	4	4	0	0	1	1	2	0	1	0	0	4	1.46717	0.333333
62	1	1	1	1	2	3	1	6.750338	4	4	2022	0	0	4	4	4	4	4	4	0	0	1	1	2	0	1	0	0	4	1.46717	0.333333
36	1	6	1	1	3	3	0	6.630772	4	4	2022	0	0	3	4	4	4	4	4	0	0	1	1	2	0	1	0	0	3.875	1.28754	0
38	1	6	1	0	3	3	0	8	4	4	2020	0	0	3	4	4	4	4	4	0	0	1	1	1	0	1	0	0	3.875	1.28754	0
57	0	4	1	0	2	3	0	8	2	2	2022	0	0	3	3	2	3	3	3	0	0	1	1	1	0	1	0	0	2.625	-1.30052	0
59	0	4	0	0	2	3	0	5	2	2	2020	0	0	3	3	2	3	3	4	1	0	1	1	1	0	1	0	0	2.75	-1.11898	0.25
35	1	4	1	0	2	2	0	6.95894	2	1	2022	0	0	3	3	2	3	3	4	0	0	1	1	1	0	1	0	0	2.625	-1.42467	0
37	1	4	1	0	3	3	0	8	2	2	2020	0	0	2	3	3	3	3	3	0	0	1	1	2	0	1	0	0	2.625	-1.18105	0
47	1	4	1	0	3	2	0	9	4	3	2020	0	0	3	3	4	4	3	4	0	0	1	1	1	0	1	0	0	3.5	0.574164	0
49	1	3	1	0	4	4	0	6.302604	4	4	2022	0	0	4	3	4	4	4	4	0	0	1	1	1	0	1	0	0	3.875	1.27441	0.166667
62	1	5	0	0	4	3	0	3	1	1	2020	0	1	4	4	4	4	4	4	1	0	1	1	2	0	1	0	0	3.25	-0.358943	0.333333
64	1	5	0	0	3	3	0	2	2	3	2022	0	1	4	3	3	3	4	4	1	0	1	1	2	0	1	0	0	3.25	-0.119628	1
61	0	5	0	0	3	3	0	8	3	3	2020	0	1	2	2	2	4	3	3	1	0	1	1	1	0	1	0	0	2.75	-0.880993	0.25
63	0	5	0	0	3	3	0	8	3	3	2022	0	1	4	4	2	4	4	4	1	0	1	1	1	0	1	0	0	3.5	0.260261	0.5
63	1	6	1	0	3	4	0	6.422169	3	4	2022	1	1	3	3	4	4	4	4	0	0	1	1	1	0	1	0	0	3.625	0.791771	0.5
65	1	6	1	0	4	3	0	5	2	3	2020	1	1	3	3	3	4	4	4	0	0	1	1	1	0	1	0	0	3.25	-0.116038	0.5
35	1	6	1	0	4	4	0	6	2	4	2022	1	1	4	4	4	4	4	4	0	0	1	1	1	0	1	0	0	3.75	0.861154	0
37	1	6	1	0	5	5	0	8	1	2	2020	1	1	4	4	4	4	4	4	0	0	1	1	1	0	1	0	0	3.375	-0.0532476	0
32	0	6	1	0	2	2	0	5	3	3	2022	1	1	4	4	4	4	3	4	0	0	1	1	1	0	1	0	0	3.625	0.643547	0
34	0	6	1	0	2	2	0	10	2	2	2020	1	1	4	4	4	4	3	4	0	0	1	1	1	0	1	0	0	3.375	0.0348413	0
47	0	2	1	0	3	4	0	5	3	3	2020	1	0	3	3	3	3	3	4	0	0	1	1	1	0	1	0	0	3.125	-0.211168	0
49	0	2	1	0	4	4	0	6.302604	2	2	2022	1	1	3	3	3	2	3	3	0	0	1	1	1	0	1	0	0	2.625	-1.18464	0.166667
49	1	2	1	1	3	5	0	10	4	4	2020	1	1	3	3	4	4	3	3	0	0	1	1	1	0	1	0	0	3.5	0.698312	0.166667
51	1	1	1	1	3	3	0	6.630772	2	3	2022	1	1	3	3	3	2	3	3	0	0	1	1	1	0	1	0	0	2.75	-0.878945	0
60	1	3	1	0	4	5	0	6.094001	4	2	2022	1	1	2	2	4	4	3	3	0	0	1	1	2	0	1	0	0	3	-0.285472	0.333333
62	1	3	1	0	2	5	0	8	4	3	2020	1	1	4	4	4	4	4	4	0	0	1	1	2	0	1	0	0	3.875	1.16148	0.333333
59	0	3	1	0	2	5	0	10	4	4	2020	1	1	4	4	3	4	4	4	0	0	1	1	2	0	1	0	0	3.875	1.16807	0.25
61	0	3	1	0	3	3	0	6.630772	4	4	2022	1	1	4	4	2	4	4	4	0	0	1	1	2	0	1	0	0	3.75	0.868967	0.25
47	0	2	1	0	3	3	0	6.630772	3	4	2022	0	0	4	4	4	4	4	4	0	0	1	1	1	0	1	0	0	3.875	1.16416	0
49	0	3	0	0	3	3	0	5	3	3	2020	0	0	3	4	3	4	3	4	1	0	1	1	1	0	1	0	0	3.375	0.164815	0.166667
59	0	3	1	0	1	1	0	7	1	1	2022	1	1	3	3	1	3	3	4	0	0	1	1	1	0	1	0	0	2.375	-2.02679	0.25
61	0	4	1	0	1	3	0	7	2	2	2020	1	1	3	3	3	3	3	4	0	0	1	1	1	0	1	0	0	2.875	-0.819874	0.25
26	0	4	1	0	3	3	0	9	3	3	2020	1	1	1	4	4	2	3	3	0	1	1	0	3	0	1	0	0	2.875	-0.443325	0
28	0	4	1	0	3	3	0	6.630772	4	4	2022	1	1	1	4	1	1	2	4	0	1	1	1	3	0	1	0	0	2.625	-0.948522	0
50	0	3	0	0	3	3	0	5	4	4	2020	1	1	3	3	4	4	4	4	1	0	1	1	1	0	1	0	0	3.75	1.09478	1
52	0	3	0	0	2	3	1	8	4	4	2022	1	1	3	3	4	4	4	4	1	0	1	1	1	0	1	0	0	3.75	1.09478	1
25	1	3	1	1	4	3	0	7	3	4	2022	1	1	3	3	4	3	3	4	0	1	1	0	4	0	1	0	0	3.375	0.393631	0
27	1	3	1	0	4	3	0	10	3	3	2020	1	1	3	4	4	2	4	4	0	1	1	0	4	0	1	0	0	3.375	0.312401	0
68	1	6	0	0	1	4	0	10	4	4	2020	1	1	4	4	4	4	4	4	1	0	1	1	2	0	1	0	0	4	1.46717	1
70	1	6	0	0	4	3	0	6.511207	3	4	2022	1	1	1	4	4	4	4	4	1	0	1	1	2	0	1	0	0	3.5	0.625278	1
67	0	6	0	0	4	4	0	8	4	4	2020	1	1	4	4	3	4	4	4	1	0	1	1	1	0	1	0	0	3.875	1.16807	1
69	0	6	0	0	4	4	0	6	4	4	2022	1	1	4	4	3	4	4	4	1	0	1	1	1	0	1	0	0	3.875	1.16807	1
43	1	6	1	1	3	3	0	6.630772	2	3	2022	1	1	4	4	4	4	4	4	0	0	1	1	2	0	1	0	0	3.625	0.555458	0
45	1	6	1	1	2	3	0	5	3	4	2020	1	1	2	4	4	4	4	4	0	0	1	1	2	0	1	0	0	3.625	0.804906	0
20	0	6	1	1	1	2	0	8	3	3	2020	1	1	3	3	2	3	3	4	0	0	1	0	2	0	1	0	0	3	-0.510271	0
22	0	6	1	1	1	2	0	7.078506	3	3	2022	1	1	3	3	3	3	3	4	0	0	1	0	2	0	1	0	0	3.125	-0.211168	0
52	0	3	1	0	4	3	0	3	4	4	2020	1	0	3	3	3	3	3	4	0	0	1	1	1	0	1	0	0	3.375	0.397537	0
54	0	4	1	0	4	5	0	10	2	2	2022	0	1	1	2	3	3	3	3	0	0	1	1	1	0	1	0	0	2.375	-1.55344	0
52	1	4	1	0	3	3	0	10	2	3	2022	0	1	3	3	3	3	3	4	0	0	1	1	1	0	1	0	0	3	-0.514178	0
54	1	3	1	0	3	2	0	10	4	4	2020	0	1	3	2	2	3	4	4	0	0	1	1	1	0	1	0	0	3.25	0.120591	0
50	0	7	0	0	4	3	0	5	2	4	2022	1	1	4	1	4	2	4	4	1	0	1	1	1	0	2	0	0	3.125	-0.0835765	1
52	0	5	0	0	5	4	0	4	4	4	2020	1	1	2	3	3	4	3	4	1	0	1	1	1	0	1	0	0	3.375	0.401128	1
25	0	5	1	0	3	2	0	7	4	4	2020	1	1	3	4	3	4	3	4	0	1	1	1	3	0	1	0	0	3.625	0.773521	0
27	0	7	1	0	3	2	0	6.839375	4	4	2022	1	1	4	4	1	3	3	4	0	1	1	1	3	0	2	0	0	3.375	0.171723	0
68	1	5	0	0	3	5	0	6.213567	4	4	2022	0	1	4	3	3	4	3	4	1	0	1	1	1	0	1	0	0	3.625	0.760385	1
70	1	5	0	0	5	4	0	7	4	4	2020	0	1	4	4	4	4	4	4	1	0	1	1	1	0	1	0	0	4	1.46717	1
44	1	1	1	0	3	5	0	6.213567	1	1	2022	0	1	4	4	4	4	4	4	0	0	1	0	1	0	1	0	0	3.25	-0.358943	0
46	1	1	1	0	4	4	0	10	4	3	2020	0	1	4	4	4	3	4	3	0	0	1	0	1	0	1	0	0	3.625	0.796711	0.333333
54	0	3	0	0	3	3	0	6	3	2	2022	0	1	4	4	1	1	3	4	1	0	1	1	1	0	1	0	0	2.75	-1.10912	1
56	0	3	0	0	3	3	0	5	4	3	2020	0	1	4	3	3	3	4	3	1	0	1	1	1	0	1	0	0	3.375	0.304844	1
55	1	3	0	0	3	3	0	6.630772	4	4	2022	0	1	4	4	4	4	4	4	1	0	1	1	1	0	1	0	0	4	1.46717	1
57	1	3	0	0	4	3	0	5	4	4	2020	0	1	4	4	4	4	4	4	1	0	1	1	1	0	1	0	0	4	1.46717	1
54	0	3	0	0	3	2	0	4	4	4	2020	0	1	3	3	4	4	3	4	1	0	1	1	1	0	1	0	0	3.625	0.87986	1
56	0	3	0	0	2	5	0	3	3	3	2022	0	1	3	3	4	4	4	4	1	0	1	1	1	0	1	0	0	3.5	0.486075	1
32	1	3	1	1	3	3	0	6.630772	3	3	2022	0	1	4	4	4	4	4	4	0	0	1	0	1	0	1	0	0	3.75	0.858468	0
34	1	3	1	1	4	3	0	3	4	3	2020	0	1	3	2	3	3	4	1	0	0	1	0	1	0	1	0	0	2.875	-0.430645	0
46	1	6	0	0	3	3	0	6.630772	2	3	2022	1	1	4	4	4	4	4	4	1	0	1	1	2	0	1	0	0	3.625	0.555458	0.333333
48	1	5	0	0	3	2	0	8	3	3	2020	1	1	3	2	4	3	3	4	1	0	1	1	2	0	1	0	0	3.125	-0.104829	1
43	1	4	1	0	3	3	0	7	4	4	2020	0	1	4	4	4	4	4	4	0	0	1	1	1	0	1	0	0	4	1.46717	0
45	1	4	1	0	3	3	0	6.630772	3	3	2022	0	1	4	4	4	4	4	4	0	0	1	1	1	0	1	0	0	3.75	0.858468	0
44	0	4	1	0	4	5	0	7	3	4	2020	0	1	3	3	4	3	3	3	0	0	1	1	1	0	1	0	0	3.25	0.212083	0
46	0	4	1	0	4	5	0	6.094001	3	3	2022	0	1	3	3	4	3	3	3	0	0	1	1	1	0	1	0	0	3.125	-0.0936125	0.333333
22	0	4	1	0	2	1	0	7	4	4	2022	0	1	4	4	4	4	4	4	0	1	1	0	3	0	1	0	0	4	1.46717	0
24	0	4	1	1	1	2	0	5	3	3	2020	0	1	3	3	4	3	4	4	0	1	1	0	3	0	1	0	0	3.375	0.302856	0
52	0	5	0	0	3	2	0	6.839375	4	4	2020	0	0	4	4	3	3	3	3	1	0	1	1	1	0	1	0	0	3.5	0.588382	1
54	0	3	0	0	1	1	0	7.287108	4	4	2022	0	0	4	4	2	3	3	3	1	0	1	1	1	0	1	0	0	3.375	0.289279	1
52	0	3	0	0	5	5	1	10	3	2	2022	1	1	3	1	2	4	4	4	1	0	1	1	1	0	1	0	0	2.875	-0.803355	1
54	0	3	0	0	5	5	1	10	4	4	2020	0	1	3	3	1	4	4	3	1	0	1	1	1	0	1	0	0	3.25	0.0159231	1
54	1	3	0	0	1	5	0	10	4	4	2020	0	1	2	2	4	3	3	4	1	0	1	1	1	0	1	0	0	3.25	0.324248	1
56	1	3	0	0	1	3	0	6.869903	4	4	2022	0	1	4	1	3	4	4	4	1	0	1	1	1	0	1	0	0	3.5	0.589778	1
38	1	6	1	0	1	3	0	10	4	4	2020	1	1	4	4	4	4	4	4	0	0	1	1	1	0	1	0	0	4	1.46717	0.333333
40	1	6	1	0	3	3	0	6.630772	4	4	2022	1	1	3	3	4	4	3	4	0	0	1	1	1	0	1	0	0	3.625	0.87986	0.333333
64	1	6	0	0	1	3	0	6.869903	4	4	2022	1	1	3	3	3	3	3	3	1	0	1	1	1	0	1	0	0	3.25	0.21599	1
66	1	6	0	0	1	1	0	10	4	4	2020	1	1	3	3	3	4	4	4	1	0	1	1	1	0	1	0	0	3.625	0.795678	1
66	0	6	0	0	5	5	0	5.974436	3	4	2022	1	1	4	1	1	1	1	2	1	0	1	1	1	0	1	0	0	2.125	-1.86895	1
68	0	6	0	0	5	5	0	10	2	2	2020	1	1	3	3	3	3	4	3	1	0	1	1	1	0	1	0	0	2.875	-0.786501	1
38	0	6	0	0	5	3	0	10	2	4	2020	1	1	3	3	3	3	3	4	1	0	1	1	1	0	1	0	0	3.125	-0.208482	0.333333
40	0	6	0	0	5	5	0	5.974436	1	1	2022	1	1	3	2	4	4	3	1	1	0	1	1	1	0	1	0	0	2.375	-1.68366	0.333333
36	0	1	1	0	3	1	0	7.047977	4	4	2022	0	0	4	4	4	4	4	4	0	0	1	1	1	0	1	0	0	4	1.46717	0
38	0	1	1	0	1	1	0	8	4	4	2020	0	0	3	4	4	4	4	4	0	0	1	1	1	0	1	0	0	3.875	1.28754	0.333333
40	1	1	1	0	3	3	0	6.630772	2	4	2022	0	0	3	3	3	4	3	4	0	0	1	1	1	0	1	0	0	3.25	-0.0252632	0.333333
42	1	1	1	0	3	3	0	10	4	4	2020	1	1	3	4	4	4	4	4	0	0	1	1	1	0	1	0	0	3.875	1.28754	0
26	0	6	1	0	5	5	0	9	3	3	2020	0	0	4	4	4	4	4	4	0	0	1	1	1	0	1	0	0	3.75	0.858468	0
28	0	2	1	1	3	2	0	6.839375	2	4	2022	0	0	4	4	4	3	3	4	0	0	1	1	1	0	1	0	0	3.5	0.463014	0
25	0	3	1	0	2	1	0	7.167542	2	2	2022	0	0	3	4	4	3	3	4	0	0	1	1	1	0	1	0	0	3.125	-0.328006	0
27	1	6	1	0	2	3	0	7	3	3	2020	0	0	4	4	4	4	4	4	0	0	1	1	1	0	1	0	0	3.75	0.858468	0
56	0	4	0	0	2	3	0	6.750338	4	4	2022	0	1	4	3	1	4	4	4	1	0	1	1	1	0	1	0	0	3.5	0.377099	0.25
58	0	4	1	0	2	3	0	8	3	3	2020	0	1	4	4	4	4	4	4	0	0	1	1	1	0	1	0	0	3.75	0.858468	0.25
64	1	4	0	0	5	5	0	5.974436	3	4	2022	0	1	4	2	4	4	4	4	1	0	1	1	1	0	1	0	0	3.625	0.778636	1
66	1	4	0	0	3	3	0	9	3	3	2020	0	1	4	4	3	4	4	4	1	0	1	1	1	0	1	0	0	3.625	0.559365	1
58	1	3	0	0	2	4	0	6.541735	3	3	2022	0	1	3	1	1	1	4	4	1	0	1	1	1	0	1	0	0	2.5	-1.34642	0.25
60	1	4	1	0	3	5	0	8	3	3	2020	1	1	4	4	4	4	4	4	0	0	1	1	1	0	1	0	0	3.75	0.858468	0.333333
31	0	3	1	0	3	3	0	10	3	3	2020	1	0	4	4	4	4	4	4	0	0	1	1	2	0	1	0	0	3.75	0.858468	0
33	0	3	1	1	2	2	0	6.95894	2	2	2022	1	1	3	3	4	3	3	3	0	0	1	1	1	0	1	0	0	2.875	-0.702318	0
46	0	2	1	0	3	3	0	8	3	3	2020	0	0	4	4	4	4	4	4	0	0	1	1	1	0	1	0	0	3.75	0.858468	0
48	0	2	1	0	2	3	0	6.750338	2	1	2022	0	0	3	4	3	3	3	3	0	0	1	1	1	0	1	0	0	2.75	-1.11435	0
42	0	3	1	0	3	3	0	6.630772	4	4	2022	0	0	4	4	4	4	4	4	0	0	1	1	1	0	1	0	0	4	1.46717	0
44	0	4	1	0	3	3	0	5	4	4	2020	0	0	3	4	4	4	4	4	0	0	1	1	1	0	1	0	0	3.875	1.28754	0
47	1	3	0	0	3	3	0	6.630772	4	4	2022	0	0	3	4	4	4	4	4	1	0	1	1	1	0	1	0	0	3.875	1.28754	1
49	1	4	1	0	5	4	0	10	4	4	2020	0	0	4	4	4	4	4	4	0	0	1	1	1	0	1	0	0	4	1.46717	0
57	1	2	1	0	4	4	0	10	2	3	2020	0	0	4	2	2	4	3	4	0	0	1	1	1	0	1	0	0	3	-0.643198	0
59	1	2	1	0	1	1	0	7.287108	3	3	2022	0	0	3	2	2	4	4	4	0	0	1	1	1	0	1	0	0	3.125	-0.304895	0
51	0	2	1	0	1	1	0	7.287108	2	2	2022	0	0	2	2	3	3	3	3	0	0	1	1	1	0	1	0	0	2.5	-1.37381	0
53	0	2	1	0	3	2	0	10	2	2	2020	0	0	2	2	3	3	3	2	0	0	1	1	1	0	1	0	0	2.375	-1.55536	0.5
53	0	2	0	0	3	5	0	6.213567	4	4	2022	0	1	4	4	4	4	3	4	1	0	1	1	1	0	1	0	0	3.875	1.25225	0.5
55	0	2	0	0	2	2	0	10	4	3	2020	0	1	3	4	3	4	3	4	1	0	1	1	1	0	1	0	0	3.5	0.467825	1
54	0	4	1	0	1	3	0	4	4	3	2020	0	1	4	4	1	4	3	4	0	0	1	1	1	0	1	0	0	3.375	0.0492468	0.333333
56	0	5	1	0	3	3	0	6	3	3	2022	0	1	3	2	2	3	2	3	0	0	1	1	1	0	1	0	0	2.625	-1.0995	0.25
20	1	4	1	1	1	2	0	7	3	4	2020	0	1	4	4	4	3	4	4	0	0	1	0	2	0	1	0	0	3.75	0.980944	0
22	1	5	1	1	1	2	0	7.078506	3	3	2022	0	1	3	3	3	3	3	3	0	0	1	0	2	0	1	0	0	3	-0.392716	0
50	1	3	1	0	2	4	0	10	4	4	2020	0	0	3	2	3	3	3	3	0	0	1	1	1	0	1	0	0	3.125	0.0232257	0
52	1	5	1	0	2	2	0	3	2	3	2022	0	0	3	3	2	2	3	3	0	0	1	1	1	0	1	0	0	2.625	-1.17805	0.5
60	0	7	0	0	1	1	0	7.287108	4	3	2022	0	1	2	1	1	4	3	4	1	0	1	1	1	0	2	0	0	2.75	-0.888302	0.333333
62	0	6	0	0	2	2	0	10	3	3	2020	0	1	3	3	2	4	4	3	1	0	1	1	1	0	1	0	0	3.125	-0.293679	1
31	1	7	1	0	3	3	0	6.630772	3	3	2022	0	1	4	4	4	3	4	4	0	0	1	1	1	0	2	0	0	3.625	0.675249	0
33	1	6	1	0	1	1	0	10	4	3	2020	0	1	3	4	4	4	4	4	0	0	1	1	1	0	1	0	0	3.75	0.981849	0
58	0	2	1	0	3	5	0	7	4	3	2020	0	0	3	3	3	4	3	4	0	0	1	1	1	0	1	0	0	3.375	0.275061	0.25
60	0	2	1	0	3	3	0	6.630772	2	2	2022	0	0	4	3	3	3	3	4	0	0	1	1	1	0	1	0	0	3	-0.640245	0.333333
36	0	4	1	0	3	3	0	6.630772	2	3	2022	0	0	3	3	3	4	3	4	0	0	1	1	1	0	1	0	0	3.125	-0.330959	0
38	0	3	1	0	2	3	0	10	3	3	2020	0	0	4	4	4	4	4	4	0	0	1	1	1	0	1	0	0	3.75	0.858468	0
52	1	2	0	0	5	5	0	5.974436	4	1	2022	0	1	3	3	3	3	4	4	1	0	1	1	1	0	1	0	0	3.125	-0.304629	0.5
54	1	4	0	0	3	3	0	6	1	3	2020	0	1	4	4	3	4	4	4	1	0	1	1	1	0	1	0	0	3.375	-0.0466553	0.333333
54	0	2	1	0	3	2	0	6	1	1	2022	0	1	2	3	2	4	3	3	0	0	1	1	1	0	1	0	0	2.375	-1.90564	0.333333
56	0	4	1	0	2	1	0	8	1	1	2020	0	1	4	4	3	4	4	4	0	0	1	1	1	0	1	0	0	3.125	-0.658047	0.25
65	0	2	0	0	3	3	0	6.630772	3	2	2022	1	1	4	3	3	4	4	4	1	0	1	1	1	0	1	0	0	3.375	0.0609048	1
67	0	2	0	0	5	5	0	0	2	2	2020	1	1	4	4	3	4	2	4	1	0	1	1	1	0	1	0	0	3.125	-0.479183	1
69	1	2	1	1	3	3	0	6.630772	4	3	2022	1	1	4	3	2	3	3	4	0	0	1	1	1	0	1	0	0	3.25	-0.027633	0.5
71	1	2	1	1	4	4	0	7	4	3	2020	1	1	1	1	1	1	1	2	0	0	1	1	1	0	1	0	0	1.75	-2.41053	0
32	1	6	1	0	2	2	0	6.95894	4	4	2022	0	1	4	4	4	4	4	4	0	0	1	1	2	0	1	0	0	4	1.46717	0
34	1	6	1	0	3	3	0	0	3	3	2020	0	1	3	2	3	4	4	4	0	0	1	1	2	0	1	0	0	3.25	-0.00579197	0
31	0	6	1	0	1	1	0	8	2	3	2020	0	1	2	2	2	2	3	3	0	0	1	1	1	0	1	0	0	2.375	-1.55044	0
33	0	6	1	0	2	2	0	10	3	3	2022	0	1	2	4	1	2	4	4	0	0	1	1	1	0	1	0	0	2.875	-0.764538	0
67	1	2	0	0	3	5	0	2	3	3	2022	0	1	4	4	4	4	4	4	1	0	1	1	1	0	1	0	0	3.75	0.858468	1
69	1	2	0	0	4	4	0	10	4	4	2020	0	0	4	1	1	4	4	4	1	0	1	1	1	0	1	0	0	3.25	-0.00842847	0.5
57	0	4	1	0	1	1	0	7.287108	2	4	2022	0	1	3	3	4	3	3	4	0	0	1	1	1	0	1	0	0	3.25	0.0906211	0
59	0	4	1	0	3	1	0	10	4	4	2020	0	1	3	2	3	3	3	3	0	0	1	1	1	0	1	0	0	3.125	0.0232257	0
56	1	4	1	0	3	1	0	10	3	3	2020	0	1	2	2	2	2	3	3	0	0	1	1	1	0	1	0	0	2.5	-1.24743	0.25
58	1	4	1	0	1	1	0	10	1	2	2022	0	1	4	4	4	4	4	4	0	0	1	1	1	0	1	0	0	3.375	-0.0532476	0.25
80	1	3	1	0	4	5	0	10	4	4	2020	0	0	3	4	4	4	4	4	0	0	1	1	1	0	1	0	0	3.875	1.28754	0
82	1	3	1	0	3	5	0	8	4	1	2022	0	0	3	3	4	2	3	4	0	0	1	1	1	0	1	0	0	3	-0.403665	0
56	1	3	1	0	1	1	0	10	3	3	2022	0	0	3	4	2	4	3	3	0	0	1	1	2	0	1	0	0	3.125	-0.315836	0
58	1	3	1	0	2	2	0	10	4	4	2020	0	0	4	4	1	4	4	4	0	0	1	1	2	0	1	0	0	3.625	0.569863	0
29	0	3	1	0	1	3	0	8	3	3	2020	0	0	3	3	4	3	3	4	0	1	1	1	4	0	1	0	0	3.25	0.0879352	0
31	0	4	1	0	2	3	0	6.750338	3	2	2022	0	0	3	3	4	3	3	4	0	1	1	1	4	0	1	0	0	3.125	-0.21776	0
43	1	5	1	1	3	3	0	6.630772	2	2	2022	1	1	3	4	4	4	4	4	0	0	1	1	1	0	1	0	0	3.375	0.0701337	0
45	1	5	1	0	3	3	0	8	3	3	2020	1	1	4	4	4	4	4	4	0	0	1	1	1	0	1	0	0	3.75	0.858468	0
36	1	5	1	0	2	2	0	6.95894	2	2	2022	1	1	3	3	3	3	3	3	0	0	1	1	2	0	1	0	0	2.75	-1.00142	0
38	1	5	1	0	3	3	0	8	3	3	2020	1	1	4	4	4	4	4	4	0	0	1	1	1	0	1	0	0	3.75	0.858468	0
34	0	5	1	0	3	3	0	6.630772	2	1	2022	1	1	3	3	3	4	4	3	0	0	1	1	1	0	1	0	0	2.875	-0.908977	0
36	0	5	1	0	3	3	0	5	4	4	2020	1	1	1	3	3	1	1	3	0	0	1	1	1	0	1	0	0	2.5	-0.939548	0
65	1	6	0	0	3	3	0	6.630772	3	3	2022	0	0	3	1	4	4	4	3	1	0	1	1	1	0	1	0	0	3.125	-0.0810004	1
67	1	7	0	0	4	4	0	4	3	3	2020	0	0	1	2	4	1	4	4	1	0	1	1	1	0	2	0	0	2.75	-0.615603	1
40	1	4	1	0	4	5	0	5	4	3	2020	1	1	4	4	3	3	4	3	0	0	1	1	1	0	1	0	0	3.5	0.497607	0
42	1	1	1	0	3	4	0	8	3	3	2022	1	1	3	4	3	3	4	4	0	0	1	1	2	0	1	0	0	3.375	0.196517	0
40	0	4	1	0	3	4	0	10	2	2	2020	1	1	3	3	3	3	3	3	0	0	1	1	1	0	1	0	0	2.75	-1.00142	0
42	0	4	1	0	3	3	0	6.630772	2	4	2022	1	1	3	3	3	3	3	3	0	0	1	1	1	0	1	0	0	3	-0.39003	0
37	1	6	1	1	3	4	0	6.422169	4	2	2022	1	1	3	3	3	4	4	4	0	0	1	1	1	0	1	0	0	3.375	0.184286	0
39	1	7	1	1	4	4	0	8	3	3	2020	1	1	3	3	4	4	3	4	0	0	1	1	1	0	2	0	0	3.375	0.271154	0
38	0	7	1	1	3	3	0	5	4	2	2020	1	1	4	4	3	3	4	3	0	0	1	1	1	0	2	0	0	3.375	0.191912	0
40	0	6	1	0	3	3	0	6.630772	2	2	2022	1	1	2	1	3	3	2	3	0	0	1	1	2	0	1	0	0	2.25	-1.7815	0
64	1	11	1	0	5	5	0	5	2	2	2020	0	0	3	3	3	3	3	3	0	0	1	1	1	0	2	0	0	2.75	-1.00142	0
66	1	11	1	0	5	5	0	5.974436	3	1	2022	0	0	4	4	4	4	4	4	0	0	1	1	1	0	2	0	0	3.5	0.247076	0
70	1	2	1	0	3	3	0	7	4	4	2022	0	1	4	4	4	4	4	4	0	0	1	1	1	0	1	0	0	4	1.46717	0
72	1	2	1	0	3	2	0	10	4	4	2020	0	0	4	2	3	4	4	4	0	0	1	1	1	0	1	0	0	3.625	0.782542	0
40	0	8	1	0	3	3	0	8	3	3	2020	0	1	3	3	1	3	3	4	0	0	1	1	1	0	2	0	0	2.875	-0.809375	0
42	0	6	1	0	4	3	0	8	2	3	2022	0	1	3	1	2	2	3	1	0	0	1	1	1	0	1	0	0	2.125	-1.92667	0
19	0	2	1	0	3	3	0	6.630772	2	2	2022	0	1	3	3	3	3	3	3	0	0	1	1	2	0	1	0	0	2.75	-1.00142	0
21	0	8	1	0	3	3	0	6	4	3	2020	0	1	3	3	4	4	4	4	0	0	1	1	2	0	2	0	0	3.625	0.789085	0
60	0	2	1	0	5	5	0	5	3	3	2020	0	1	4	3	3	4	4	4	0	0	1	1	1	0	1	0	0	3.5	0.366601	0
62	0	2	1	0	3	4	0	6.422169	4	4	2022	0	1	4	3	4	4	4	4	0	0	1	1	1	0	1	0	0	3.875	1.27441	0
52	1	4	0	0	5	5	0	5	4	2	2020	0	1	1	1	4	4	4	4	1	0	1	1	1	0	1	0	0	3	-0.261396	1
54	1	3	0	0	3	5	0	5	2	2	2022	0	1	3	2	3	3	2	3	1	0	1	1	1	0	1	0	0	2.5	-1.40911	1
65	1	2	1	0	3	5	0	6.213567	2	2	2022	0	1	4	3	4	4	4	4	0	0	1	1	1	0	1	0	0	3.375	0.0569983	0
67	1	2	0	0	4	5	0	5	2	2	2020	0	1	3	3	3	3	3	3	1	0	1	1	1	0	1	0	0	2.75	-1.00142	1
44	1	4	1	0	3	3	0	9	2	2	2022	0	0	3	3	4	4	3	3	0	0	1	1	1	0	1	0	0	3	-0.519099	0
46	1	4	1	0	3	2	0	9	2	2	2020	0	0	2	3	4	3	3	3	0	0	1	1	1	0	1	0	0	2.75	-0.881947	0
39	0	4	1	0	3	5	0	5	2	4	2020	0	0	3	3	4	3	3	4	0	0	1	1	1	0	1	0	0	3.25	0.0906211	0
41	0	4	1	0	2	3	0	6.750338	2	4	2022	0	0	3	3	4	3	3	4	0	0	1	1	1	0	1	0	0	3.25	0.0906211	0
54	1	3	1	1	4	4	0	5	3	3	2020	0	0	4	4	3	4	4	4	0	1	1	1	3	0	1	0	0	3.625	0.559365	0
56	1	3	1	1	4	4	0	7	2	3	2022	0	0	3	3	3	3	4	4	0	1	1	1	3	0	1	0	0	3.125	-0.299257	0
52	0	3	1	0	2	3	0	4	2	4	2020	0	0	2	2	1	4	2	3	0	0	1	1	1	0	1	0	0	2.5	-1.39233	0.333333
53	0	3	1	0	1	5	0	6.452697	2	3	2022	0	0	1	3	2	2	4	4	0	0	1	1	1	0	1	0	0	2.625	-1.14084	0.333333
17	1	1	1	0	3	3	0	5	4	4	2022	0	0	4	4	4	4	3	4	0	0	1	0	1	0	1	0	0	3.875	1.25225	0
19	1	3	1	0	1	3	0	7	3	3	2020	0	0	3	4	4	4	3	4	0	0	1	0	1	0	1	0	0	3.5	0.463918	0
41	1	5	1	0	3	4	0	10	4	4	2020	0	0	4	4	3	4	4	4	0	0	1	1	1	0	1	0	0	3.875	1.16807	0.5
43	1	4	1	0	3	3	0	6.630772	4	3	2022	0	0	4	4	4	4	4	4	0	0	1	1	1	0	1	0	0	3.875	1.16148	0.5
40	0	4	1	0	4	1	0	10	4	4	2022	0	0	3	4	4	4	4	4	0	0	1	1	1	0	1	0	0	3.875	1.28754	0
42	0	5	1	0	2	3	0	9	2	2	2020	0	0	3	3	4	4	4	4	0	0	1	1	1	0	1	0	0	3.25	-0.12263	0
50	1	3	1	0	2	2	0	5	3	4	2020	0	0	3	3	3	4	3	4	0	0	1	1	1	0	1	0	0	3.375	0.277747	0
52	1	3	1	0	3	2	0	5	3	2	2022	0	0	3	3	3	3	3	4	0	0	1	1	1	0	1	0	0	3	-0.516864	0.333333
49	0	3	0	0	3	5	0	5	4	3	2022	0	0	4	4	4	4	4	4	1	0	1	1	1	0	1	0	0	3.875	1.16148	0.25
51	0	3	0	0	3	3	0	5	4	4	2020	0	0	3	3	4	3	4	4	1	0	1	1	1	0	1	0	0	3.625	0.911562	0.5
24	1	3	1	1	3	3	0	6.630772	3	3	2022	0	0	3	4	3	3	4	4	0	1	1	0	4	0	1	0	0	3.375	0.196517	0
26	1	3	1	1	3	3	0	5	3	2	2020	0	0	2	3	2	3	3	4	0	1	1	0	4	0	1	0	0	2.75	-0.995596	0
35	1	8	1	1	1	1	0	10	1	1	2020	0	1	1	1	4	1	4	4	0	1	1	1	3	0	2	0	0	2.125	-2.02578	0
37	1	8	1	1	1	1	0	7.287108	4	4	2022	1	1	3	4	4	4	4	4	0	1	1	1	3	0	2	0	0	3.875	1.28754	0
50	0	5	1	0	4	3	0	0	4	3	2020	0	1	3	3	4	3	3	4	0	0	1	1	1	0	1	0	0	3.375	0.390945	0
52	0	5	1	0	3	4	0	6.422169	2	2	2022	0	1	4	4	4	4	4	4	0	0	1	1	1	0	1	0	0	3.5	0.249762	0.333333
54	1	5	1	1	3	3	0	5	3	3	2020	0	1	3	2	3	3	3	4	0	0	1	1	2	0	1	0	0	3	-0.403932	0
56	1	5	1	1	3	3	0	6.630772	3	3	2022	0	1	4	4	4	4	4	4	0	0	1	1	2	0	1	0	0	3.75	0.858468	0
26	1	5	1	1	3	3	0	6.630772	4	4	2022	0	1	3	4	4	4	3	4	0	0	1	0	1	0	1	0	0	3.75	1.07262	0
28	1	5	1	1	3	3	0	5	4	4	2020	0	1	3	3	4	4	4	4	0	0	1	0	1	0	1	0	0	3.75	1.09478	0
18	0	5	1	1	1	3	0	8	4	4	2020	0	1	3	3	4	4	4	4	0	0	1	0	2	0	1	0	0	3.75	1.09478	0
20	0	5	1	1	1	3	0	6.869903	3	3	2022	0	1	3	3	4	4	4	4	0	0	1	0	1	0	1	0	0	3.5	0.486075	0
42	0	4	1	0	5	5	0	5.974436	2	2	2022	0	1	1	3	3	3	3	3	0	0	1	1	1	0	1	0	0	2.5	-1.36068	0
44	0	4	1	0	3	5	0	5	4	4	2020	1	1	3	4	4	4	4	4	0	0	1	1	1	0	1	0	0	3.875	1.28754	0
16	0	4	1	1	1	3	0	6.869903	1	4	2022	0	1	4	4	4	4	4	4	0	0	1	0	1	0	1	0	0	3.625	0.558144	0
18	0	4	1	0	1	4	0	7	3	3	2020	0	1	3	3	3	3	3	4	0	0	1	0	1	0	1	0	0	3.125	-0.211168	0
54	0	2	1	0	2	2	0	10	4	4	2020	0	1	2	2	2	1	1	1	0	0	1	1	1	0	1	0	0	2.125	-1.61488	0
56	0	2	1	0	2	3	0	6.750338	2	1	2022	0	1	2	1	1	1	2	3	0	0	1	1	1	0	1	0	0	1.625	-3.05184	0
51	1	7	0	0	3	3	0	5	2	3	2022	0	1	3	4	4	4	4	4	1	0	1	1	1	0	2	0	0	3.5	0.375829	0.5
53	1	4	0	0	4	4	0	10	4	4	2020	1	1	4	4	4	4	4	4	1	0	1	1	1	0	1	0	0	4	1.46717	0.333333
51	0	4	1	0	3	3	0	10	4	4	2020	0	1	3	3	3	4	4	4	0	0	1	1	1	0	1	0	0	3.625	0.795678	0.5
53	0	7	1	0	2	3	0	6.750338	2	3	2022	0	1	3	3	1	3	4	4	0	0	1	1	1	0	2	0	0	2.875	-0.897464	0.333333
28	1	7	1	0	3	2	0	6.839375	2	2	2022	0	1	4	4	3	3	4	4	0	1	1	0	3	0	2	0	0	3.25	-0.23256	0
30	1	1	1	0	3	3	0	8	2	2	2020	0	1	3	3	3	3	3	4	0	1	1	0	3	0	1	0	0	2.875	-0.819874	0
16	0	4	1	0	1	3	0	10	4	4	2020	0	1	4	4	4	4	4	4	0	0	1	0	1	0	1	0	0	4	1.46717	0
18	0	7	1	0	1	3	0	6.869903	2	2	2022	0	1	4	4	4	4	4	4	0	0	1	0	1	0	2	0	0	3.5	0.249762	0
47	0	4	1	0	4	3	0	9	4	4	2020	0	1	4	4	4	4	4	4	0	0	1	1	1	0	1	0	0	4	1.46717	0
49	0	4	1	0	2	3	0	6.750338	3	3	2022	0	1	4	4	3	4	4	4	0	0	1	1	1	0	1	0	0	3.625	0.559365	0.25
47	1	4	1	0	3	3	1	6.630772	2	2	2022	0	1	3	3	4	3	4	4	0	0	1	1	1	0	1	0	0	3.125	-0.305849	0
49	1	4	1	0	3	3	1	6	2	1	2020	0	1	4	3	2	4	4	4	0	0	1	1	1	0	1	0	0	3	-0.846904	0.25
17	0	4	1	0	1	2	0	7.078506	4	4	2022	0	1	4	4	4	1	4	4	0	0	1	0	1	0	1	0	0	3.625	0.917516	0
19	0	4	1	0	1	2	0	7	4	4	2020	0	1	3	3	3	3	3	3	0	0	1	0	1	0	1	0	0	3.25	0.21599	0
77	0	5	0	0	3	5	0	6.213567	2	2	2022	0	1	2	2	2	2	2	4	1	0	1	1	1	0	1	0	0	2.25	-1.88951	1
79	0	5	0	0	4	3	0	5	4	3	2020	0	1	1	2	1	4	3	3	1	0	1	1	1	0	1	0	0	2.625	-1.05671	1
46	1	5	1	1	3	4	0	6.422169	3	3	2022	0	1	3	3	4	3	3	4	0	0	1	1	2	0	1	0	0	3.25	0.0879352	0
48	1	5	1	0	3	2	0	7	3	3	2020	0	1	3	3	4	4	3	4	0	0	1	1	2	0	1	0	0	3.375	0.271154	0.333333
43	0	5	0	0	5	4	0	6.183039	3	4	2022	0	1	2	4	3	4	4	4	1	0	1	1	1	0	1	0	0	3.5	0.505803	0.5
45	0	5	0	0	5	4	0	4	2	2	2020	0	1	3	3	3	4	4	4	1	0	1	1	1	0	1	0	0	3.125	-0.421734	1
16	1	5	1	1	1	1	0	7.287108	3	4	2022	0	1	4	3	3	3	3	4	0	0	1	0	1	0	1	0	0	3.375	0.274156	0
18	1	5	1	1	1	1	0	10	4	4	2020	0	1	3	3	4	4	4	4	0	0	1	0	1	0	1	0	0	3.75	1.09478	0
48	0	4	1	0	3	4	0	3	4	3	2020	0	1	4	1	4	3	3	4	0	0	1	1	1	0	1	0	0	3.25	0.185046	0.333333
50	0	4	1	0	3	4	0	6.422169	4	1	2022	0	1	1	1	3	4	1	3	0	0	1	1	1	0	1	0	0	2.25	-1.69251	0
50	1	4	1	0	3	3	0	6.630772	3	3	2022	0	1	4	1	4	4	4	4	0	0	1	1	1	0	1	0	0	3.375	0.280176	0
52	1	4	0	0	3	3	0	9	4	4	2020	0	1	3	3	4	4	3	4	1	0	1	1	1	0	1	0	0	3.625	0.87986	0.333333
26	1	4	1	1	1	1	0	5	4	4	2020	0	1	4	4	1	4	4	4	0	0	1	0	1	0	1	0	0	3.625	0.569863	0
28	1	4	1	1	3	1	0	7.047977	4	2	2022	0	1	3	3	1	3	4	3	0	0	1	0	1	0	1	0	0	2.875	-0.778687	0
50	1	2	1	0	3	3	0	6	4	3	2020	0	0	3	4	1	4	4	4	0	0	1	1	1	0	1	0	0	3.375	0.0845392	0
52	1	2	1	0	3	3	0	6.630772	3	1	2022	0	0	3	3	4	3	3	4	0	0	1	1	1	0	1	0	0	3	-0.523456	0.333333
50	0	2	1	0	2	3	0	3	2	3	2022	0	0	4	2	3	3	4	4	0	0	1	1	1	0	1	0	0	3.125	-0.312392	0
52	0	2	0	0	3	3	0	7	2	3	2020	0	0	3	4	3	1	3	4	1	0	1	1	1	0	1	0	0	2.875	-0.687852	0.333333
40	1	4	1	0	3	3	0	6.630772	3	3	2022	0	1	2	2	3	3	3	2	0	0	1	1	1	0	1	0	0	2.625	-0.946656	0
42	1	4	1	0	4	3	0	9	3	2	2020	0	1	3	3	3	3	3	4	0	0	1	1	1	0	1	0	0	3	-0.516864	0
32	0	4	1	0	5	5	0	10	2	1	2020	0	1	4	4	4	4	4	4	0	0	1	1	1	0	1	0	0	3.375	-0.0559334	0
34	0	4	1	0	5	4	0	6.183039	1	3	2022	0	1	4	4	3	4	4	4	0	0	1	1	1	0	1	0	0	3.375	-0.0466553	0
69	0	1	0	0	3	5	1	6.213567	2	4	2022	0	0	3	4	4	2	3	3	1	0	1	1	1	0	1	0	0	3.125	-0.0813819	1
71	0	2	0	0	5	5	0	5.974436	4	4	2020	0	1	4	4	4	4	4	4	1	0	1	1	1	0	1	0	0	4	1.46717	1
29	1	2	1	1	3	4	0	10	2	2	2020	0	0	3	3	4	3	3	4	0	0	1	1	1	0	1	0	0	3	-0.52077	0
51	1	2	1	0	2	3	0	6.750338	2	2	2022	0	0	1	2	2	3	3	4	0	0	1	1	1	0	1	0	0	2.375	-1.671	0.5
47	0	2	1	0	4	3	0	8	4	4	2020	0	0	3	3	3	4	4	4	0	0	1	1	1	0	1	0	0	3.625	0.795678	0
49	0	2	1	0	3	3	0	6.630772	2	2	2022	0	0	3	3	2	3	3	4	0	0	1	1	1	0	1	0	0	2.75	-1.11898	0.25
46	0	6	1	0	4	3	0	6.511207	1	1	2022	1	1	3	4	3	4	4	4	0	0	1	1	1	0	1	0	0	3	-0.837675	0
48	0	6	0	0	4	4	0	5	2	3	2020	1	1	2	2	3	2	3	4	1	0	1	1	1	0	1	0	0	2.625	-1.06979	0.333333
21	0	6	1	0	3	3	0	8	4	2	2022	1	1	4	4	4	4	4	4	0	0	1	0	2	0	1	0	0	3.75	0.855782	0
23	0	6	1	0	1	3	0	9	4	4	2020	1	1	3	3	3	3	3	4	0	0	1	0	2	0	1	0	0	3.375	0.397537	0
25	0	6	1	0	2	2	0	6.95894	2	2	2022	1	1	3	4	4	3	3	3	0	0	1	1	2	0	1	0	0	3	-0.509554	0
27	0	6	1	0	3	2	0	5	4	1	2020	1	1	4	4	4	4	4	4	0	0	1	1	2	0	1	0	0	3.625	0.550086	0
58	0	3	0	0	3	3	0	8	1	2	2020	0	1	3	3	3	4	3	4	1	0	1	1	1	0	1	0	0	2.875	-0.939664	0.5
60	0	3	0	0	2	1	0	7.167542	1	2	2022	0	1	4	3	3	4	3	4	1	0	1	1	1	0	1	0	0	3	-0.760036	1
39	0	4	0	0	3	3	0	6.630772	4	4	2022	1	1	4	3	4	1	4	4	1	0	1	1	1	0	1	0	0	3.5	0.724752	1
41	0	4	0	0	2	3	0	8	3	2	2020	1	1	3	3	3	3	3	4	1	0	1	1	1	0	1	0	0	3	-0.516864	0.5
56	0	7	1	0	3	4	0	8	1	1	2020	1	1	2	2	2	2	2	2	0	0	1	1	1	0	2	0	0	1.75	-2.86131	0
58	0	9	1	0	2	4	1	6	2	2	2022	1	1	3	4	4	3	3	3	0	0	1	1	1	0	2	0	0	3	-0.509554	0.5
33	1	9	1	1	3	3	0	6.630772	4	4	2022	1	1	4	4	4	4	4	4	0	1	1	1	3	0	2	0	0	4	1.46717	0
35	1	7	1	1	3	3	0	5	4	4	2020	1	1	4	4	3	4	4	4	0	1	1	1	4	0	2	0	0	3.875	1.16807	0
66	0	5	0	0	2	4	0	6.541735	4	4	2022	1	1	4	4	4	4	4	4	1	0	1	1	1	0	1	0	0	4	1.46717	1
68	0	5	0	0	2	4	0	8	4	4	2020	1	1	3	1	4	3	3	4	1	0	1	1	1	0	1	0	0	3.25	0.311113	1
38	0	5	1	0	2	4	0	4	4	4	2020	1	1	3	4	4	4	4	4	0	0	1	1	1	0	1	0	0	3.875	1.28754	0
40	0	5	1	0	3	3	0	6.630772	4	3	2022	1	1	4	4	4	4	4	4	0	0	1	1	1	0	1	0	0	3.875	1.16148	0
17	1	5	1	1	1	3	0	9	2	3	2020	1	1	2	3	4	2	3	4	0	0	1	0	1	0	1	0	0	2.875	-0.577922	0
19	1	5	1	0	1	2	0	7.078506	3	3	2022	1	1	3	3	4	4	4	4	0	0	1	0	1	0	1	0	0	3.5	0.486075	0
68	0	6	0	0	2	2	0	6.95894	1	4	2022	0	0	4	4	2	1	2	1	1	0	1	1	1	0	1	0	0	2.375	-1.56421	1
70	0	2	0	0	4	3	0	7	3	2	2020	0	0	2	2	2	2	2	4	1	0	1	1	1	0	1	0	0	2.375	-1.5865	0.5
37	1	7	1	0	4	3	0	7	3	3	2020	1	1	3	3	2	3	3	4	0	0	1	1	2	0	2	0	0	3	-0.510271	0
39	1	7	1	0	3	4	0	6.422169	4	4	2022	1	1	3	1	1	1	4	4	0	0	1	1	1	0	2	0	0	2.75	-0.737714	0
63	0	7	0	0	3	3	0	6	2	2	2020	1	1	3	4	4	3	3	4	1	0	1	1	1	0	2	0	0	3.125	-0.328006	0.75
65	0	7	0	0	2	2	0	6.95894	2	3	2022	1	1	4	4	4	4	4	1	1	0	1	1	1	0	2	0	0	3.25	0.0108146	0.5
35	0	7	1	0	4	3	0	6.511207	2	2	2022	1	1	4	3	3	2	3	4	0	0	1	1	1	0	2	0	0	2.875	-0.823464	0
37	0	7	1	0	3	3	0	5	3	4	2020	1	1	2	4	3	3	4	4	0	0	1	1	1	0	2	0	0	3.375	0.322584	0
67	0	2	0	0	4	5	0	5	4	4	2020	0	0	4	4	4	4	4	4	1	0	1	1	1	0	1	0	0	4	1.46717	0.333333
69	0	2	0	0	3	4	0	6.422169	2	4	2022	0	0	3	4	4	4	4	4	1	0	1	1	1	0	1	0	0	3.625	0.681525	1
65	0	6	1	0	5	4	0	7	4	4	2022	1	1	3	3	3	4	4	4	0	0	1	1	2	0	1	0	0	3.625	0.795678	0.5
67	0	5	1	0	4	4	0	6	3	3	2020	1	1	3	4	4	3	3	4	0	0	1	1	2	0	1	0	0	3.375	0.280699	0.333333
35	1	6	1	0	2	2	0	6.95894	3	3	2022	1	1	4	4	3	4	3	4	0	1	1	1	3	0	1	0	0	3.5	0.344444	0
37	1	5	1	0	2	3	0	9	1	2	2020	1	1	4	3	2	4	3	4	0	1	1	1	3	0	1	0	0	2.875	-1.05914	0
75	0	2	0	0	1	3	0	8	4	4	2022	1	0	4	1	1	4	4	4	1	0	1	1	1	0	1	0	0	3.25	-0.00842847	1
77	0	2	0	0	2	4	0	9	1	1	2020	1	1	4	4	2	3	4	4	1	0	1	1	1	0	1	0	0	2.875	-1.14037	1
68	0	2	0	0	3	5	0	6.213567	4	4	2022	0	1	4	1	3	4	4	4	1	0	1	1	1	0	1	0	0	3.5	0.589778	1
70	0	2	1	0	1	2	0	10	2	2	2020	0	1	3	3	2	3	3	4	0	0	1	1	1	0	1	0	0	2.75	-1.11898	0.5
67	1	2	1	0	5	5	0	10	4	4	2022	0	1	4	4	4	4	4	4	0	0	1	1	1	0	1	0	0	4	1.46717	0.333333
69	1	2	0	0	4	4	0	10	3	3	2020	0	1	4	1	4	4	4	4	1	0	1	1	1	0	1	0	0	3.375	0.280176	1
53	1	5	0	0	2	3	0	2	1	2	2020	0	0	3	3	3	4	3	4	1	0	1	1	1	0	1	0	0	2.875	-0.939664	1
55	1	5	0	0	3	4	0	6.422169	4	4	2022	0	0	4	4	4	4	4	4	1	0	1	1	1	0	1	0	0	4	1.46717	1
50	0	5	0	0	1	1	0	0	1	4	2022	0	0	1	2	2	1	2	1	1	0	1	1	1	0	1	0	0	1.75	-2.48862	1
52	0	5	1	0	1	1	0	0	2	1	2020	0	0	4	4	2	2	2	3	0	0	1	1	1	0	1	0	0	2.5	-1.63197	0
25	0	5	1	0	1	2	0	7.078506	2	3	2022	0	0	3	3	3	4	3	3	0	1	1	0	3	0	1	0	0	3	-0.512507	0
27	0	5	1	0	3	3	0	10	2	3	2020	0	0	3	2	2	4	4	4	0	1	1	0	3	0	1	0	0	3	-0.607905	0
19	1	5	1	1	2	2	0	8	2	2	2020	0	0	3	3	1	4	4	4	0	0	1	0	2	0	1	0	0	2.875	-1.01994	0
21	1	5	1	0	2	2	0	6.95894	1	2	2022	0	0	4	4	4	4	4	4	0	0	1	0	2	0	1	0	0	3.375	-0.0532476	0
46	0	4	0	0	2	2	0	6	3	3	2022	0	1	3	3	3	4	4	4	1	0	1	1	1	0	1	0	0	3.375	0.186972	1
48	0	4	0	0	5	3	0	10	2	3	2020	0	0	3	3	3	4	4	4	1	0	1	1	1	0	1	0	0	3.25	-0.116038	1
16	0	4	1	0	3	3	0	6.630772	2	3	2022	0	0	4	4	3	4	4	4	0	0	1	0	1	0	1	0	0	3.5	0.256355	0
18	0	4	1	0	3	3	0	3	4	4	2020	0	0	4	4	4	4	4	4	0	0	1	0	1	0	1	0	0	4	1.46717	0
61	0	2	0	0	3	5	0	3	4	4	2022	0	0	4	3	2	4	4	4	1	0	1	1	1	0	1	0	0	3.625	0.676203	1
63	0	2	0	0	5	5	0	10	4	4	2020	0	1	4	4	4	4	4	4	1	0	1	1	1	0	1	0	0	4	1.46717	0.75
63	1	9	0	0	2	2	1	6.95894	1	3	2022	1	0	4	4	1	4	2	4	1	0	1	1	1	0	2	0	0	2.875	-1.0747	0.75
65	1	8	1	0	3	2	0	10	4	4	2020	1	0	4	4	4	4	4	4	0	0	1	1	1	0	2	0	0	4	1.46717	0.5
32	1	8	1	1	3	3	0	8	2	2	2020	1	0	3	4	4	4	3	4	0	0	1	1	1	0	2	0	0	3.25	-0.144787	0
34	1	9	1	1	2	2	0	6.95894	2	3	2022	1	0	3	2	3	3	2	3	0	1	1	1	4	0	2	0	0	2.625	-1.10341	0
31	0	9	1	0	2	2	0	6.95894	2	3	2022	1	1	4	3	3	4	3	4	0	1	1	1	3	0	2	0	0	3.25	-0.15133	0
33	0	8	1	0	3	3	0	6	4	4	2020	1	0	3	3	2	3	3	4	0	0	1	1	1	0	2	0	0	3.25	0.0984342	0
29	0	8	1	0	3	3	0	10	3	4	2020	1	0	3	3	3	3	3	3	0	1	1	1	4	0	2	0	0	3.125	-0.0870202	0
31	0	9	1	0	5	5	0	5.974436	4	2	2022	1	0	3	3	4	3	3	4	0	1	1	1	4	0	2	0	0	3.25	0.0852494	0
63	0	9	1	0	5	5	0	5	3	3	2022	1	1	2	3	3	2	3	3	0	0	1	1	1	0	2	0	0	2.75	-0.755564	0.75
65	0	9	0	0	2	2	0	7	2	1	2020	1	1	4	4	3	4	4	4	1	0	1	1	1	0	2	0	0	3.25	-0.355037	0.5
66	1	9	0	0	3	2	0	6.839375	4	3	2022	1	1	4	4	4	4	4	4	1	0	1	1	1	0	2	0	0	3.875	1.16148	1
68	1	9	0	0	2	2	0	10	1	3	2020	1	1	4	4	3	4	4	4	1	0	1	1	1	0	2	0	0	3.375	-0.0466553	1
75	0	1	0	0	3	2	0	6.839375	4	2	2022	0	1	1	2	3	2	2	2	1	0	1	1	1	0	1	0	0	2.25	-1.52711	1
77	0	1	0	0	3	3	0	8	2	4	2020	0	1	3	2	3	4	3	4	1	0	1	1	1	0	1	0	0	3.125	-0.218027	1
54	1	3	0	0	1	1	0	9	4	4	2022	0	0	4	4	1	1	1	2	1	0	1	1	1	0	1	0	0	2.625	-0.987652	1
56	1	2	0	0	2	2	0	5	1	4	2020	0	0	4	4	4	3	4	4	1	0	1	1	1	0	1	0	0	3.5	0.374925	1
33	1	2	0	0	1	1	0	7.287108	4	1	2022	0	1	1	4	3	1	3	4	1	0	1	1	1	0	1	0	0	2.625	-1.05248	1
35	1	2	0	0	2	2	0	6	3	4	2020	0	0	4	4	4	1	1	2	1	0	1	1	1	0	1	0	0	2.875	-0.393352	1
47	1	6	0	0	2	2	0	7	2	1	2020	0	0	3	3	4	3	2	4	1	0	1	1	1	0	1	0	0	2.75	-1.04139	1
49	1	3	0	0	2	2	0	10	2	2	2022	0	0	3	3	4	3	3	3	1	0	1	1	1	0	1	0	0	2.875	-0.702318	1
54	0	2	0	0	3	3	0	5	2	2	2020	0	0	3	3	3	3	3	4	1	0	1	1	1	0	1	0	0	2.875	-0.819874	1
56	0	2	0	0	2	1	0	7.167542	2	1	2022	0	1	2	1	1	1	1	1	1	0	1	1	1	0	1	0	0	1.25	-3.62986	1
57	1	2	1	0	3	3	0	10	4	1	2020	0	1	4	4	4	4	4	4	0	0	1	1	2	0	1	0	0	3.625	0.550086	0
59	1	2	1	0	3	3	0	8	3	4	2022	0	1	4	4	3	4	4	4	0	0	1	1	2	0	1	0	0	3.75	0.86506	0
54	0	3	0	0	3	3	0	6.630772	1	1	2022	0	1	2	2	2	3	2	2	1	0	1	1	1	0	1	0	0	1.875	-2.67809	1
56	0	2	0	0	3	2	0	7	1	1	2020	0	0	1	2	3	3	3	3	1	0	1	1	1	0	1	0	0	2.125	-2.16215	1
56	1	2	0	0	2	2	0	10	2	1	2020	0	0	3	3	1	3	2	4	1	0	1	1	1	0	1	0	0	2.375	-1.9387	1
58	1	3	0	0	3	2	0	6.839375	3	4	2022	0	0	3	4	2	3	3	4	1	0	1	1	1	0	1	0	0	3.25	-0.0118118	1
45	0	3	0	0	3	5	0	5	1	4	2020	0	0	2	2	1	1	1	2	1	0	1	1	1	0	1	0	0	1.75	-2.64147	1
47	0	3	0	0	4	3	0	5	1	2	2022	0	0	4	1	2	4	2	3	1	0	1	1	1	0	1	0	0	2.375	-1.84114	1
28	1	3	1	0	2	2	0	8	4	1	2022	0	0	3	4	4	4	4	4	0	0	1	0	1	0	1	0	0	3.5	0.370458	0
30	1	3	1	0	1	4	0	8	3	2	2020	0	0	4	2	4	4	4	4	0	0	1	0	1	0	1	0	0	3.375	0.167244	0
25	0	5	1	0	4	4	0	6.302604	2	4	2022	1	1	2	1	2	2	3	4	0	0	1	1	1	0	1	0	0	2.5	-1.25596	0
27	0	4	0	0	3	3	0	7	2	3	2020	1	1	3	4	4	4	2	4	1	0	1	1	1	0	1	0	0	3.25	-0.0540125	1
83	1	1	0	0	2	3	0	6.750338	4	4	2022	0	0	1	1	4	1	1	1	1	0	1	1	1	0	1	0	0	2.125	-1.38907	1
85	1	1	0	0	1	4	0	5	2	2	2020	0	1	2	2	4	3	3	4	1	0	1	1	1	0	1	0	0	2.75	-0.893163	1
53	0	2	1	0	3	4	0	6.422169	3	3	2022	0	1	1	4	2	3	4	3	0	0	1	1	1	0	1	0	0	2.875	-0.643391	0
55	0	2	1	0	3	3	0	9	4	4	2020	0	0	3	2	1	2	3	4	0	0	1	1	1	0	1	0	0	2.875	-0.576652	0
33	0	3	1	1	3	2	0	8	2	3	2020	1	0	3	3	2	4	4	4	0	1	1	1	3	0	1	0	0	3.125	-0.415141	0
35	0	3	1	1	3	3	0	6.630772	3	2	2022	1	0	3	2	2	4	4	4	0	1	1	1	3	0	1	0	0	3	-0.610591	0
48	1	4	1	0	4	3	0	6.511207	2	2	2022	0	1	3	4	3	3	3	3	0	0	1	1	2	0	1	0	0	2.875	-0.808658	0
50	1	4	1	0	3	3	0	10	2	2	2020	0	1	2	2	2	2	3	3	0	0	1	1	2	0	1	0	0	2.25	-1.85614	0
43	0	4	1	0	2	3	0	6.750338	2	3	2020	0	1	3	3	3	4	3	3	0	0	1	1	1	0	1	0	0	3	-0.512507	0
45	0	4	1	0	2	2	0	6.95894	3	3	2022	0	1	4	4	4	4	4	4	0	0	1	1	1	0	1	0	0	3.75	0.858468	0
17	1	4	1	0	4	4	0	6.302604	3	3	2022	0	1	3	3	3	3	3	4	0	0	1	0	1	0	1	0	0	3.125	-0.211168	0
19	1	4	1	0	1	4	0	1	4	4	2020	0	1	3	2	4	4	3	4	0	0	1	0	1	0	1	0	0	3.5	0.687096	0
40	1	3	0	0	2	2	0	6.95894	3	4	2022	0	1	4	4	4	4	4	4	1	0	1	1	1	0	1	0	0	3.875	1.16416	0.333333
42	1	5	0	0	3	3	0	5	2	2	2020	0	1	3	4	4	3	4	4	1	0	1	1	1	0	1	0	0	3.25	-0.113085	1
38	0	3	1	0	3	3	0	6.630772	2	2	2022	0	1	3	3	3	3	3	4	0	0	1	1	1	0	1	0	0	2.875	-0.819874	0.5
40	0	5	1	0	3	3	0	10	2	3	2020	0	1	4	4	2	4	3	4	0	0	1	1	1	0	1	0	0	3.25	-0.25767	0.333333
38	1	9	0	0	4	5	1	10	2	2	2022	0	1	3	3	1	3	3	3	1	0	1	1	1	0	2	0	0	2.5	-1.59963	0.5
40	1	9	1	0	5	5	1	5	2	2	2020	0	1	4	1	3	3	3	4	0	0	1	1	1	0	2	0	0	2.75	-1.02577	0.333333
58	1	9	1	0	3	3	0	6.630772	2	1	2022	0	1	3	3	3	3	3	3	0	0	1	1	1	0	2	0	0	2.625	-1.30712	0
60	1	9	1	0	5	5	0	3	2	3	2020	0	1	2	3	2	3	1	3	0	0	1	1	1	0	2	0	0	2.375	-1.6043	0
27	0	9	0	0	5	5	0	5.974436	1	1	2022	0	1	4	2	4	4	4	4	1	0	1	1	1	0	2	0	0	3	-0.744471	1
29	0	9	0	0	5	5	0	10	3	1	2020	0	1	3	2	4	4	4	4	1	0	1	1	1	0	2	0	0	3.125	-0.31808	1
28	0	3	1	0	3	3	0	6.630772	3	3	2022	0	0	3	4	3	4	3	4	0	0	1	1	1	0	1	0	0	3.375	0.164815	0
30	0	3	1	0	3	3	0	6	3	4	2020	0	0	3	3	3	4	3	4	0	0	1	1	2	0	1	0	0	3.375	0.277747	0
59	1	2	1	0	4	3	0	8	2	2	2020	0	0	3	3	2	3	3	4	0	0	1	1	2	0	1	0	0	2.75	-1.11898	0
61	1	2	1	0	4	3	0	6.511207	2	2	2022	0	0	3	3	2	3	3	4	0	0	1	1	2	0	1	0	0	2.75	-1.11898	0
52	1	5	1	0	3	3	0	3	4	4	2020	0	1	3	3	4	3	3	4	0	0	1	1	1	0	1	0	0	3.5	0.696641	0
54	1	5	1	0	3	3	0	6.630772	3	4	2022	0	1	4	3	4	4	3	4	0	0	1	1	1	0	1	0	0	3.625	0.756479	0
48	0	5	0	0	3	3	0	6.630772	3	3	2022	0	1	3	3	4	3	3	4	1	0	1	1	1	0	1	0	0	3.25	0.0879352	0.5
50	0	5	0	0	4	4	0	8	4	4	2020	0	1	4	3	3	4	4	4	1	0	1	1	1	0	1	0	0	3.75	0.975306	0.5
62	1	1	0	0	4	5	0	6.094001	2	2	2022	0	0	2	2	2	2	3	4	1	0	1	1	1	0	1	0	0	2.375	-1.67459	1
64	1	3	0	0	5	5	0	3	4	4	2020	0	1	4	3	4	4	4	4	1	0	1	1	1	0	1	0	0	3.875	1.27441	1
48	1	4	1	0	3	4	0	6.422169	3	3	2022	1	1	3	2	4	4	4	4	0	0	1	1	1	0	1	0	0	3.375	0.293311	0.5
50	1	5	1	0	2	1	0	10	4	4	2020	1	1	3	2	4	4	4	4	0	0	1	1	1	0	1	0	0	3.625	0.902017	0.5
26	1	3	1	0	2	1	0	8	2	3	2020	0	0	3	3	3	3	3	4	0	0	1	0	1	0	1	0	0	3	-0.514178	0
28	1	3	1	0	2	1	0	7.167542	2	1	2022	0	0	3	4	3	3	4	4	0	0	1	0	1	0	1	0	0	3	-0.717884	0
55	0	5	1	0	2	2	0	6.95894	4	4	2022	1	1	3	3	2	3	4	4	0	0	1	1	2	0	1	0	0	3.375	0.313355	0
57	0	5	1	0	3	3	0	10	4	4	2020	1	1	3	3	3	4	3	4	0	0	1	1	2	0	1	0	0	3.5	0.580757	0
26	0	5	1	1	3	4	0	5	4	4	2020	1	1	3	4	4	3	4	4	0	0	1	1	2	0	1	0	0	3.75	1.10433	0
28	0	5	1	0	2	2	0	6.95894	3	3	2022	1	1	3	4	4	3	4	4	0	0	1	1	2	0	1	0	0	3.5	0.49562	0
52	1	5	1	0	4	4	0	6.302604	2	4	2022	1	1	3	3	2	4	3	3	0	0	1	1	1	0	1	0	0	3	-0.505914	0
54	1	5	0	0	3	3	0	5	4	4	2020	1	1	3	4	3	4	4	4	1	0	1	1	1	0	1	0	0	3.75	0.988442	1
29	1	6	1	1	3	3	0	6	4	4	2020	1	1	4	4	4	4	4	4	0	0	1	1	2	0	1	0	0	4	1.46717	0
31	1	6	1	1	3	2	0	6.839375	3	2	2022	1	1	3	3	3	4	4	4	0	0	1	1	2	0	1	0	0	3.25	-0.118724	0
31	1	3	1	0	3	1	0	1	2	3	2020	1	0	4	3	3	4	3	4	0	0	1	1	1	0	1	0	0	3.25	-0.15133	0
33	1	3	1	0	2	3	0	6.750338	2	2	2022	1	0	4	3	3	4	4	4	0	0	1	1	1	0	1	0	0	3.25	-0.242105	0
30	0	3	1	0	1	2	0	7.078506	4	4	2022	1	0	3	3	3	3	3	3	0	0	1	1	1	0	1	0	0	3.25	0.21599	0
32	0	3	1	0	1	2	0	3	4	4	2020	1	1	3	3	3	1	3	3	0	0	1	1	1	0	1	0	0	3	-0.150449	0
28	1	3	1	0	3	3	0	10	3	4	2020	1	1	2	2	3	1	3	4	0	0	1	1	1	0	1	0	0	2.75	-0.644303	0
30	1	3	1	0	3	3	0	6.630772	3	3	2022	1	1	4	3	4	4	4	4	0	0	1	1	1	0	1	0	0	3.625	0.665704	0
57	1	7	1	0	5	5	0	3	4	4	2020	0	0	3	1	2	4	3	3	0	0	1	1	1	0	2	0	0	3	-0.285422	0
59	1	7	1	0	4	5	0	6.094001	2	2	2022	0	0	3	3	3	4	4	4	0	0	1	1	1	0	2	0	0	3.125	-0.421734	0
58	0	6	1	0	3	3	1	1	4	4	2020	0	0	3	4	3	3	4	4	0	0	1	1	1	0	1	0	0	3.625	0.805222	0
60	0	1	1	0	3	4	1	10	3	2	2022	0	0	3	3	2	3	3	3	0	0	1	1	1	0	1	0	0	2.75	-0.997515	0
28	1	7	1	0	2	2	0	5	1	2	2022	0	0	4	3	2	2	3	4	0	0	1	1	1	0	2	0	0	2.625	-1.42558	0
30	1	7	1	0	3	1	0	5	2	2	2020	0	0	4	4	1	4	4	4	0	0	1	1	1	0	2	0	0	3.125	-0.647548	0
27	0	7	1	0	3	3	0	8	4	3	2022	0	0	4	3	4	4	3	4	0	0	1	1	2	0	2	0	0	3.625	0.753793	0
29	0	7	1	0	3	3	0	5	3	3	2020	0	0	3	3	4	4	4	4	0	0	1	1	2	0	2	0	0	3.5	0.486075	0
36	0	4	0	0	3	3	0	6.630772	3	2	2022	0	1	2	1	2	3	3	1	1	0	1	1	1	0	1	0	0	2.125	-1.92577	1
38	0	4	0	0	2	3	0	10	4	4	2020	0	1	3	4	4	4	4	4	1	0	1	1	1	0	1	0	0	3.875	1.28754	1
35	0	4	1	0	3	3	0	6.630772	3	3	2022	0	0	3	3	4	4	4	4	0	0	1	1	1	0	1	0	0	3.5	0.486075	0
37	0	4	1	0	4	3	0	6	3	4	2020	0	0	3	3	3	3	3	3	0	0	1	1	1	0	1	0	0	3.125	-0.0870202	0
32	1	6	1	0	3	3	0	8	3	3	2022	0	0	3	3	3	3	3	4	0	0	1	1	2	0	1	0	0	3.125	-0.211168	0
34	1	4	1	0	4	4	0	10	3	4	2020	0	0	4	3	4	4	4	4	0	0	1	1	1	0	1	0	0	3.75	0.9714	0
30	0	6	1	1	3	1	0	7.047977	2	1	2022	0	0	2	3	3	3	3	3	0	0	1	1	2	0	1	0	0	2.5	-1.48675	0
32	0	4	1	1	2	2	0	7	3	3	2020	0	0	3	4	2	4	3	3	0	0	1	1	2	0	1	0	0	3.125	-0.315836	0
34	1	5	1	0	3	2	0	7	4	4	2020	1	1	3	3	3	3	3	4	0	0	1	1	1	0	1	0	0	3.375	0.397537	0
36	1	6	1	0	4	2	0	3	3	3	2022	1	1	4	4	3	4	4	4	0	0	1	1	1	0	1	0	0	3.625	0.559365	0
32	0	5	1	0	4	3	0	7	2	3	2020	1	1	3	3	3	2	3	3	0	0	1	1	1	0	1	0	0	2.75	-0.878945	0
34	0	6	1	0	3	2	0	6.839375	2	4	2022	1	1	2	2	1	3	1	3	0	0	1	1	1	0	1	0	0	2.25	-1.79047	0
58	1	3	0	0	3	3	1	7	3	3	2022	0	1	4	4	4	4	4	4	1	0	1	1	1	0	1	0	0	3.75	0.858468	1
60	1	4	0	0	4	4	1	6	4	4	2020	0	1	4	4	4	4	4	4	1	0	1	1	1	0	1	0	0	4	1.46717	1
31	0	4	1	0	3	1	1	5	4	4	2020	0	1	4	4	4	4	4	4	0	0	1	1	1	0	1	0	0	4	1.46717	0
33	0	3	1	0	3	3	1	8	4	4	2022	0	1	4	4	4	4	4	4	0	0	1	1	1	0	1	0	0	4	1.46717	0
60	0	3	0	0	3	4	0	5	2	1	2020	0	1	3	3	1	3	2	3	1	0	1	1	1	0	1	0	0	2.25	-2.12024	1
62	0	3	0	0	5	4	1	6.183039	2	2	2022	0	1	4	1	1	4	4	4	1	0	1	1	1	0	1	0	0	2.75	-1.22584	1
61	1	3	0	0	4	3	1	6	1	3	2020	0	1	4	1	4	4	2	3	1	0	1	1	1	0	1	0	0	2.75	-0.937234	1
63	1	3	0	0	5	5	1	7	2	2	2022	0	1	4	2	4	3	3	2	1	0	1	1	1	0	1	0	0	2.75	-0.897001	0.666667
46	0	3	1	0	3	3	0	5	4	4	2022	1	1	1	4	4	3	4	4	0	0	1	1	1	0	1	0	0	3.5	0.745069	0
48	0	3	1	0	3	3	0	3	4	4	2020	0	1	3	4	3	4	4	4	0	0	1	1	1	0	1	0	0	3.75	0.988442	0
54	0	6	0	0	2	3	0	6.750338	1	1	2022	0	0	4	4	4	4	3	4	1	0	1	1	1	0	1	0	0	3.125	-0.573864	1
56	0	6	1	0	3	3	0	0	1	1	2020	0	0	3	4	4	4	4	4	0	0	1	1	1	0	1	0	0	3.125	-0.538572	0
31	0	6	1	0	1	3	0	9	4	4	2020	0	0	4	4	4	4	4	4	0	0	1	1	1	0	1	0	0	4	1.46717	0
33	0	6	1	0	1	4	0	6.6613	4	3	2022	0	0	3	4	4	4	4	4	0	0	1	1	1	0	1	0	0	3.75	0.981849	0
63	0	6	1	0	4	3	0	6.511207	4	4	2022	1	1	2	4	1	4	3	3	0	0	1	1	1	0	1	0	0	3.125	-0.185862	0.666667
65	0	6	0	0	2	3	0	5	4	3	2020	0	1	4	3	3	3	3	3	1	0	1	1	1	0	1	0	0	3.25	0.0899226	0.8
65	1	6	0	0	3	3	0	5	4	4	2020	1	1	4	4	4	4	4	4	1	0	1	1	1	0	1	0	0	4	1.46717	0.8
67	1	6	0	0	5	5	0	5.974436	2	4	2022	1	1	3	3	2	3	3	3	1	0	1	1	1	0	1	0	0	2.875	-0.689133	0.75
33	0	5	1	0	3	3	0	9	4	4	2020	0	1	3	3	4	3	3	3	0	0	1	1	1	0	1	0	0	3.375	0.515093	0
35	0	5	1	0	3	2	0	6.839375	4	4	2022	0	1	4	3	4	4	4	4	0	0	1	1	1	0	1	0	0	3.875	1.27441	0
42	1	5	1	0	3	3	0	8	2	2	2022	0	1	3	4	4	3	4	4	0	0	1	1	1	0	1	0	0	3.25	-0.113085	0
44	1	5	1	0	3	3	0	10	3	3	2020	0	1	3	3	3	3	3	4	0	0	1	1	1	0	1	0	0	3.125	-0.211168	0
65	0	8	0	0	2	3	0	5	3	3	2020	0	1	3	1	3	4	4	4	1	0	1	1	1	0	2	0	0	3.125	-0.198556	0.8
67	0	8	0	0	3	3	0	6.630772	2	4	2022	0	1	3	3	3	4	4	4	1	0	1	1	1	0	2	0	0	3.375	0.189658	0.75
64	1	8	0	0	3	3	0	6	3	4	2020	0	1	4	4	4	4	4	4	1	0	1	1	1	0	2	0	0	3.875	1.16416	0.666667
66	1	8	0	0	2	4	0	6.541735	4	4	2022	0	1	4	4	4	4	4	4	1	0	1	1	1	0	2	0	0	4	1.46717	0.666667
37	0	4	1	0	2	2	0	10	4	4	2022	0	1	3	3	3	4	3	4	0	0	1	1	1	0	1	0	0	3.5	0.580757	0
39	0	4	1	0	2	2	0	4	4	4	2020	0	1	3	4	3	4	3	3	0	0	1	1	1	0	1	0	0	3.5	0.591973	0
16	0	4	1	0	1	2	0	7	4	4	2020	0	1	4	4	4	4	4	4	0	0	1	0	1	0	1	0	0	4	1.46717	0
18	0	4	1	0	1	1	0	5	3	4	2022	0	1	4	4	4	4	4	4	0	0	1	0	1	0	1	0	0	3.875	1.16416	0
35	0	6	1	0	2	3	0	8	3	3	2020	0	1	3	3	3	3	3	4	0	0	1	1	1	0	1	0	0	3.125	-0.211168	0
37	0	6	1	0	3	4	0	6.422169	4	2	2022	0	1	3	4	3	3	3	4	0	0	1	1	1	0	1	0	0	3.25	-0.0210899	0
65	1	2	1	0	5	1	0	6	3	4	2020	0	1	3	3	2	4	4	4	0	0	1	1	1	0	1	0	0	3.375	0.193564	0.8
67	1	2	1	0	5	3	0	6.391641	4	4	2022	0	1	1	1	1	3	4	4	0	0	1	1	1	0	1	0	0	2.75	-0.730533	0.75
64	0	2	1	0	2	1	0	1	4	4	2020	0	1	4	4	3	4	4	4	0	0	1	1	1	0	1	0	0	3.875	1.16807	0.666667
66	0	2	1	0	1	1	0	3	4	4	2022	0	1	2	1	2	4	4	4	0	0	1	1	1	0	1	0	0	3.125	-0.0685823	0.666667
49	0	3	1	0	3	3	0	3	4	4	2020	0	0	3	3	4	4	3	4	0	0	1	1	1	0	1	0	0	3.625	0.87986	0
51	0	3	1	0	3	3	0	5	2	3	2022	0	0	4	3	4	3	3	4	0	0	1	1	1	0	1	0	0	3.25	-0.0354461	0
52	1	3	1	0	3	3	0	6.630772	4	4	2022	0	0	3	4	4	4	4	4	0	0	1	1	1	0	1	0	0	3.875	1.28754	0
54	1	1	1	0	2	3	0	0	4	4	2020	0	0	3	4	4	4	4	4	0	0	1	1	1	0	1	0	0	3.875	1.28754	0
68	1	6	1	0	4	5	0	5	4	4	2022	1	1	4	4	4	4	4	4	0	0	1	1	1	0	1	0	0	4	1.46717	0
70	1	5	0	0	5	4	0	0	4	4	2020	1	1	4	4	4	4	4	4	1	0	1	1	1	0	1	0	0	4	1.46717	1
42	1	5	1	0	3	3	0	8	4	4	2020	1	1	3	3	4	4	4	4	0	0	1	1	2	0	1	0	0	3.75	1.09478	0
44	1	6	1	0	3	3	0	6.630772	4	3	2022	1	1	3	3	4	4	4	4	0	0	1	1	2	0	1	0	0	3.625	0.789085	0
53	1	3	1	0	2	3	1	5	4	4	2020	1	1	4	3	4	4	4	4	0	0	1	1	1	0	1	0	0	3.875	1.27441	0.5
55	1	4	1	0	2	2	0	6.95894	4	3	2022	1	1	4	3	1	4	4	4	0	0	1	1	1	0	1	0	0	3.375	0.0714037	0
50	0	4	1	1	3	3	0	6.630772	2	4	2022	1	1	3	3	3	3	3	3	0	0	1	1	1	0	1	0	0	3	-0.39003	0
52	0	3	1	0	3	4	0	8	4	4	2020	1	1	3	3	4	3	3	4	0	0	1	1	1	0	1	0	0	3.5	0.696641	0
25	1	3	1	1	3	3	0	7	4	4	2020	1	1	3	3	3	3	3	4	0	1	1	0	3	0	1	0	0	3.375	0.397537	0
27	1	4	1	1	3	3	0	7	2	1	2022	1	1	3	4	4	2	4	4	0	1	1	1	3	0	1	0	0	3	-0.602	0
57	0	3	0	0	1	1	0	10	1	1	2020	1	1	1	1	1	1	1	1	1	0	1	1	1	0	1	0	0	1	-4.11249	1
53	0	3	0	0	3	5	0	10	2	2	2022	1	1	1	1	1	2	3	3	1	0	1	1	1	0	1	0	0	1.875	-2.52763	0.5
42	0	5	1	0	2	2	0	9	4	3	2020	0	1	2	3	4	3	3	3	0	0	1	1	1	0	1	0	0	3.125	0.0297688	0
44	0	5	1	0	2	3	0	6.750338	3	4	2022	0	1	4	1	2	3	3	3	0	0	1	1	1	0	1	0	0	2.875	-0.592023	0
67	0	2	0	0	3	3	0	5	4	4	2020	0	1	1	4	4	1	4	4	1	0	1	1	1	0	1	0	0	3.25	0.37863	0.75
69	0	2	0	0	3	4	0	6.422169	3	4	2022	0	1	1	1	4	4	4	4	1	0	1	1	1	0	1	0	0	3.125	0.046986	1
63	0	6	0	0	5	5	0	5	3	3	2020	0	1	3	3	2	4	3	3	1	0	1	1	1	0	1	0	0	3	-0.5086	0.666667
65	0	6	0	0	4	4	0	5	2	4	2022	0	1	4	4	2	3	4	4	1	0	1	1	1	0	1	0	0	3.375	0.0797279	0.8
64	1	6	0	0	5	5	0	5.974436	2	3	2022	0	1	4	4	4	4	2	3	1	0	1	1	1	0	1	0	0	3.25	-0.0559317	0.666667
66	1	6	0	0	5	5	1	8	1	3	2020	0	1	4	4	4	4	4	4	1	0	1	1	1	0	1	0	0	3.5	0.252448	0.666667
36	1	6	1	0	4	4	0	5	4	4	2022	0	1	4	4	4	4	4	4	0	0	1	1	1	0	1	0	0	4	1.46717	0
38	1	6	1	0	5	4	0	4	2	4	2020	1	1	4	4	4	4	4	4	0	0	1	1	1	0	1	0	0	3.75	0.861154	0
35	0	6	1	1	3	3	0	6	3	1	2020	0	1	4	4	4	4	4	4	0	0	1	1	1	0	1	0	0	3.5	0.247076	0
37	0	6	1	1	2	3	0	6.750338	2	3	2022	0	1	4	4	4	4	4	4	0	0	1	1	1	0	1	0	0	3.625	0.555458	0
82	0	1	1	0	2	3	0	8	4	4	2020	0	0	4	4	1	4	4	4	0	0	1	1	2	0	1	0	0	3.625	0.569863	0
84	0	1	1	0	4	4	0	6.302604	4	4	2022	0	0	4	2	1	4	4	4	0	0	1	1	2	0	1	0	0	3.375	0.184335	0
41	1	6	1	0	2	1	0	7	2	2	2022	0	1	4	3	3	3	3	4	0	0	1	1	1	0	1	0	0	3	-0.640245	0
43	1	7	1	0	4	3	0	10	4	4	2020	0	1	4	4	3	4	4	4	0	0	1	1	1	0	2	0	0	3.875	1.16807	0
34	0	6	1	0	2	1	0	7.167542	3	3	2022	0	1	3	3	3	2	3	4	0	0	1	1	1	0	1	0	0	3	-0.394387	0
36	0	7	1	0	3	3	0	10	4	4	2020	0	1	4	4	4	4	4	4	0	0	1	1	1	0	2	0	0	4	1.46717	0
58	0	3	0	0	5	5	0	0	3	3	2022	0	0	3	3	1	2	2	3	1	0	1	1	1	0	1	0	0	2.5	-1.38906	1
60	0	3	1	0	3	5	0	10	4	4	2020	0	0	3	2	2	4	4	4	0	0	1	1	1	0	1	0	0	3.375	0.30381	0.666667
32	1	3	1	0	3	3	0	8	4	3	2020	0	0	3	1	1	4	3	4	0	0	1	0	1	0	1	0	0	2.875	-0.708674	0
34	1	3	1	0	4	4	0	6.302604	2	3	2022	0	0	1	3	3	3	3	3	0	0	1	0	1	0	1	0	0	2.625	-1.05498	0
57	1	6	0	0	1	2	1	7	2	3	2020	0	0	4	3	3	4	4	4	1	0	1	1	1	0	1	0	0	3.375	0.0635907	1
59	1	5	0	0	5	5	0	5.974436	3	3	2022	0	0	4	4	3	3	3	3	1	0	1	1	1	0	1	0	0	3.25	-0.0203234	1
25	0	1	1	1	2	2	0	6.95894	3	3	2022	0	0	4	3	3	4	3	4	0	1	1	0	4	0	1	0	0	3.375	0.15168	0
27	0	6	1	1	1	3	0	6	3	3	2020	0	0	4	4	4	4	4	4	0	1	1	0	4	0	1	0	0	3.75	0.858468	0
22	0	1	1	0	3	3	0	8	3	4	2020	0	0	4	4	4	4	4	4	0	1	1	0	3	0	1	0	0	3.875	1.16416	0
24	0	5	1	1	3	3	0	9	3	3	2022	0	0	4	4	4	4	4	4	0	1	1	0	3	0	1	0	0	3.75	0.858468	0
18	0	5	1	0	2	2	0	9	4	4	2022	0	0	3	3	4	3	3	3	0	0	1	0	1	0	1	0	0	3.375	0.515093	0
20	0	6	1	0	1	3	0	4	3	3	2020	0	0	3	3	4	3	3	4	0	0	1	0	1	0	1	0	0	3.25	0.0879352	0
58	0	7	0	0	3	5	0	10	4	4	2020	0	1	4	4	3	4	4	4	1	0	1	1	1	0	2	0	0	3.875	1.16807	1
60	0	4	0	0	2	3	0	6.750338	2	2	2022	0	1	4	4	2	4	3	4	1	0	1	1	1	0	1	0	0	3.125	-0.563365	0.666667
58	1	4	0	0	4	4	1	6.302604	3	4	2022	0	1	4	1	1	4	4	4	1	0	1	1	1	0	1	0	0	3.125	-0.311438	1
60	1	7	0	0	3	3	0	10	4	4	2020	0	1	4	4	3	4	1	4	1	0	1	1	1	0	2	0	0	3.5	0.523307	0.666667
36	1	7	1	0	3	3	0	10	3	3	2020	0	1	4	4	4	4	4	4	0	0	1	1	1	0	2	0	0	3.75	0.858468	0
38	1	4	1	0	2	3	0	6.750338	2	2	2022	0	1	3	3	2	3	3	4	0	0	1	1	1	0	1	0	0	2.75	-1.11898	0
51	1	4	0	0	2	4	0	6.541735	2	3	2022	1	1	3	1	2	1	3	3	1	0	1	1	1	0	1	0	0	2.25	-1.7468	1
53	1	4	1	0	3	5	0	10	4	4	2020	0	1	4	4	3	4	4	4	0	0	1	1	1	0	1	0	0	3.875	1.16807	0
28	1	4	1	0	3	3	0	10	3	4	2020	0	1	4	4	3	4	4	4	0	0	1	1	1	0	1	0	0	3.75	0.86506	0
30	1	4	1	0	5	2	0	6.600244	2	4	2022	0	1	3	3	3	3	3	4	0	0	1	1	1	0	1	0	0	3.125	-0.208482	0
24	0	4	1	0	4	3	0	9	3	3	2020	0	1	4	4	4	4	4	4	0	0	1	1	1	0	1	0	0	3.75	0.858468	0
26	0	4	1	0	2	1	0	7.167542	1	2	2022	0	1	2	2	3	2	2	2	0	0	1	1	1	0	1	0	0	2	-2.25651	0
62	0	2	0	0	2	2	0	6.95894	4	4	2022	0	0	1	1	3	4	3	3	1	0	1	1	1	0	1	0	0	2.875	-0.345576	1
64	0	2	1	0	5	3	0	10	3	3	2020	0	0	4	4	3	4	4	4	0	0	1	1	1	0	1	0	0	3.625	0.559365	0.333333
29	0	4	0	0	1	1	0	7.287108	1	2	2022	0	0	2	1	2	2	2	1	1	0	1	1	1	0	1	0	0	1.625	-2.92993	1
31	0	4	1	0	3	3	0	7	3	3	2020	0	0	4	4	4	4	4	4	0	0	1	1	1	0	1	0	0	3.75	0.858468	0
25	1	4	1	0	3	5	0	10	4	4	2020	0	0	4	4	4	4	4	4	0	0	1	0	1	0	1	0	0	4	1.46717	0
27	1	1	1	0	3	3	0	6.630772	2	3	2022	0	0	2	1	1	1	2	2	0	0	1	0	1	0	1	0	0	1.75	-2.622	0
16	0	4	1	0	3	4	0	6.422169	1	4	2022	0	0	4	4	3	4	4	4	0	0	1	0	1	0	1	0	0	3.5	0.25904	0
18	0	4	1	1	5	3	0	8	4	4	2020	0	0	4	4	4	4	4	4	0	0	1	0	1	0	1	0	0	4	1.46717	0
62	0	6	0	0	3	5	0	6	4	4	2022	1	1	3	3	2	4	4	4	1	0	1	1	1	0	1	0	0	3.5	0.496574	1
64	0	6	1	0	5	5	0	10	3	3	2020	1	1	4	4	3	4	4	4	0	0	1	1	1	0	1	0	0	3.625	0.559365	0.333333
64	1	6	0	0	5	3	0	6.391641	4	1	2022	1	1	4	4	3	4	4	4	1	0	1	1	1	0	1	0	0	3.5	0.250983	0.333333
66	1	6	0	0	3	3	0	10	4	4	2020	1	1	4	4	4	4	4	4	1	0	1	1	1	0	1	0	0	4	1.46717	1
61	1	5	0	0	5	5	0	5.974436	4	4	2022	0	0	2	2	4	2	2	2	1	0	1	1	1	0	1	0	0	2.75	-0.436987	1
63	1	2	1	0	3	4	0	8	4	4	2020	0	0	4	4	4	4	4	4	0	0	1	1	1	0	1	0	0	4	1.46717	0
46	0	6	0	0	4	5	0	10	4	4	2020	0	1	4	4	2	4	4	4	1	0	1	1	1	0	1	0	0	3.75	0.868967	1
48	0	5	0	0	3	2	0	6.839375	1	1	2022	0	1	4	3	4	4	3	4	1	0	1	1	1	0	1	0	0	3	-0.766628	1
25	0	5	1	0	2	5	0	8	3	3	2020	0	0	4	4	4	4	4	4	0	0	1	1	1	0	1	0	0	3.75	0.858468	0
27	0	3	1	0	3	3	0	6.630772	2	4	2022	0	0	3	3	3	2	2	3	0	0	1	1	1	0	1	0	0	2.75	-0.78817	0
23	0	4	1	0	3	3	0	6.630772	2	2	2022	0	0	3	3	3	3	3	3	0	1	1	0	3	0	1	0	0	2.75	-1.00142	0
25	0	5	1	0	1	5	0	10	3	3	2020	0	0	4	4	4	4	4	4	0	1	1	0	3	0	1	0	0	3.75	0.858468	0
53	0	2	1	0	2	3	0	6.750338	3	2	2022	0	1	2	2	4	2	3	4	0	0	1	1	1	0	1	0	0	2.75	-0.773372	0
55	0	2	1	0	3	3	0	10	4	2	2020	0	1	2	1	2	2	3	4	0	0	1	1	1	0	1	0	0	2.5	-1.26133	0
57	0	5	0	0	5	5	0	4	2	2	2020	1	1	4	4	3	3	3	3	1	0	1	1	1	0	1	0	0	3	-0.629029	1
59	0	6	0	0	3	4	0	5	4	3	2022	1	1	3	3	4	4	4	4	1	0	1	1	1	0	1	0	0	3.625	0.789085	1
29	1	5	1	0	3	2	0	5	2	4	2020	1	1	3	4	4	3	3	4	0	0	1	1	2	0	1	0	0	3.375	0.283385	0
31	1	6	1	0	3	3	0	3	2	4	2022	1	1	4	4	4	4	4	4	0	0	1	1	2	0	1	0	0	3.75	0.861154	0
27	0	5	1	0	5	4	0	8	3	4	2020	1	1	3	3	4	4	4	4	0	0	1	1	1	0	1	0	0	3.625	0.791771	0
29	0	6	1	0	4	4	0	6.302604	3	3	2022	1	1	3	3	3	4	3	4	0	0	1	1	2	0	1	0	0	3.25	-0.027949	0
26	1	2	1	1	3	3	0	6.630772	2	2	2022	0	1	4	3	3	3	3	4	0	0	1	0	1	0	1	0	0	3	-0.640245	0
28	1	2	1	0	3	3	0	5	2	2	2020	0	1	1	3	4	3	3	3	0	0	1	0	1	0	1	0	0	2.625	-1.06158	0
57	0	2	0	0	1	3	0	10	2	3	2022	0	0	1	3	3	1	2	2	1	0	1	1	1	0	1	0	0	2.125	-1.81789	1
59	0	1	0	0	3	3	0	3	3	4	2020	0	0	2	2	3	3	3	4	1	0	1	1	1	0	1	0	0	3	-0.277865	1
37	1	3	1	0	3	3	0	6.630772	4	3	2022	1	1	4	3	3	4	3	4	0	0	1	1	1	0	1	0	0	3.5	0.454689	0
39	1	3	1	0	3	3	0	10	3	3	2020	1	1	4	4	4	4	4	4	0	0	1	1	2	0	1	0	0	3.75	0.858468	0
30	0	3	1	0	1	3	0	6.869903	3	3	2022	1	1	2	3	1	2	1	1	0	0	1	1	1	0	1	0	0	2	-2.14671	0
32	0	3	1	0	1	5	0	10	4	3	2020	1	1	1	2	1	2	1	1	0	0	1	1	1	0	1	0	0	1.875	-2.21609	0
21	1	4	0	0	1	4	0	3	4	4	2020	0	0	3	4	4	4	4	4	1	0	1	0	1	0	1	0	0	3.875	1.28754	1
23	1	2	0	0	1	3	0	6.869903	4	4	2022	0	0	4	4	4	4	4	4	1	0	1	0	1	0	1	0	0	4	1.46717	1
58	0	4	0	0	2	2	0	5	2	1	2020	0	0	2	4	2	1	1	4	1	0	1	1	1	0	1	0	0	2.125	-2.20782	1
60	0	2	0	0	2	2	0	6.95894	4	2	2022	0	0	1	1	1	1	1	3	1	0	1	1	1	0	1	0	0	1.75	-2.53467	1
30	1	4	1	0	2	2	0	9	3	3	2020	0	0	3	3	3	4	4	4	0	0	1	1	2	0	1	0	0	3.375	0.186972	0
32	1	4	1	0	2	3	0	6.750338	3	3	2022	0	0	3	4	2	4	3	4	0	0	1	1	2	0	1	0	0	3.25	-0.134288	0
28	0	4	1	0	2	2	0	7	2	3	2022	0	0	3	4	4	4	4	4	0	0	1	1	1	0	1	0	0	3.5	0.375829	0
30	0	4	1	1	2	3	0	6	3	3	2020	0	0	2	1	1	2	1	2	0	0	1	1	1	0	1	0	0	1.875	-2.35069	0
74	0	2	0	0	2	3	0	5	3	3	2020	0	1	3	4	2	3	4	4	1	0	1	1	1	0	1	0	0	3.25	-0.102587	1
76	0	2	0	0	5	5	0	5.974436	4	4	2022	0	1	2	1	3	4	4	4	1	0	1	1	1	0	1	0	0	3.25	0.230521	1
79	0	2	0	0	1	3	0	4	4	3	2020	0	1	2	4	4	4	3	4	1	0	1	1	1	0	1	0	0	3.5	0.5873	1
81	0	2	0	0	3	3	0	6.630772	3	4	2022	0	1	3	3	4	1	3	4	1	0	1	1	1	0	1	0	0	3.125	0.0271927	1
57	1	2	1	0	2	2	0	6.95894	3	4	2022	0	0	3	3	4	3	4	4	0	0	1	1	1	0	1	0	0	3.5	0.608552	0.5
59	1	2	1	0	5	5	0	5	4	3	2020	0	0	3	3	4	3	3	4	0	0	1	1	1	0	1	0	0	3.375	0.390945	0.5
57	0	2	0	0	3	3	0	6.630772	4	4	2022	0	0	4	3	3	4	4	4	1	0	1	1	1	0	1	0	0	3.75	0.975306	0.5
59	0	2	0	0	5	5	0	10	3	3	2020	0	0	4	2	4	4	4	4	1	0	1	1	1	0	1	0	0	3.5	0.47294	0.5
31	1	3	1	1	3	3	0	5	3	3	2020	0	0	3	3	3	4	3	4	0	1	0	1	4	1	1	1	0	3.25	-0.027949	0
33	1	2	1	1	3	1	0	6	2	2	2022	0	0	2	2	3	2	3	3	0	1	0	1	4	1	1	1	0	2.375	-1.55703	0
56	1	8	1	0	3	3	0	5	4	4	2020	0	1	4	3	4	4	4	4	0	0	1	1	2	0	2	0	0	3.875	1.27441	0.5
58	1	3	1	0	4	5	0	6.094001	4	3	2022	0	1	3	3	3	3	4	4	0	0	1	1	2	0	1	0	0	3.375	0.306763	0.333333
30	1	8	1	0	3	3	0	1	4	4	2020	0	1	4	4	4	4	4	4	0	1	1	1	3	0	2	0	0	4	1.46717	0
32	1	3	1	0	5	5	0	5.974436	4	2	2022	1	1	4	4	4	4	4	4	0	1	1	1	3	0	1	0	0	3.75	0.855782	0
63	0	2	0	0	4	4	0	10	2	4	2020	0	1	4	4	1	4	2	2	1	0	1	1	1	0	1	0	0	2.875	-0.829094	1
65	0	2	0	0	3	3	0	6.630772	2	1	2022	0	1	4	3	3	2	2	2	1	0	1	1	1	0	1	0	0	2.375	-1.70718	0.5
58	0	13	1	0	4	3	0	6	2	2	2020	0	0	2	3	3	4	3	4	0	0	1	1	2	0	2	0	0	2.875	-0.816283	0.333333
60	0	13	1	0	4	3	0	5	2	2	2022	0	0	4	4	3	2	4	4	0	0	1	1	2	0	2	0	0	3.125	-0.415779	0.666667
60	1	13	0	0	4	4	0	8	3	3	2022	0	0	4	3	3	4	3	4	1	0	1	1	2	0	2	0	0	3.375	0.15168	0.666667
62	1	13	0	0	4	4	0	8	3	4	2020	0	0	3	3	4	3	4	4	1	0	1	1	2	0	2	0	0	3.5	0.608552	1
36	1	13	1	0	3	2	0	8	2	2	2020	0	0	3	3	3	3	3	4	0	0	1	1	2	0	2	0	0	2.875	-0.819874	0
38	1	13	1	0	3	2	0	8	2	2	2022	0	0	2	3	3	3	3	3	0	0	1	1	1	0	2	0	0	2.625	-1.18105	0
30	0	13	1	0	1	1	0	10	4	2	2022	0	1	3	1	4	4	3	3	0	0	1	1	1	0	2	0	0	3	-0.298607	0
32	0	13	1	0	3	3	0	10	4	3	2020	0	0	3	4	4	4	4	4	0	0	1	1	2	0	2	0	0	3.75	0.981849	0
66	1	2	1	0	1	1	0	8	2	4	2020	0	1	3	4	3	4	4	4	0	0	1	1	1	0	1	0	0	3.5	0.382422	0
68	1	2	1	0	2	2	0	6.95894	3	3	2022	0	1	3	3	3	3	4	3	0	0	1	1	1	0	1	0	0	3.125	-0.177795	0
65	0	2	1	0	3	4	0	5	4	4	2022	0	1	3	2	2	3	3	4	0	0	1	1	1	0	1	0	0	3.125	-0.0943298	0.5
67	0	2	1	0	5	5	0	4	3	3	2020	0	1	2	2	4	2	4	4	0	0	1	1	1	0	1	0	0	3	-0.252755	0.333333
70	1	2	0	0	5	5	0	7	2	2	2022	0	1	4	3	3	3	3	1	1	0	1	1	1	0	1	0	0	2.625	-1.18489	1
72	1	2	0	0	5	5	0	5	2	3	2020	0	1	4	4	3	3	4	4	1	0	1	1	1	0	1	0	0	3.375	0.0731355	1
56	0	6	0	0	5	5	0	10	3	3	2020	0	0	4	3	4	4	4	4	1	0	1	1	1	0	1	0	0	3.625	0.665704	0.5
58	0	6	0	0	4	3	0	6.511207	3	3	2022	0	0	4	4	2	2	4	4	1	0	1	1	1	0	1	0	0	3.25	-0.106177	0.333333
29	0	4	1	0	3	3	0	7	3	4	2020	0	0	4	4	4	4	4	4	0	1	1	1	3	0	1	0	0	3.875	1.16416	0
31	0	4	1	0	3	3	0	6.630772	4	3	2022	0	0	2	3	2	3	2	3	0	1	1	1	3	0	1	0	0	2.75	-0.783359	0
36	0	6	1	1	2	2	0	7	4	2	2022	0	0	3	3	4	3	3	3	0	0	1	1	2	0	1	0	0	3.125	-0.0962984	0
38	0	6	1	0	3	3	0	5	3	3	2020	0	0	3	3	4	3	3	4	0	0	1	1	2	0	1	0	0	3.25	0.0879352	0
60	0	5	0	0	5	5	0	5	2	4	2020	1	1	3	4	3	3	4	4	1	0	1	1	1	0	1	0	0	3.375	0.199203	0.666667
62	0	5	0	0	2	4	0	5	2	2	2022	1	1	2	2	1	3	2	3	1	0	1	1	1	0	1	0	0	2.125	-2.18694	1
65	1	5	1	0	4	4	0	5	4	4	2020	1	1	4	4	4	4	4	4	0	0	1	1	2	0	1	0	0	4	1.46717	0.5
67	1	5	1	0	4	4	0	6.302604	1	4	2022	1	1	3	3	4	4	4	3	0	0	1	1	2	0	1	0	0	3.25	0.00420346	0.333333
31	1	5	1	0	1	3	0	5	2	3	2020	0	1	4	3	3	4	4	4	0	0	1	1	1	0	1	0	0	3.375	0.0635907	0
33	1	5	1	0	4	2	0	6.719809	3	1	2022	1	1	4	4	4	4	4	4	0	0	1	1	1	0	1	0	0	3.5	0.247076	0
76	0	3	0	0	3	4	0	6.422169	4	4	2022	0	1	4	2	4	4	4	4	1	0	1	1	1	0	1	0	0	3.75	1.08165	1
78	0	2	0	0	2	2	0	10	4	4	2020	0	1	4	3	4	3	4	4	1	0	1	1	1	0	1	0	0	3.75	1.09119	1
71	1	2	0	0	3	5	0	6.213567	4	4	2022	0	1	4	4	4	4	4	4	1	0	1	1	1	0	1	0	0	4	1.46717	1
73	1	2	0	0	2	3	0	10	3	3	2020	0	1	4	4	4	4	4	4	1	0	1	1	1	0	1	0	0	3.75	0.858468	1
65	0	2	0	0	5	3	0	5	3	3	2020	0	1	4	4	3	4	4	4	1	0	1	1	1	0	1	0	0	3.625	0.559365	0.5
67	0	2	0	0	3	3	0	6.630772	4	4	2022	0	1	4	4	4	4	4	4	1	0	1	1	1	0	1	0	0	4	1.46717	0.333333
70	1	2	0	0	4	3	0	8	4	1	2022	0	1	2	3	1	3	3	3	1	0	1	1	1	0	1	0	0	2.5	-1.47893	1
72	1	2	0	0	5	4	0	10	2	2	2020	0	1	1	2	2	4	2	2	1	0	1	1	1	0	1	0	0	2.125	-2.0658	1
66	0	2	0	0	1	1	0	5	2	1	2020	0	1	2	2	1	2	4	4	1	0	1	1	1	0	1	0	0	2.25	-2.06447	1
68	0	2	0	0	1	1	0	7.287108	1	2	2022	0	1	2	4	1	4	2	3	1	0	1	1	1	0	1	0	0	2.375	-1.9212	1
45	1	5	1	0	3	3	0	8	4	1	2020	0	1	4	1	4	4	4	4	0	0	1	1	1	0	1	0	0	3.25	-0.0282056	0
47	1	5	1	0	3	3	0	6	3	4	2022	0	1	3	4	3	3	3	4	0	0	1	1	1	0	1	0	0	3.375	0.287292	0
70	1	2	0	0	4	5	0	10	4	4	2020	0	1	4	3	4	4	4	3	1	0	1	1	1	0	1	0	0	3.75	1.09286	1
72	1	5	0	0	3	4	0	6.422169	4	4	2022	0	1	4	4	4	4	4	4	1	0	1	1	1	0	1	0	0	4	1.46717	1
54	0	7	0	0	3	4	0	7	4	4	2020	1	1	4	4	4	4	4	4	1	0	1	1	2	0	2	0	0	4	1.46717	0.666667
56	0	6	0	0	5	1	0	6.808846	4	4	2022	1	1	4	4	4	3	4	4	1	0	1	1	2	0	1	0	0	3.875	1.28395	1
53	1	5	1	0	2	3	0	6.750338	2	3	2022	0	1	3	3	3	3	3	3	0	0	1	1	1	0	1	0	0	2.875	-0.695726	0
55	1	4	0	0	2	3	0	7	4	2	2020	0	1	3	3	1	3	3	4	1	0	1	1	1	0	1	0	0	2.875	-0.812061	0.333333
29	1	5	1	0	2	1	0	7.167542	2	2	2022	0	1	4	4	4	4	4	4	0	0	1	1	1	0	1	0	0	3.5	0.249762	0
31	1	4	1	0	2	3	0	5	4	2	2020	0	1	3	4	4	4	4	4	0	0	1	1	1	0	1	0	0	3.625	0.676153	0
23	0	5	1	0	4	3	0	6.511207	2	2	2022	0	1	3	4	4	3	3	3	0	0	1	1	2	0	1	0	0	3	-0.509554	0
25	0	4	1	0	3	3	0	6	3	1	2020	1	1	1	4	4	2	3	4	0	0	1	1	1	0	1	0	0	2.75	-0.873168	0
64	0	4	0	0	3	4	0	0	3	4	2022	0	1	4	3	3	3	4	4	1	0	1	1	1	0	1	0	0	3.5	0.489077	1
66	0	1	0	0	3	3	0	3	4	4	2020	0	1	1	2	2	3	3	4	1	0	1	1	1	0	1	0	0	2.875	-0.453587	1
76	1	6	0	0	3	5	0	8	1	4	2020	0	1	4	4	1	4	4	4	1	0	1	1	1	0	1	0	0	3.25	-0.339166	1
78	1	3	0	0	5	4	0	6.183039	4	4	2022	0	1	4	4	4	4	4	4	1	0	1	1	1	0	1	0	0	4	1.46717	1
50	1	4	1	0	3	3	0	6.630772	3	3	2022	0	0	3	3	3	3	3	4	0	0	1	1	1	0	1	0	0	3.125	-0.211168	0.5
52	1	3	1	0	3	2	0	10	3	3	2020	0	0	3	3	3	3	3	3	0	0	1	1	1	0	1	0	0	3	-0.392716	0
55	1	3	1	0	1	3	0	6.869903	1	1	2022	0	1	3	3	4	2	3	3	0	0	1	1	2	0	1	0	0	2.5	-1.49424	0.333333
57	1	7	0	0	2	2	0	8	1	2	2020	0	1	2	2	2	3	3	3	1	0	1	1	2	0	2	0	0	2.25	-1.97593	1
36	1	6	1	0	3	3	0	10	3	2	2022	0	1	3	1	1	1	1	3	0	0	1	1	1	0	1	0	0	1.875	-2.47843	0
38	1	6	1	0	2	2	0	10	2	3	2020	0	1	3	3	2	4	4	4	0	0	1	1	1	0	1	0	0	3.125	-0.415141	0
33	0	6	1	0	2	3	0	5	2	3	2020	0	1	3	3	3	3	3	4	0	0	1	1	1	0	1	0	0	3	-0.514178	0
35	0	6	1	0	1	1	0	7.287108	2	2	2022	0	1	3	3	3	3	3	3	0	0	1	1	1	0	1	0	0	2.75	-1.00142	0
60	0	6	0	0	5	4	0	5	3	4	2020	1	1	4	3	3	3	3	4	1	0	1	1	1	0	1	0	0	3.375	0.274156	1
62	0	6	0	0	5	1	0	6.808846	4	4	2022	1	1	4	4	4	4	4	4	1	0	1	1	1	0	1	0	0	4	1.46717	0.5
62	1	6	1	0	3	4	0	6.422169	3	4	2022	1	1	3	3	2	3	3	4	0	0	1	1	2	0	1	0	0	3.125	-0.204576	0.5
64	1	6	0	0	3	3	0	6	1	3	2020	1	1	2	2	4	3	4	4	1	0	1	1	2	0	1	0	0	2.875	-0.675556	1
35	1	6	1	0	3	3	0	6.630772	4	4	2022	1	1	3	3	3	4	3	4	0	0	1	1	1	0	1	0	0	3.5	0.580757	0
37	1	6	1	0	5	5	0	5	1	3	2020	1	1	4	2	2	4	4	4	0	0	1	1	1	0	1	0	0	3	-0.731287	0
33	0	6	1	0	1	3	0	6.869903	3	4	2022	1	1	2	4	3	4	4	4	0	0	1	1	1	0	1	0	0	3.5	0.505803	0
35	0	6	1	0	3	3	0	9	3	3	2020	1	1	4	4	4	3	3	4	0	0	1	1	1	0	1	0	0	3.5	0.460328	0
49	0	9	0	0	2	3	0	6.750338	2	3	2022	1	1	2	4	4	3	3	4	1	0	1	1	1	0	2	0	0	3.125	-0.201939	0.5
51	0	8	0	0	3	3	0	6	3	3	2020	1	1	4	4	4	4	4	4	1	0	1	1	1	0	2	0	0	3.75	0.858468	0.333333
48	1	9	0	0	3	3	0	6.630772	4	4	2022	1	1	4	4	3	4	4	4	1	0	1	1	1	0	2	0	0	3.875	1.16807	1
50	1	8	0	0	3	4	0	7	4	4	2020	1	1	3	4	4	4	4	4	1	0	1	1	1	0	2	0	0	3.875	1.28754	0.5
28	1	8	1	1	4	5	0	7	3	3	2020	1	1	3	3	4	4	3	4	0	1	1	0	4	0	2	0	0	3.375	0.271154	0
30	1	9	1	1	3	3	0	6.630772	3	2	2022	1	1	3	3	4	3	4	4	0	1	1	0	4	0	2	0	0	3.25	-0.0028395	0
26	1	8	1	0	4	4	0	7	3	4	2020	1	1	4	4	4	4	4	4	0	0	1	1	1	0	2	0	0	3.875	1.16416	0
29	1	9	1	0	3	3	0	6.630772	4	4	2022	1	1	4	1	4	3	4	4	0	1	1	1	4	0	2	0	0	3.5	0.705662	0
25	0	9	1	0	1	2	0	7.078506	3	3	2022	1	1	3	2	1	3	3	4	0	0	1	1	1	0	2	0	0	2.75	-1.00214	0
27	0	8	1	0	3	3	0	8	4	4	2020	1	1	2	3	2	3	3	4	0	0	1	1	1	0	2	0	0	3.125	-0.0811944	0
52	0	2	1	0	5	5	0	6	4	3	2020	0	0	1	1	3	1	1	3	0	0	1	1	1	0	1	0	0	2.125	-1.63077	0
54	0	2	1	0	3	3	0	6.630772	3	3	2022	0	0	3	2	3	1	3	3	0	0	1	1	1	0	1	0	0	2.625	-0.951918	0.666667
56	0	6	0	0	4	5	0	6.094001	3	3	2022	1	1	1	1	3	3	3	3	1	0	1	1	1	0	1	0	0	2.5	-1.1375	1
58	0	6	1	0	1	5	0	5	4	3	2020	1	1	2	3	1	2	1	3	0	0	1	1	1	0	1	0	0	2.375	-1.4806	0.5
56	1	6	0	0	4	4	0	6.302604	4	4	2022	1	1	3	2	1	2	3	4	1	0	1	1	1	0	1	0	0	2.875	-0.576652	1
58	1	6	0	0	1	5	0	10	2	3	2020	1	1	3	2	2	3	3	3	1	0	1	1	1	0	1	0	0	2.625	-1.18759	0.5
31	0	6	1	0	2	3	0	6.750338	4	4	2022	0	1	4	4	4	4	3	4	0	0	1	1	2	0	1	0	0	3.875	1.25225	0
33	0	6	1	1	3	2	0	8	4	4	2020	1	1	3	3	3	3	4	4	0	0	1	1	1	0	1	0	0	3.5	0.612458	0
34	1	6	1	0	3	3	0	8	4	4	2020	1	1	4	4	3	4	4	4	0	0	1	1	2	0	1	0	0	3.875	1.16807	0
36	1	6	1	0	4	3	0	8	4	4	2022	1	1	4	4	4	4	4	4	0	0	1	1	2	0	1	0	0	4	1.46717	0
49	0	2	1	0	3	5	0	7	1	4	2020	1	1	3	3	2	4	4	4	0	0	1	1	1	0	1	0	0	3.125	-0.412455	0.5
51	0	3	1	0	3	4	0	5	4	3	2022	1	1	3	3	2	2	3	4	0	0	1	1	1	0	1	0	0	3	-0.390481	0.333333
29	1	1	1	0	2	1	0	7.167542	1	2	2022	1	1	3	3	3	1	2	3	0	0	1	0	1	0	1	0	0	2.25	-1.88579	0
31	1	1	1	0	1	1	0	7	1	4	2020	1	1	4	4	1	1	1	4	0	0	1	0	2	0	1	0	0	2.5	-1.53359	0
54	1	6	0	0	3	3	0	5	4	1	2020	1	1	3	3	3	4	2	4	1	0	1	1	1	0	1	0	0	3	-0.551251	0.666667
56	1	6	0	0	3	3	0	5	2	4	2022	0	1	2	2	3	3	3	3	1	0	1	1	1	0	1	0	0	2.75	-0.762423	1
33	1	4	1	0	2	2	0	5	2	2	2020	1	1	1	4	4	4	3	3	0	0	1	1	1	0	1	0	0	2.875	-0.685592	0
35	1	4	1	0	5	3	0	6.391641	3	3	2022	1	1	3	4	4	4	4	4	0	0	1	1	1	0	1	0	0	3.625	0.678839	0
33	0	4	1	0	3	5	0	6.213567	2	4	2022	1	0	3	1	4	4	3	3	0	0	1	1	1	0	1	0	0	3	-0.293236	0
35	0	4	1	0	5	5	0	3	2	1	2020	1	1	4	4	4	3	2	4	0	0	1	1	1	0	1	0	0	3	-0.668994	0
53	1	2	1	0	4	4	0	6.302604	4	4	2022	0	0	3	3	3	4	4	4	0	0	1	1	1	0	1	0	0	3.625	0.795678	0
55	1	2	1	0	3	3	0	0	4	4	2020	0	0	1	4	4	4	4	4	0	0	1	1	1	0	1	0	0	3.625	0.928288	0.333333
51	0	2	1	0	4	3	0	3	4	3	2020	0	0	4	3	3	1	3	4	0	0	1	1	1	0	1	0	0	3.125	-0.0949679	0.333333
53	0	2	1	0	3	3	0	6.630772	3	3	2022	0	0	4	4	3	3	3	4	0	0	1	1	1	0	1	0	0	3.375	0.161224	0
25	1	2	1	1	3	3	0	5	3	3	2020	1	0	4	4	4	4	4	4	0	0	1	1	1	0	1	0	0	3.75	0.858468	0
27	1	2	1	1	3	2	0	7	4	3	2022	1	0	4	4	4	4	4	4	0	0	1	1	1	0	1	0	0	3.875	1.16148	0
75	0	1	0	0	1	2	0	5	1	1	2020	0	0	4	4	3	4	4	4	1	0	1	1	1	0	1	0	0	3.125	-0.658047	1
77	0	1	0	0	1	1	0	7.287108	3	3	2022	1	0	4	1	3	1	1	2	1	0	1	1	1	0	1	0	0	2.25	-1.57644	1
53	0	2	1	0	1	5	0	10	3	3	2022	0	0	4	4	3	2	3	4	0	0	1	1	1	0	1	0	0	3.25	-0.0219947	0
55	0	2	1	0	5	5	0	10	3	4	2020	0	0	3	3	3	2	3	4	0	0	1	1	1	0	1	0	0	3.125	-0.0886915	0
71	1	2	1	0	2	2	0	8	4	4	2022	0	1	3	4	3	3	3	4	0	0	1	1	1	0	1	0	0	3.5	0.590301	0
73	1	2	1	0	3	2	0	5	4	4	2020	0	1	4	4	4	4	4	4	0	0	1	1	1	0	1	0	0	4	1.46717	0
64	0	2	1	0	3	5	0	6.213567	2	4	2022	0	1	1	1	3	1	2	4	0	0	1	1	1	0	1	0	0	2.25	-1.53463	0.5
66	0	2	1	0	3	3	0	5	4	4	2020	0	1	4	4	3	1	2	1	0	0	1	1	1	0	1	0	0	2.875	-0.356073	0
35	0	4	1	0	3	3	0	8	2	3	2020	0	0	4	4	4	4	4	4	0	0	0	1	2	1	1	1	0	3.625	0.555458	0
37	0	3	1	0	3	3	0	6.630772	2	2	2022	0	0	4	4	4	4	4	4	0	0	0	1	1	1	1	1	0	3.5	0.249762	0
35	1	4	1	0	3	3	0	6.630772	3	4	2022	0	1	3	3	4	3	4	4	0	0	0	1	1	1	1	1	0	3.5	0.608552	0
37	1	4	1	0	3	2	0	5	1	3	2020	0	0	4	4	4	4	4	4	0	0	0	1	1	1	1	1	0	3.5	0.252448	0
64	0	8	0	0	2	3	0	5	2	3	2022	1	1	4	3	2	3	4	3	1	0	1	1	1	0	2	0	0	3	-0.60028	0.5
66	0	6	1	0	2	2	0	5	3	4	2020	1	1	2	2	1	2	3	4	0	0	1	1	1	0	1	0	0	2.625	-1.05929	0
34	0	6	1	0	3	3	0	5	4	4	2020	1	1	3	4	4	4	4	4	0	1	1	1	3	0	1	0	0	3.875	1.28754	0
36	0	8	1	0	3	3	0	6.630772	4	4	2022	1	1	3	4	3	3	3	4	0	1	1	1	3	0	2	0	0	3.5	0.590301	0
47	0	3	1	0	2	2	0	6.95894	4	4	2022	0	1	3	3	2	3	4	4	0	0	1	1	1	0	1	0	0	3.375	0.313355	0
49	0	3	1	0	2	4	0	8	4	3	2020	0	0	3	3	1	1	4	4	0	0	1	1	1	0	1	0	0	2.875	-0.657882	0
31	0	4	1	0	3	3	0	10	3	3	2020	0	0	2	3	3	3	3	4	0	0	1	1	1	0	1	0	0	3	-0.390797	0
33	0	4	1	0	3	3	0	6	3	4	2022	0	0	3	3	3	3	3	4	0	0	1	1	1	0	1	0	0	3.25	0.0945276	0
46	0	4	0	0	1	1	0	10	1	1	2022	0	1	4	4	4	4	4	4	1	0	1	1	1	0	1	0	0	3.25	-0.358943	1
48	0	4	0	0	3	3	0	8	3	3	2020	0	1	4	4	3	4	2	4	1	0	1	1	1	0	1	0	0	3.375	0.129523	1
19	1	4	1	0	2	2	0	7	3	2	2020	0	1	2	3	3	3	2	3	0	0	1	0	2	0	1	0	0	2.625	-1.09296	0
21	1	4	1	1	5	5	0	5.974436	4	4	2022	0	1	3	4	4	4	4	4	0	0	1	0	2	0	1	0	0	3.875	1.28754	0
67	1	2	0	0	3	3	0	6.630772	2	3	2022	0	1	3	3	4	4	4	4	1	0	1	1	1	0	1	0	0	3.375	0.183065	1
69	1	2	1	0	2	3	0	3	3	3	2020	0	0	3	1	4	2	4	4	0	0	1	1	1	0	1	0	0	3	-0.265891	0.5
67	0	2	0	0	2	3	0	10	4	4	2020	0	0	3	3	3	3	4	4	1	0	1	1	1	0	1	0	0	3.5	0.612458	1
69	0	2	0	0	3	3	0	6.630772	4	4	2022	0	0	3	3	3	3	3	3	1	0	1	1	1	0	1	0	0	3.25	0.21599	0.5
52	0	3	0	0	3	3	0	0	4	4	2020	0	1	3	2	4	4	4	4	1	0	1	1	1	0	1	0	0	3.625	0.902017	1
54	0	3	0	0	2	3	0	6.750338	4	2	2022	0	0	4	3	4	4	4	4	1	0	1	1	1	0	1	0	0	3.625	0.663018	1
45	1	6	1	0	4	4	0	10	1	4	2022	1	1	4	4	4	4	4	4	0	0	1	1	1	0	1	0	0	3.625	0.558144	0
47	1	4	0	0	3	4	0	10	1	4	2020	1	1	4	4	4	4	4	4	1	0	1	1	1	0	1	0	0	3.625	0.558144	1
42	0	4	1	0	4	4	0	7	2	3	2020	1	1	3	3	2	3	3	4	0	0	1	1	2	0	1	0	0	2.875	-0.813281	0
44	0	6	1	0	4	3	0	6.511207	3	3	2022	1	1	4	4	4	4	4	4	0	0	1	1	1	0	1	0	0	3.75	0.858468	0
60	1	6	1	0	3	3	0	7	3	3	2020	1	1	3	2	2	4	3	4	0	0	1	1	1	0	1	0	0	3	-0.519816	0
62	1	6	1	0	3	3	0	6.630772	4	2	2022	1	1	4	4	1	3	3	4	0	0	1	1	1	0	1	0	0	3.125	-0.439668	0.5
34	1	6	1	0	5	1	0	10	1	1	2022	1	1	1	1	1	1	1	1	0	0	1	1	1	0	1	0	0	1	-4.11249	0
36	1	6	1	0	2	3	0	6	2	2	2020	1	1	1	4	4	4	4	4	0	0	1	1	1	0	1	0	0	3.125	-0.289123	0
31	0	6	1	0	3	3	0	8	4	3	2020	1	1	2	3	2	4	3	3	0	0	1	1	2	0	1	0	0	3	-0.385219	0
33	0	6	1	0	1	2	0	7.078506	2	2	2022	1	1	3	3	2	3	1	3	0	0	1	1	2	0	1	0	0	2.375	-1.73037	0
28	0	6	1	0	2	2	0	6.95894	2	3	2022	1	1	4	4	4	3	3	4	0	0	1	1	2	0	1	0	0	3.375	0.157318	0
30	0	6	1	0	2	2	0	8	4	4	2020	1	1	3	4	3	4	2	4	0	0	1	1	1	0	1	0	0	3.5	0.5586	0
31	1	6	1	0	3	3	0	6.630772	2	2	2022	1	1	3	3	3	3	3	3	0	0	1	1	1	0	1	0	0	2.75	-1.00142	0
33	1	6	1	0	4	3	0	7	4	4	2020	1	1	4	4	3	4	3	3	0	0	1	1	2	0	1	0	0	3.625	0.771601	0
63	0	2	0	0	3	3	0	5	3	4	2020	0	1	4	4	3	3	4	4	1	0	1	1	1	0	1	0	0	3.625	0.681841	1
65	0	2	0	0	4	3	0	6.511207	4	4	2022	0	1	3	3	4	4	4	4	1	0	1	1	1	0	1	0	0	3.75	1.09478	1
63	1	2	0	0	5	5	0	5.974436	4	4	2022	0	1	4	4	4	4	4	4	1	0	1	1	2	0	1	0	0	4	1.46717	1
65	1	2	0	0	3	3	0	5	3	3	2020	0	1	4	4	4	4	4	4	1	0	1	1	2	0	1	0	0	3.75	0.858468	1
51	0	5	0	0	3	2	0	5	3	3	2020	1	1	4	4	4	3	4	4	1	0	1	1	1	0	1	0	0	3.625	0.675249	1
53	0	5	0	0	2	3	0	6.750338	2	4	2022	1	1	3	3	3	4	4	4	1	0	1	1	1	0	1	0	0	3.375	0.189658	1
55	0	7	0	0	4	3	0	6.511207	3	4	2022	1	1	2	3	3	4	3	4	1	0	1	1	1	0	2	0	0	3.25	0.0981182	1
57	0	7	1	0	3	3	0	3	3	3	2020	1	1	2	2	3	3	3	4	0	0	1	1	1	0	2	0	0	2.875	-0.583561	0.333333
55	1	7	0	0	5	5	0	3	2	2	2020	1	1	4	3	1	3	3	3	1	0	1	1	1	0	2	0	0	2.625	-1.42	1
57	1	7	0	0	4	3	0	6.511207	4	2	2022	1	1	2	3	2	3	3	4	1	0	1	1	1	0	2	0	0	2.875	-0.692586	0.333333
31	0	7	1	0	3	3	0	6	4	4	2020	1	1	4	4	4	4	4	4	0	0	1	1	1	0	2	0	0	4	1.46717	0
33	0	7	1	0	3	3	0	6.630772	3	3	2022	1	1	3	3	4	3	3	3	0	0	1	1	1	0	2	0	0	3.125	-0.0936125	0
57	1	6	1	0	3	3	0	5	4	3	2020	1	1	3	4	2	4	4	4	0	0	1	1	1	0	1	0	0	3.5	0.383642	0.333333
59	1	6	1	0	3	3	0	6.630772	4	4	2022	1	1	3	3	4	4	4	4	0	0	1	1	1	0	1	0	0	3.75	1.09478	0
32	1	6	1	0	4	4	0	5	4	4	2020	1	1	4	1	3	4	4	4	0	0	1	1	1	0	1	0	0	3.5	0.589778	0
34	1	6	1	0	3	3	0	5	4	2	2022	1	1	4	3	4	4	4	4	0	0	1	1	1	0	1	0	0	3.625	0.663018	0
59	0	6	1	0	4	3	0	8	4	4	2020	1	1	3	4	4	3	3	3	0	0	1	1	1	0	1	0	0	3.5	0.707857	0
61	0	6	1	0	3	3	0	6.630772	4	4	2022	1	1	3	3	4	3	3	4	0	0	1	1	1	0	1	0	0	3.5	0.696641	0.5
26	0	6	1	0	4	1	0	10	4	4	2020	1	1	3	4	2	4	3	4	0	0	1	1	1	0	1	0	0	3.5	0.474417	0
28	0	6	1	0	3	4	0	8	3	3	2022	1	1	3	3	2	3	3	3	0	0	1	1	1	0	1	0	0	2.875	-0.691819	0
62	1	2	0	0	2	4	0	9	4	3	2022	0	1	3	3	3	3	4	3	1	0	1	1	1	0	1	0	0	3.25	0.125215	0.5
64	1	2	0	0	3	3	0	6	4	3	2020	0	1	4	4	1	2	4	4	1	0	1	1	1	0	1	0	0	3.25	-0.102271	1
61	0	2	0	0	3	4	0	6.422169	4	4	2022	0	1	2	1	1	2	2	2	1	0	1	1	1	0	1	0	0	2.25	-1.52706	0.5
63	0	2	0	0	3	3	0	8	3	4	2020	1	1	3	2	1	3	2	3	1	0	1	1	1	0	1	0	0	2.625	-1.09291	1
26	0	3	1	0	3	3	0	5	3	3	2020	0	0	3	4	4	4	4	4	0	0	1	1	1	0	1	0	0	3.625	0.678839	0
28	0	4	1	1	3	3	0	6.630772	3	3	2022	0	0	3	3	3	4	3	4	0	0	1	1	1	0	1	0	0	3.25	-0.027949	0
35	0	3	1	1	3	3	0	7	4	3	2020	1	1	3	3	4	3	3	4	0	1	1	1	4	0	1	0	0	3.375	0.390945	0
37	0	3	1	1	3	3	0	6.630772	4	4	2022	1	1	3	3	4	4	3	3	0	1	1	1	4	0	1	0	0	3.5	0.698312	0
19	0	6	1	0	3	3	0	5	2	2	2020	0	1	2	3	2	2	2	3	0	0	2	0	1	0	1	0	1	2.25	-1.87829	0
21	0	7	1	0	1	1	0	5	2	2	2022	0	1	3	4	3	1	3	3	0	0	2	1	1	0	2	0	1	2.625	-1.1751	0
49	1	5	1	0	1	2	0	7.078506	4	4	2022	0	0	3	3	4	4	4	4	0	0	2	1	1	0	1	0	1	3.75	1.09478	0
51	1	4	0	0	2	2	0	10	4	3	2020	0	1	3	3	3	4	3	4	1	0	2	1	1	0	1	0	1	3.375	0.275061	1
31	0	6	1	1	1	2	0	9	2	3	2020	0	1	3	3	3	3	3	4	0	1	2	1	3	0	1	0	1	3	-0.514178	0
33	0	5	1	1	1	1	0	5	4	3	2022	1	0	3	4	3	4	3	4	0	1	2	1	3	0	1	0	1	3.5	0.467825	0
30	1	3	1	0	3	3	0	6.630772	3	4	2022	1	1	3	3	3	3	3	3	0	1	0	1	3	1	1	1	0	3.125	-0.0870202	0
32	1	3	1	0	3	3	0	10	2	3	2020	1	1	3	3	2	3	3	4	0	1	0	1	3	1	1	1	0	2.875	-0.813281	0
29	1	4	1	0	3	1	0	5	4	4	2022	0	1	4	4	4	3	4	4	0	0	1	1	1	0	1	0	0	3.875	1.28395	0
31	1	3	1	0	3	4	0	8	3	3	2020	0	1	3	4	4	1	4	3	0	0	1	1	1	0	1	0	0	3.125	-0.0523659	0
42	1	8	1	1	5	5	0	7	4	4	2020	1	1	4	4	4	4	4	4	0	0	2	0	1	0	2	0	1	4	1.46717	0
44	1	7	0	1	3	4	1	6.422169	3	4	2022	0	1	3	3	3	3	4	4	0	0	2	1	1	0	2	0	1	3.375	0.309449	0
26	1	7	1	0	2	3	0	8	2	2	2020	1	1	2	2	1	4	2	4	0	0	1	1	1	0	2	0	0	2.375	-1.82217	0
28	1	7	1	0	2	1	0	7.167542	2	2	2022	1	1	2	3	2	2	3	4	0	0	1	1	1	0	2	0	0	2.5	-1.48182	0
27	1	8	0	0	3	4	0	6.422169	3	3	2022	0	1	4	4	4	4	4	4	1	0	0	1	1	1	2	1	0	3.75	0.858468	0.5
29	1	8	1	0	3	3	0	4	3	3	2020	0	1	4	4	4	4	4	4	0	0	0	1	1	1	2	1	0	3.75	0.858468	0
21	0	6	1	0	3	2	0	10	3	3	2022	0	0	3	3	4	2	4	4	0	0	2	1	1	0	1	0	1	3.25	0.119637	0
23	0	6	1	0	1	4	0	10	3	3	2020	0	0	3	3	4	3	4	4	0	0	2	1	1	0	1	0	1	3.375	0.302856	0
58	1	2	0	0	2	4	0	5	3	3	2020	0	1	4	4	4	3	3	4	1	0	2	1	1	0	1	0	1	3.5	0.460328	1
60	1	2	0	0	3	3	0	6.630772	1	2	2022	0	1	4	2	3	3	3	3	1	0	2	1	1	0	1	0	1	2.625	-1.31757	0.333333
28	1	2	1	0	5	5	0	0	4	3	2020	0	0	4	4	4	4	4	4	0	0	0	1	1	1	1	1	0	3.875	1.16148	0
30	1	2	1	0	5	5	0	5.974436	2	2	2022	0	0	4	4	4	4	4	4	0	0	0	1	1	1	1	1	0	3.5	0.249762	0
34	1	4	1	1	3	3	0	4	3	4	2020	1	1	3	3	3	4	4	4	0	1	2	1	3	0	1	0	1	3.5	0.492668	0
36	1	4	1	1	3	3	0	6.630772	3	3	2022	0	1	3	3	3	4	4	4	0	1	2	1	3	0	1	0	1	3.375	0.186972	0
29	0	6	1	0	3	5	0	6.213567	4	4	2022	0	0	3	4	4	4	4	4	0	0	0	1	1	1	1	1	0	3.875	1.28754	0
31	0	5	1	0	3	3	0	6	4	4	2020	0	0	4	4	2	4	4	4	0	0	0	1	1	1	1	1	0	3.75	0.868967	0
30	1	4	1	0	3	2	0	6.839375	2	3	2022	1	1	3	2	2	3	4	4	0	0	1	1	1	0	1	0	0	2.875	-0.791124	0
32	1	4	1	0	3	5	0	10	3	3	2020	1	1	4	3	3	4	4	4	0	0	1	1	1	0	1	0	0	3.5	0.366601	0
29	1	5	1	1	3	3	0	10	2	2	2020	1	1	2	3	4	3	3	3	0	0	0	1	2	1	1	1	0	2.75	-0.881947	0
31	1	5	1	1	2	2	0	6.95894	2	2	2022	1	1	3	3	4	1	3	4	0	0	0	1	1	1	1	1	0	2.75	-0.887209	0
33	1	4	1	1	3	2	0	8	4	4	2022	0	0	4	3	4	4	4	4	0	1	1	1	3	0	1	0	0	3.875	1.27441	0
35	1	4	1	1	3	3	0	6	4	4	2020	0	0	4	4	4	4	4	4	0	1	1	1	3	0	1	0	0	4	1.46717	0
27	1	10	1	0	3	3	0	10	4	4	2020	1	1	4	4	4	4	4	4	0	0	1	1	1	0	2	0	0	4	1.46717	0
29	1	10	1	0	3	3	0	6.630772	4	4	2022	1	1	4	4	4	4	4	4	0	0	1	1	1	0	2	0	0	4	1.46717	0
27	1	5	1	0	3	3	0	4	4	4	2022	1	1	4	4	4	4	4	4	0	0	1	1	2	0	1	0	0	4	1.46717	0
29	1	5	1	1	3	3	1	8	3	3	2020	1	1	3	4	4	4	4	4	0	0	1	1	2	0	1	0	0	3.625	0.678839	0
30	0	5	1	0	2	2	1	6.95894	1	2	2022	0	1	3	4	4	3	3	4	0	0	2	1	2	0	1	0	1	3	-0.631016	0
32	0	5	1	0	2	3	0	8	3	3	2020	0	1	4	4	3	4	3	4	0	0	2	1	1	0	1	0	1	3.5	0.344444	0
48	1	5	1	0	4	4	0	6.302604	4	2	2022	1	1	3	3	3	3	4	4	0	0	2	1	1	0	1	0	1	3.25	0.00106705	0
50	1	5	1	0	3	4	0	10	2	2	2020	0	1	4	4	3	4	4	4	0	0	2	1	1	0	1	0	1	3.375	-0.0493411	0.5
32	0	4	1	0	2	2	0	6.95894	2	3	2022	0	0	2	3	2	3	3	3	0	0	2	1	1	0	1	0	1	2.625	-1.17446	0
34	0	4	1	0	2	2	0	6	2	4	2020	0	0	3	3	3	3	3	3	0	0	2	1	1	0	1	0	1	3	-0.39003	0
27	0	6	1	0	3	1	0	7.047977	2	2	2022	1	1	3	3	3	4	4	4	0	0	1	1	2	0	1	0	0	3.125	-0.421734	0
29	0	6	1	0	3	3	0	8	3	4	2020	1	1	3	3	2	3	3	4	0	0	1	1	2	0	1	0	0	3.125	-0.204576	0
31	1	4	1	0	3	4	0	9	4	4	2020	0	0	4	3	4	4	4	4	0	0	1	1	1	0	1	0	0	3.875	1.27441	0
33	1	4	1	0	3	4	0	6.422169	3	3	2022	0	0	3	4	3	3	3	4	0	0	1	1	2	0	1	0	0	3.25	-0.0184041	0
50	0	3	1	0	2	2	0	6.95894	1	2	2022	0	1	2	3	2	3	1	4	0	0	0	1	1	1	1	1	0	2.25	-2.03146	0
52	0	3	0	0	2	4	0	8	2	3	2020	0	1	3	3	3	4	3	4	1	0	0	1	1	1	1	1	0	3.125	-0.330959	1
49	0	4	1	0	3	3	0	6.630772	3	3	2022	1	1	3	3	3	3	4	4	0	1	0	1	3	1	1	1	0	3.25	0.00375286	0
51	0	5	0	0	3	3	0	6	4	4	2020	1	1	2	4	4	4	3	4	1	1	0	1	3	1	1	1	0	3.625	0.892995	1
48	0	6	1	0	1	3	0	6.869903	3	3	2022	1	1	2	2	1	2	2	4	0	0	0	1	1	1	1	1	0	2.375	-1.57991	0
50	0	5	1	0	2	2	0	10	3	4	2020	1	1	3	3	1	3	4	4	0	0	0	1	1	1	1	1	0	3.125	-0.288758	0
25	1	6	1	0	3	2	0	10	2	2	2022	1	1	3	3	4	2	3	4	0	0	0	1	1	1	1	1	0	2.875	-0.703989	0
27	1	5	1	1	3	3	0	10	4	4	2020	1	1	4	4	4	4	4	4	0	0	0	1	2	1	1	1	0	4	1.46717	0
67	1	2	0	0	2	2	0	7	4	2	2020	0	1	3	4	4	3	4	4	1	0	0	1	1	1	1	1	0	3.5	0.492934	1
69	1	2	0	0	1	1	0	7.287108	1	2	2022	0	1	1	3	3	3	3	4	1	0	0	1	1	1	1	1	0	2.5	-1.48214	1
53	0	6	0	0	5	4	0	5	3	3	2020	0	0	3	2	3	3	3	3	1	0	0	1	1	1	1	1	0	2.875	-0.58548	1
55	0	3	0	0	5	4	0	5	1	4	2022	0	0	1	2	2	4	4	4	1	0	0	1	1	1	1	1	0	2.75	-0.964477	1
20	0	3	1	0	2	2	0	7	3	3	2020	0	1	2	4	1	3	3	4	0	0	0	0	2	1	1	1	0	2.875	-0.796239	0
22	0	7	1	0	3	3	0	6.630772	4	4	2022	1	1	3	3	3	3	3	4	0	0	0	0	1	1	2	1	0	3.375	0.397537	0
64	0	5	1	1	2	3	0	6.750338	4	4	2022	0	1	3	4	4	4	4	4	0	0	0	1	1	1	1	1	0	3.875	1.28754	0
66	0	5	1	0	2	2	0	8	3	3	2020	0	1	2	4	4	4	4	4	0	0	0	1	1	1	1	1	0	3.5	0.499211	0
62	1	5	0	0	3	2	0	6.839375	3	4	2022	0	1	3	1	2	4	4	4	1	0	0	1	1	1	1	1	0	3.125	-0.191964	1
64	1	5	1	0	2	2	0	9	2	3	2020	0	1	2	2	3	3	4	4	0	0	0	1	1	1	1	1	0	2.875	-0.67165	0
39	1	6	1	0	5	5	0	10	4	4	2022	0	1	1	1	3	1	2	3	0	0	0	1	1	1	1	1	0	2.375	-1.11015	0
41	1	6	1	0	5	5	0	8	2	4	2020	0	1	1	2	3	2	4	4	0	0	0	1	1	1	1	1	0	2.75	-0.728802	0
33	0	6	0	0	5	5	0	10	3	3	2022	0	1	4	4	4	3	4	2	1	0	0	1	1	1	1	1	0	3.375	0.312153	0.5
35	0	6	0	0	5	5	0	10	1	1	2020	0	1	4	4	4	4	4	4	1	0	0	1	1	1	1	1	0	3.25	-0.358943	0.333333
70	1	6	0	0	4	4	0	5	4	4	2020	0	1	1	4	4	4	1	4	1	0	0	1	1	1	1	1	0	3.25	0.283525	1
72	1	6	0	0	4	4	0	6.302604	2	3	2022	0	1	2	1	2	4	2	3	1	0	0	1	1	1	1	1	0	2.375	-1.59169	1
53	0	4	0	0	1	2	0	7.078506	2	2	2022	1	1	2	2	3	3	3	3	1	0	0	1	1	1	1	1	0	2.5	-1.37381	1
55	0	5	0	0	1	3	0	5	4	4	2020	0	1	2	3	2	3	3	3	1	0	0	1	1	1	1	1	0	3	-0.262742	1
56	0	2	0	0	4	3	0	6.511207	3	4	2022	0	0	3	3	3	3	3	3	1	0	0	1	1	1	1	1	0	3.125	-0.0870202	1
58	0	6	0	0	4	4	0	5	4	4	2020	0	0	2	3	2	3	3	4	1	0	0	1	1	1	1	1	0	3.125	-0.0811944	1
55	1	2	0	0	3	2	0	8	4	4	2022	0	0	2	1	1	3	4	4	1	0	0	1	1	1	1	1	0	2.875	-0.550905	1
57	1	6	0	0	3	3	0	5	4	4	2020	0	0	3	2	1	3	4	4	1	0	0	1	1	1	1	1	0	3.125	-0.178512	1
33	1	6	1	0	3	3	0	5	3	3	2020	0	0	3	3	3	4	3	4	0	0	0	1	1	1	1	1	0	3.25	-0.027949	0.5
35	1	4	1	0	4	4	0	2	4	4	2022	0	0	3	4	3	4	3	4	0	0	0	1	1	1	1	1	0	3.625	0.773521	0.333333
35	0	4	1	0	4	4	0	10	2	2	2022	0	0	3	3	3	3	3	4	0	0	0	1	1	1	1	1	0	2.875	-0.819874	0.333333
37	0	6	1	0	4	4	0	10	4	4	2020	0	0	3	4	4	4	4	4	0	0	0	1	1	1	1	1	0	3.875	1.28754	0
78	1	6	0	0	2	3	0	8	2	3	2020	0	1	3	3	4	4	4	4	1	0	0	1	1	1	1	1	0	3.375	0.183065	1
80	1	5	0	0	3	4	0	6.422169	3	3	2022	0	1	3	3	3	4	4	4	1	0	0	1	1	1	1	1	0	3.375	0.186972	1
54	1	5	0	0	4	5	0	6.094001	1	3	2022	0	1	4	4	4	4	4	4	1	0	0	1	1	1	1	1	0	3.5	0.252448	0.333333
56	1	6	0	0	4	5	0	5	3	4	2020	0	1	3	3	3	4	4	4	1	0	0	1	1	1	1	1	0	3.5	0.492668	1
51	1	5	0	0	4	3	0	6.511207	4	2	2022	0	1	3	3	3	4	4	4	1	0	0	1	1	1	1	1	0	3.375	0.184286	0.333333
53	1	6	0	0	4	5	0	10	3	4	2020	0	1	3	2	1	3	2	4	1	0	0	1	1	1	1	1	0	2.75	-0.911364	0.5
36	0	6	0	0	2	3	0	6.750338	2	2	2022	0	1	3	3	3	3	3	4	1	0	0	1	1	1	1	1	0	2.875	-0.819874	1
38	0	5	0	0	2	4	0	10	2	2	2020	0	1	3	3	2	3	2	3	1	0	0	1	1	1	1	1	0	2.5	-1.51545	1
60	1	2	0	0	1	2	0	7.078506	4	4	2022	0	0	4	2	2	1	1	4	1	0	0	1	2	1	1	1	0	2.75	-0.710981	1
[truncated: 9,115 more rows]
