# Supplementary material for: The impact of the three-level digital divide on the mental health of rural residents: A study from China
Source: PLoS One. 2026 Feb 23;21(2):e0341264. doi: 10.1371/journal.pone.0341264 (PMC12928597; doi:10.1371/journal.pone.0341264)
Supplement: S2 Data — (XLSX) [file pone.0341264.s002.xlsx]

## Sheet: Sheet1
age	Gender	fml_count	condition	class	religion	fair	qn412	qn416	year	car	house	new_qn406	new_qn407	new_qn411	new_qn414	new_qn418	new_qn420	new_qu91	new_qu94	new_qu92	new_qu93	new_qu951	new_qu952	new_qu953	new_qu954	new_qu955	edu	region	marriage	edu2	regionw	fml_count2	DigitalUseDividew	DigitalUtilityDividew	region1	region2	MentalHealthLevels2	DigitalUseDivide	DigitalUtilityDivide	MentalHealthLevels	DigitalUseDivide2	DigitalUtilityDivide2	_est_fe	_est_iv
46	1	4	3	3	0	10	1	1	2020	0	0	3	3	1	1	1	4	1	1	0	0	1	1	1	1	2	1	1	1	4	0	1	0.5	1.2	0	0	1.875	-0.345849	-1.33689	-3.25034	-0.345849	-1.33689	1	1
29	1	3	3	3	0	7	3	3	2020	1	0	3	4	4	2	2	4	0	0	1	0	2	2	2	2	2	0	1	1	1	0	1	0.25	2	0	0	3.125	-0.163735	-0.066648	-0.309023	-0.0996675	0.464737	1	1
31	1	3	2	1	0	7.167542	2	3	2022	1	1	2	3	2	2	2	4	0	1	0	0	1	2	1	3	3	0	1	1	2	0	1	0.25	2	0	0	2.5	-0.59041	-0.447245	-1.64613	-0.59041	-0.447245	1	1
42	1	5	1	3	0	10	4	4	2020	0	1	3	2	1	3	3	4	1	0	1	0	3	2	1	1	2	0	0	1	1	1	1	0.5	1.8	1	0	3	0.0808265	-0.632757	-0.544174	0.0808265	-0.632757	1	1
44	1	5	2	2	0	6.95894	4	2	2022	0	1	3	3	2	3	3	4	1	0	0	0	3	2	1	1	3	0	0	1	1	1	1	0.25	2	1	0	3	-0.851715	-0.491206	-0.676212	-0.851715	-0.491206	1	1
31	1	6	3	2	0	10	2	4	2020	1	1	4	3	3	4	4	4	1	1	0	0	3	3	2	3	2	0	2	1	2	0	1	0.5	2.6	0	1	3.5	-0.345849	0.659465	0.324659	-0.721062	0.186989	1	1
29	1	7	3	3	0	7	4	4	2022	1	1	3	4	3	4	4	4	0	1	1	0	1	3	1	2	2	0	2	1	2	0	2	0.5	1.8	0	1	3.75	0.342131	-0.47491	0.971257	-0.254792	-0.461965	1	1
40	0	6	3	3	0	10	3	3	2020	1	1	3	3	2	3	3	4	1	1	0	0	4	1	1	2	1	0	0	1	1	1	1	0.5	1.8	1	0	3	-0.345849	-0.698771	-0.669875	-0.285144	-0.37905	1	1
38	0	6	3	3	0	6.630772	4	4	2022	1	1	4	4	4	4	4	4	1	0	0	0	1	3	1	1	1	0	0	1	1	1	1	0.25	1.4	1	0	4	-0.851715	-0.827863	1.47526	-0.851715	-0.827863	1	1
39	1	6	4	4	0	7	3	3	2020	1	1	3	3	4	4	4	4	1	1	1	1	1	2	2	2	1	0	0	1	1	1	1	1	1.6	1	0	3.5	1.1415	-0.397621	0.473184	1.1415	-0.397621	1	1
41	1	6	4	3	0	6.511207	4	4	2022	1	1	4	4	4	4	4	4	1	0	1	0	5	5	1	5	5	0	0	1	1	1	1	0.5	4.2	1	0	4	0.0808265	1.99222	1.47526	0.0808265	1.99222	1	1
19	0	6	1	3	0	6	2	2	2020	1	1	3	3	3	2	3	4	1	0	0	1	3	2	1	2	1	0	0	0	1	1	1	0.5	1.8	1	0	2.75	-0.296905	-0.562905	-1.22634	-0.296905	-0.562905	1	1
17	0	6	2	2	0	6.95894	2	3	2022	1	1	3	3	3	2	2	3	0	1	0	1	2	1	1	3	3	0	0	0	1	1	1	0.5	2	1	0	2.625	-0.0356006	-0.583111	-1.35972	-0.0356006	-0.583111	1	1
44	1	2	3	3	0	10	4	4	2020	0	0	2	4	4	2	3	4	1	0	1	0	4	3	1	4	3	0	0	1	2	1	1	0.5	3	1	0	3.375	0.0808265	0.657712	0.397349	-0.187309	0.130015	1	1
42	1	4	1	3	0	6.869903	4	4	2022	0	0	3	4	4	1	1	4	1	0	0	0	5	4	1	5	4	0	0	1	2	1	1	0.25	3.8	1	0	3.125	-0.851715	1.52538	-0.151901	-0.446584	-0.502676	1	1
42	1	4	3	3	0	9	4	4	2020	1	1	4	3	4	4	4	4	1	0	1	0	4	1	1	1	1	0	0	1	2	1	1	0.5	1.6	1	0	3.875	0.0808265	-0.910174	1.28907	-0.446584	-0.502676	1	1
40	1	4	4	4	0	6.302604	3	4	2022	1	1	4	4	4	4	4	4	0	0	1	0	4	1	1	2	1	0	0	1	2	1	1	0.25	1.8	1	0	3.875	-0.163735	-0.698771	1.15777	-0.285144	-0.37905	1	1
18	0	4	1	2	0	7	3	3	2020	1	1	3	3	1	3	3	3	1	1	0	0	2	3	3	2	3	0	0	0	2	1	1	0.5	2.6	1	0	2.75	-0.345849	0.944319	-1.2169	-0.345849	0.944319	1	1
20	0	4	1	2	0	7.078506	3	3	2022	1	1	4	3	3	4	3	3	0	0	0	0	2	1	1	1	1	0	0	0	1	1	1	0	1.2	1	0	3.25	-1.09628	-1.28902	-0.138893	-1.09628	-1.28902	1	1
44	1	4	3	3	0	8	2	2	2022	0	0	3	3	4	4	3	4	1	1	0	0	3	2	2	3	2	1	1	1	4	0	1	0.5	2.4	0	0	3.125	-0.345849	0.334177	-0.407756	-0.345849	0.334177	1	1
23	1	7	3	1	0	5	4	4	2020	1	1	3	4	4	3	4	4	0	1	0	0	3	4	1	2	2	1	0	0	3	1	2	0.25	2.4	1	0	3.75	-0.59041	0.229223	1.05611	-0.721062	-0.0960657	1	1
25	1	8	3	3	0	6.630772	3	4	2022	1	1	3	3	4	3	3	3	0	1	1	0	1	1	3	3	1	1	0	1	3	1	2	0.5	1.8	1	0	3.25	0.342131	0.0326217	0.0952233	-0.00185893	-0.438776	1	1
46	0	3	2	3	0	3	2	4	2020	0	0	3	4	3	2	3	4	1	1	1	0	1	1	1	2	1	0	0	1	1	1	1	0.75	1.2	1	0	3.125	0.586692	-1.26704	-0.392494	0.586692	-1.26704	1	1
44	0	2	3	3	0	6.630772	3	3	2022	0	0	3	3	3	3	3	4	1	0	0	0	2	4	1	2	3	0	0	1	1	1	1	0.25	2.4	1	0	3.125	-0.851715	0.181351	-0.340443	-0.187309	0.130015	1	1
23	0	3	3	3	0	7	4	4	2020	0	0	2	3	2	3	2	4	1	0	0	0	3	2	1	2	2	1	0	0	3	1	1	0.25	2	1	0	3	-0.851715	-0.421354	-0.442747	-0.721062	-0.0960657	1	1
25	0	1	3	3	0	6.630772	2	3	2022	0	0	3	3	2	3	3	4	1	1	0	0	4	1	1	1	1	0	0	1	2	1	1	0.5	1.6	1	0	2.875	-0.345849	-0.910174	-0.987365	-0.00185893	-0.438776	1	1
42	1	6	3	3	0	10	4	4	2020	1	1	4	1	1	3	4	4	0	0	1	0	1	1	1	1	1	0	0	1	2	1	1	0.25	1	1	0	3.125	-0.163735	-1.47844	-0.316169	-0.446584	-0.502676	1	1
44	1	6	3	3	0	5	4	4	2022	1	1	3	4	1	4	3	4	1	1	0	1	3	3	1	1	1	1	0	1	3	1	1	0.75	1.8	1	0	3.375	0.20896	-0.449019	0.0727727	-0.187309	0.130015	1	1
40	1	3	3	4	0	7	3	4	2020	0	1	3	2	3	3	3	4	1	1	0	0	1	3	3	1	1	0	0	1	1	1	1	0.5	1.8	1	0	3.125	-0.345849	0.260393	-0.202802	-0.285144	-0.37905	1	1
42	1	3	3	3	0	6.630772	3	4	2022	0	1	4	4	3	4	4	4	1	0	0	0	2	1	1	1	2	0	0	1	1	1	1	0.25	1.4	1	0	3.75	-0.851715	-1.14747	0.828335	-0.446584	-0.502676	1	1
27	0	1	3	3	0	7	3	3	2020	0	0	2	3	2	4	3	4	1	0	0	0	2	2	3	1	1	1	0	0	4	1	1	0.25	1.8	1	0	3	-0.851715	0.124527	-0.599869	-0.851715	0.124527	1	1
29	0	1	2	2	0	7	2	2	2022	0	0	3	3	2	4	3	4	1	1	1	1	3	3	3	2	3	1	0	0	4	1	1	1	2.8	1	0	2.875	1.1415	1.13374	-1.06662	1.1415	1.13374	1	1
35	1	4	3	3	0	9	4	4	2020	1	1	3	3	3	3	3	4	0	1	0	1	2	1	1	1	1	0	1	1	1	0	1	0.5	1.2	0	0	3.375	-0.0356006	-1.28902	0.300875	-0.0356006	-1.28902	1	1
37	1	4	3	3	0	6	4	3	2022	1	1	3	3	3	3	3	4	0	0	0	0	1	3	1	1	1	0	1	1	1	0	1	0	1.4	0	0	3.25	-1.09628	-0.827863	-0.0229529	-1.09628	-0.827863	1	1
34	1	6	3	2	0	5	3	3	2020	0	1	4	4	2	4	4	4	0	1	0	0	1	1	2	1	1	0	1	1	1	0	1	0.25	1.2	0	0	3.5	-0.59041	-0.934312	0.175076	0.0257029	-1.08021	1	1
32	1	7	4	3	0	6.511207	4	4	2022	1	0	4	4	4	4	4	4	0	0	0	0	5	4	1	1	5	0	1	1	1	0	2	0	3.2	0	0	4	-1.09628	0.821316	1.47526	0.360701	-0.5016	1	1
48	0	3	3	3	0	7	4	4	2020	0	1	4	4	4	4	4	4	1	0	1	0	3	3	1	4	4	0	0	1	1	1	1	0.5	3	1	0	4	0.0808265	0.609841	1.47526	0.107223	0.149665	1	1
46	0	3	3	3	0	6.630772	3	4	2022	0	1	4	4	4	4	4	4	1	0	1	0	5	3	1	5	3	0	0	1	1	1	1	0.5	3.4	1	0	3.875	0.0808265	1.05854	1.15777	0.0808265	0.657712	1	1
49	1	3	2	2	0	3	4	4	2020	0	1	4	4	4	1	4	4	1	1	1	1	3	2	2	3	1	0	0	1	1	1	1	1	2.2	1	0	3.625	1.1415	0.192626	0.741534	1.1415	0.192626	1	1
21	1	3	3	3	0	4	4	4	2020	0	1	4	4	4	4	4	4	1	0	1	0	3	3	1	3	5	0	0	0	2	1	1	0.5	3	1	0	4	0.0808265	0.539989	1.47526	-0.254792	-0.197162	1	1
23	1	3	4	3	0	6.511207	4	4	2022	0	1	4	4	4	4	4	4	1	0	0	0	2	3	1	3	2	0	0	0	2	1	1	0.25	2.2	1	0	4	-0.851715	-0.0740852	1.47526	-0.851715	-0.0740852	1	1
36	0	5	3	1	0	6	4	3	2020	0	0	4	4	4	4	3	4	1	1	0	0	1	1	1	1	1	0	0	1	2	1	1	0.5	1	1	0	3.75	-0.345849	-1.47844	0.911807	-0.0684442	0.00412728	1	1
38	0	5	1	2	0	7.078506	4	3	2022	0	0	3	3	3	4	3	4	1	1	0	1	3	2	1	2	2	0	0	1	1	1	1	0.75	2	1	0	3.375	0.20896	-0.421354	0.221621	0.20896	-0.421354	1	1
36	1	5	2	2	0	2	2	3	2020	0	0	1	3	2	3	3	3	1	1	0	1	3	3	3	3	4	0	0	0	1	1	1	0.75	3.2	1	0	2.5	0.20896	1.48669	-1.55409	-0.0684442	0.00412728	1	1
34	1	3	1	1	0	8	4	4	2022	0	0	1	1	1	1	1	2	1	1	1	0	5	3	4	4	5	0	0	0	1	1	1	0.75	4.2	1	0	1.875	0.586692	2.76262	-2.48307	0.586692	2.76262	1	1
62	0	2	3	5	0	5	4	1	2020	0	1	3	2	4	4	4	4	1	1	1	1	1	1	1	1	1	0	0	1	1	1	1	1	1	1	0	3.25	1.1415	-1.47844	-0.0431667	1.1415	-1.47844	1	1
60	0	2	3	3	0	6.630772	2	2	2022	0	1	3	3	4	3	3	3	1	1	1	0	2	2	1	3	5	0	0	1	1	1	1	0.75	2.6	1	0	2.875	0.586692	0.0252783	-0.869923	0.586692	0.0252783	1	1
37	1	4	3	3	0	7	3	3	2020	0	1	4	4	4	3	4	4	1	1	1	0	3	3	2	3	5	0	0	0	1	1	1	0.75	3.2	1	0	3.625	0.586692	1.08412	0.589365	0.586692	1.08412	1	1
35	1	4	3	4	0	6.422169	4	3	2022	0	1	4	4	4	4	4	4	1	0	0	0	1	2	1	2	3	0	0	0	1	1	1	0.25	1.8	1	0	3.875	-0.851715	-0.658648	1.15143	-0.851715	-0.658648	1	1
50	1	5	1	1	0	5	2	3	2020	0	1	1	1	3	3	3	3	0	1	0	0	1	1	1	1	1	0	0	1	1	1	1	0.25	1	1	0	2.375	-0.59041	-1.47844	-1.59704	-0.377072	-0.0584999	1	1
52	1	5	1	3	0	6.869903	3	3	2022	0	1	4	4	4	4	3	4	1	1	1	0	1	3	2	3	4	0	0	1	1	1	1	0.75	2.6	1	0	3.625	0.586692	0.563722	0.594317	0.586692	0.563722	1	1
56	0	5	1	1	0	7.287108	2	2	2022	0	1	2	2	3	3	3	1	1	1	1	1	1	1	1	4	5	0	0	1	1	1	1	1	2.4	1	0	2.25	1.1415	-0.27803	-1.99529	1.1415	-0.27803	1	1
50	1	4	2	3	1	5	4	4	2020	0	1	3	3	3	3	3	3	0	0	1	0	1	4	3	4	2	0	0	1	1	1	1	0.25	2.8	1	0	3.25	-0.163735	1.36144	0.0832826	-0.377072	-0.0584999	1	1
48	1	4	1	1	0	0	3	3	2022	0	1	4	4	3	4	4	4	1	1	1	0	1	1	1	1	5	0	0	1	1	1	1	0.75	1.8	1	0	3.625	0.586692	-0.912238	0.504508	0.107223	0.149665	1	1
46	0	4	1	1	0	10	4	4	2020	0	1	2	1	2	4	4	4	1	0	1	0	3	3	1	3	3	0	0	1	1	1	1	0.5	2.6	1	0	3.125	0.0808265	0.256888	-0.0913003	0.0808265	0.657712	1	1
48	0	4	2	2	0	10	2	2	2022	0	1	2	1	1	4	3	4	1	1	0	0	3	3	1	4	5	0	0	1	1	1	1	0.5	3.2	1	0	2.375	-0.345849	0.751392	-1.94299	0.107223	0.149665	1	1
41	0	6	4	5	0	3	4	4	2020	1	1	4	4	4	4	4	4	1	0	1	0	5	5	1	5	5	0	0	1	1	1	1	0.5	4.2	1	0	4	0.0808265	1.99222	1.47526	0.0808265	1.99222	1	1
43	0	6	3	3	0	6.630772	3	2	2022	1	1	3	3	3	3	3	4	1	0	0	0	3	4	1	3	2	0	0	1	1	1	1	0.25	2.6	1	0	3	-0.851715	0.440625	-0.664271	-0.851715	0.440625	1	1
21	1	6	3	3	0	10	2	2	2020	1	1	4	4	4	4	4	4	0	1	0	0	1	1	2	1	1	0	0	0	2	1	1	0.25	1.2	1	0	3.5	-0.59041	-0.934312	0.192621	-0.254792	-0.197162	1	1
19	1	6	3	2	0	6.839375	2	2	2022	1	1	3	4	4	4	4	4	0	1	0	1	1	1	2	1	1	0	0	0	2	1	1	0.5	1.2	1	0	3.375	-0.0356006	-0.934312	0.0180522	-0.0356006	-0.934312	1	1
35	0	6	4	4	0	5	3	4	2020	0	0	3	3	2	3	3	4	0	1	1	0	3	4	2	2	3	0	0	1	1	1	1	0.5	2.8	1	0	3.125	0.342131	0.914902	-0.346047	0.342131	0.914902	1	1
33	0	6	3	2	0	6.839375	3	3	2022	0	0	3	3	3	3	3	3	1	1	1	0	5	5	4	4	5	0	0	1	1	1	1	0.75	4.6	1	0	3	0.586692	3.4132	-0.558036	0.586692	3.4132	1	1
47	0	5	5	3	0	10	3	3	2020	0	1	2	4	4	3	3	4	1	0	0	0	1	1	1	1	1	0	0	1	1	1	1	0.25	1	1	0	3.25	-0.851715	-1.47844	0.000605416	-0.0186873	0.0443955	1	1
45	0	5	3	1	0	7.047977	3	2	2022	0	1	2	2	4	3	3	4	1	0	1	0	1	1	1	1	1	0	0	1	1	1	1	0.5	1	1	0	2.875	0.0808265	-1.47844	-0.695594	0.0808265	-1.47844	1	1
24	1	5	4	3	0	7	3	3	2020	0	1	4	4	4	4	4	4	0	0	0	0	2	2	1	1	2	1	0	0	3	1	1	0	1.6	1	0	3.75	-1.09628	-0.822179	0.833939	-1.09628	-0.822179	1	1
22	1	5	3	3	0	8	3	3	2022	0	1	4	4	4	4	4	4	0	0	0	0	3	2	1	3	3	1	0	0	3	1	1	0	2.4	1	0	3.75	-1.09628	-0.0684008	0.833939	-0.630005	-0.0951787	1	1
47	1	3	2	2	0	5	2	4	2020	0	1	3	4	3	4	4	4	1	1	0	0	5	4	2	1	5	0	0	1	2	1	1	0.5	3.4	1	0	3.5	-0.345849	1.36544	0.336277	-0.0186873	0.0443955	1	1
49	1	3	2	2	0	6.95894	4	4	2022	0	1	4	4	3	1	1	1	1	1	0	0	5	5	2	5	5	0	0	1	2	1	1	0.5	4.4	1	0	2.75	-0.345849	2.53634	-0.959541	-0.132511	1.36077	1	1
22	1	3	3	3	0	10	4	4	2020	0	1	4	4	4	4	4	4	0	0	1	0	1	3	1	3	3	0	0	0	2	1	1	0.25	2.2	1	0	4	-0.163735	-0.121957	1.47526	-0.630005	-0.0951787	1	1
20	1	3	1	3	0	5	4	4	2022	0	1	4	4	4	4	4	4	0	0	0	0	3	3	1	1	3	0	0	0	2	1	1	0	2.2	1	0	4	-1.09628	-0.165918	1.47526	-1.09628	-0.165918	1	1
49	0	6	1	1	0	5	3	4	2020	0	1	3	4	4	4	4	4	1	0	1	0	3	3	1	4	1	0	0	1	1	1	1	0.5	2.4	1	0	3.75	0.0808265	0.185189	0.983198	-0.132511	1.36077	1	1
47	0	4	3	3	0	6.630772	4	4	2022	0	1	3	3	4	3	3	4	1	1	1	1	5	1	2	3	1	0	0	1	1	1	1	1	2.4	1	0	3.5	1.1415	0.246182	0.630306	-0.0186873	0.0443955	1	1
19	0	4	1	3	0	6.869903	4	4	2022	0	1	4	4	4	4	4	4	0	0	0	0	2	1	1	2	1	0	0	0	2	1	1	0	1.4	1	0	4	-1.09628	-1.07762	1.47526	-1.09628	-1.07762	1	1
46	1	6	2	2	0	10	4	4	2020	0	1	3	4	4	4	4	4	1	0	0	0	1	1	1	1	1	0	0	1	1	1	1	0.25	1	1	0	3.875	-0.851715	-1.47844	1.30069	0.144894	-1.03362	1	1
44	1	6	2	3	0	9	3	3	2022	0	1	3	3	3	3	3	4	1	0	0	0	1	1	1	1	1	0	0	1	1	1	1	0.25	1	1	0	3.125	-0.851715	-1.47844	-0.340443	-0.851715	-0.973833	1	1
37	1	6	3	3	0	10	2	3	2020	1	1	3	2	4	4	3	4	1	0	0	0	4	1	1	1	4	0	0	1	1	1	1	0.25	2.2	1	0	3.125	-0.851715	-0.485522	-0.270114	-0.540868	-0.45386	1	1
39	1	6	3	3	0	6.630772	4	4	2022	1	1	4	4	4	4	4	4	1	0	1	0	5	5	1	5	5	0	0	1	1	1	1	0.5	4.2	1	0	4	0.0808265	1.99222	1.47526	-0.0186873	0.413085	1	1
38	0	6	3	3	0	10	2	3	2020	1	1	3	3	1	3	2	3	1	1	0	0	3	3	3	3	3	0	0	1	1	1	1	0.5	3	1	0	2.5	-0.345849	1.34514	-1.77401	0.397826	0.216453	1	1
36	0	6	3	1	0	10	2	3	2022	1	1	3	3	3	3	3	3	1	1	1	1	5	5	3	5	5	0	0	1	1	1	1	1	4.6	1	0	2.875	1.1415	3.08047	-0.875526	1.1415	3.08047	1	1
57	0	5	3	4	0	7	3	3	2020	0	1	2	1	3	3	3	2	1	1	1	0	1	2	3	1	1	0	0	1	1	1	1	0.75	1.6	1	0	2.5	0.586692	-0.0648953	-1.32257	0.586692	-0.0648953	1	1
34	1	5	3	2	0	2	1	1	2020	0	1	4	4	4	4	4	4	1	1	1	1	5	5	2	3	5	0	0	1	1	1	1	1	4	1	0	3.25	1.1415	2.11354	-0.448697	1.1415	2.11354	1	1
53	0	5	2	3	0	6	3	4	2020	1	1	4	3	4	4	4	4	1	0	0	0	1	3	1	2	3	0	0	1	1	1	1	0.25	2	1	0	3.75	-0.851715	-0.333359	0.971581	-0.851715	-0.333359	1	1
51	0	3	1	3	0	6.869903	1	2	2022	0	1	1	1	1	2	1	2	1	0	0	0	1	1	1	1	2	0	0	1	1	1	1	0.25	1.2	1	0	1.375	-0.851715	-1.33689	-3.83863	-0.851715	-1.33689	1	1
27	0	3	2	1	0	7.167542	2	4	2022	1	1	4	3	2	3	3	3	1	1	1	0	2	1	1	1	1	0	0	1	1	1	1	0.75	1.2	1	0	3	0.586692	-1.28902	-0.706561	-0.132511	-0.892954	1	1
23	1	5	3	2	0	10	2	2	2020	1	1	2	2	2	3	3	3	1	1	0	1	5	2	3	4	5	0	0	0	2	1	1	0.75	3.8	1	0	2.375	0.20896	1.8932	-1.88954	0.20896	1.8932	1	1
21	1	3	1	1	0	7.287108	3	3	2022	1	1	2	2	2	2	2	2	1	1	0	0	4	1	3	4	4	0	0	0	2	1	1	0.5	3.2	1	0	2.25	-0.345849	1.23694	-1.95001	-0.345849	1.23694	1	1
37	0	7	2	4	0	6.541735	4	2	2022	1	1	3	3	1	3	3	3	1	0	1	0	4	3	1	2	1	0	0	1	1	1	2	0.5	2.2	1	0	2.75	0.0808265	-0.0481942	-1.22324	-0.540868	-0.45386	1	1
39	0	3	3	2	0	8	4	4	2020	0	1	3	3	4	3	3	4	1	1	0	1	2	2	2	2	3	0	0	1	1	1	1	0.75	2.2	1	0	3.5	0.20896	0.0749026	0.630306	-0.0186873	0.413085	1	1
41	0	3	2	2	0	6.95894	4	4	2022	0	1	3	3	4	3	3	3	1	0	1	0	1	1	1	1	3	0	0	1	1	1	1	0.5	1.4	1	0	3.375	0.0808265	-1.19534	0.412714	0.0808265	-1.19534	1	1
32	0	7	3	3	0	5	3	3	2022	0	1	4	4	4	4	1	4	1	1	1	1	3	3	1	1	1	0	0	1	1	1	2	1	1.8	1	0	3.375	1.1415	-0.449019	0.115072	0.397826	0.779035	1	1
32	1	5	3	3	0	5	2	3	2020	0	0	3	2	1	2	3	3	1	1	0	0	5	3	3	3	5	0	0	1	1	1	1	0.5	3.8	1	0	2.375	-0.345849	2.00709	-1.96515	0.397826	0.779035	1	1
30	1	5	3	3	0	6.630772	2	3	2022	0	0	3	3	3	3	3	3	1	1	1	0	5	3	1	1	3	0	0	1	1	1	1	0.75	2.6	1	0	2.875	0.586692	0.212927	-0.875526	0.586692	0.212927	1	1
27	0	5	3	4	0	6.422169	2	2	2022	0	0	3	3	3	3	4	4	1	0	0	0	2	3	1	1	2	0	0	1	1	1	1	0.25	1.8	1	0	3	-0.851715	-0.496891	-0.742139	-0.132511	-0.892954	1	1
39	0	2	3	3	0	8	3	4	2020	0	1	1	2	3	3	2	4	1	1	0	0	1	3	1	1	1	0	0	1	1	1	1	0.5	1.4	1	0	2.75	-0.345849	-0.827863	-0.791561	-0.0186873	0.413085	1	1
37	0	2	3	3	0	6.630772	2	4	2022	0	1	2	2	2	3	2	3	1	0	0	0	1	3	1	1	1	0	0	1	1	1	1	0.25	1.4	1	0	2.5	-0.851715	-0.827863	-1.48151	-0.540868	-0.45386	1	1
46	1	2	3	3	0	8	4	4	2020	0	1	3	3	3	3	3	4	1	1	1	1	1	2	1	3	2	0	0	1	1	1	1	1	1.8	1	0	3.375	1.1415	-0.588796	0.300875	0.144894	-1.03362	1	1
48	1	2	3	3	0	9	4	4	2022	0	1	4	3	3	3	4	4	1	1	1	0	3	3	2	3	3	0	0	1	1	1	1	0.75	2.8	1	0	3.625	0.586692	0.801016	0.715066	0.586692	0.801016	1	1
40	1	3	3	3	0	8	4	3	2020	1	1	3	2	2	2	3	3	1	0	0	0	1	1	1	1	1	0	0	1	1	1	1	0.25	1	1	0	2.75	-0.851715	-1.47844	-1.00074	-0.851715	-1.47844	1	1
38	1	4	3	3	0	6.630772	3	3	2022	1	1	3	4	4	4	2	4	1	1	1	1	1	1	1	1	5	0	0	1	1	1	1	1	1.8	1	0	3.375	1.1415	-0.912238	0.180126	0.397826	0.216453	1	1
44	1	2	3	3	0	9	3	2	2020	0	1	3	3	3	3	3	4	1	0	0	0	2	2	1	2	3	0	0	0	1	1	1	0.25	2	1	0	3	-0.851715	-0.469226	-0.664271	-0.851715	-0.973833	1	1
42	1	2	2	2	0	10	4	2	2022	0	1	1	2	3	3	3	4	1	0	1	0	1	1	1	1	1	0	0	0	1	1	1	0.5	1	1	0	2.75	0.0808265	-1.47844	-0.882104	0.0808265	-1.47844	1	1
49	1	4	3	4	0	5	3	3	2020	0	1	3	3	3	4	3	4	0	1	1	1	2	3	1	1	1	0	0	1	1	1	1	0.75	1.6	1	0	3.25	0.896941	-0.638441	-0.0958691	0.896941	-0.638441	1	1
47	1	4	3	4	0	6.422169	4	4	2022	0	1	3	4	3	4	4	4	0	1	0	0	3	3	1	3	3	0	0	1	1	1	1	0.25	2.6	1	0	3.75	-0.59041	0.256888	0.971257	-0.59041	0.256888	1	1
50	0	4	3	3	0	5	4	4	2020	0	1	4	4	4	4	4	4	1	0	0	0	2	3	1	2	3	0	0	1	2	1	1	0.25	2.2	1	0	4	-0.851715	-0.143937	1.47526	-0.851715	-0.143937	1	1
52	0	4	2	2	0	6.95894	2	3	2022	0	1	2	4	4	2	2	3	1	1	0	0	3	4	3	3	3	0	0	1	2	1	1	0.5	3.2	1	0	2.75	-0.345849	1.67043	-1.01867	-0.345849	1.67043	1	1
30	1	5	2	2	0	8	4	4	2020	0	1	4	4	3	4	4	4	0	0	0	0	1	4	1	1	3	0	0	1	2	1	1	0	2	1	0	3.875	-1.09628	-0.219474	1.14583	-1.09628	-0.219474	1	1
32	1	5	3	3	0	6.630772	3	4	2022	0	1	3	3	3	3	3	4	0	0	0	0	4	3	3	4	2	0	0	1	2	1	1	0	3.2	1	0	3.25	-1.09628	1.60442	-0.0166156	-0.443658	1.7882	1	1
29	0	5	3	3	0	7	1	1	2020	0	1	3	3	3	4	4	4	1	1	0	0	1	1	1	1	1	0	0	1	1	1	1	0.5	1	1	0	2.875	-0.345849	-1.47844	-1.13888	-0.345849	-1.47844	1	1
27	0	5	3	2	0	9	2	2	2022	0	1	3	3	3	3	3	4	0	1	0	0	1	1	1	1	1	0	0	1	1	1	1	0.25	1	1	0	2.875	-0.59041	-1.47844	-0.981762	-0.59041	-1.47844	1	1
33	0	4	3	3	0	5	2	2	2020	1	1	3	2	1	2	3	3	1	0	0	0	5	3	1	3	3	0	0	1	1	1	1	0.25	3	1	0	2.25	-0.851715	0.635732	-2.28898	-0.851715	0.635732	1	1
31	0	4	3	3	0	6.630772	3	3	2022	1	1	3	3	3	3	3	3	1	1	1	0	1	1	1	1	3	0	0	1	1	1	1	0.75	1.4	1	0	3	0.586692	-1.19534	-0.558036	0.586692	-1.19534	1	1
39	1	3	4	4	0	10	3	4	2020	1	0	4	4	4	4	4	4	0	0	0	0	1	3	1	1	1	0	0	1	1	1	1	0	1.4	1	0	3.875	-1.09628	-0.827863	1.15777	-0.443658	-0.166841	1	1
41	1	3	3	3	0	6.630772	4	4	2022	1	0	4	4	4	4	4	4	1	0	0	0	1	3	1	1	1	0	0	1	1	1	1	0.25	1.4	1	0	4	-0.851715	-0.827863	1.47526	-0.321377	0.00128509	1	1
39	0	3	3	3	0	10	3	3	2020	1	0	3	3	3	4	3	4	1	1	0	1	5	3	1	3	2	0	0	1	1	1	1	0.75	2.8	1	0	3.25	0.20896	0.494181	-0.0958691	-0.443658	-0.166841	1	1
37	0	3	3	3	0	10	4	4	2022	1	0	4	4	3	4	4	4	1	0	0	0	1	3	1	3	1	0	0	1	1	1	1	0.25	1.8	1	0	3.875	-0.851715	-0.405058	1.14583	-0.851715	-0.405058	1	1
20	0	6	1	3	0	4	3	4	2020	0	1	3	1	1	1	3	4	1	1	0	0	4	3	2	1	5	0	0	0	2	1	1	0.5	3	1	0	2.5	-0.345849	0.850734	-1.537	-0.345849	0.850734	1	1
22	0	5	2	2	0	6.95894	2	3	2022	0	1	2	2	4	2	4	4	1	0	0	0	1	3	2	2	1	0	0	0	2	1	1	0.25	1.8	1	0	2.875	-0.851715	-0.0723324	-0.694209	-0.851715	-0.0723324	1	1
32	0	4	1	3	0	8	2	4	2020	1	0	3	3	4	4	4	4	1	1	0	1	5	5	2	3	4	0	0	1	1	1	1	0.75	3.8	1	0	3.5	0.20896	1.97199	0.479522	-0.443658	1.7882	1	1
34	0	4	3	3	0	6.630772	3	2	2022	1	0	3	3	4	3	3	4	1	0	0	0	3	1	1	1	1	0	0	1	1	1	1	0.25	1.4	1	0	3.125	-0.851715	-1.0996	-0.33484	-0.851715	-1.0996	1	1
16	0	6	4	5	0	9	3	3	2020	1	1	4	4	2	4	4	4	1	1	1	0	4	2	2	3	3	0	0	0	1	1	1	0.75	2.8	1	0	3.5	0.586692	0.66515	0.175076	0.586692	0.66515	1	1
18	0	6	3	3	0	1	4	4	2022	1	1	4	4	4	4	4	4	1	0	1	0	3	2	1	3	4	0	0	0	1	1	1	0.5	2.6	1	0	4	0.0808265	0.0731498	1.47526	0.0808265	0.0731498	1	1
41	1	6	5	5	0	1	2	2	2020	1	1	3	3	2	3	3	4	1	1	0	1	2	2	3	3	3	0	0	1	1	1	1	0.75	2.6	1	0	2.75	0.20896	0.830434	-1.31119	-0.321377	0.00128509	1	1
43	1	6	5	5	0	8	1	2	2022	1	1	4	4	4	3	4	4	1	1	1	1	2	5	2	5	5	0	0	1	1	1	1	1	3.8	1	0	3.25	1.1415	1.96808	-0.369444	1.1415	1.96808	1	1
45	0	6	2	3	0	10	1	3	2020	1	1	2	3	1	4	1	4	1	1	1	0	3	3	1	3	5	0	0	1	1	1	1	0.75	3	1	0	2.375	0.586692	0.539989	-2.04353	0.586692	0.539989	1	1
21	0	6	2	3	0	10	2	2	2020	1	1	3	3	1	3	3	4	0	1	0	0	3	2	3	2	3	1	0	0	3	1	1	0.25	2.6	1	0	2.625	-0.59041	0.808453	-1.64062	-0.59041	0.808453	1	1
23	0	6	2	3	0	6.750338	2	2	2022	1	1	3	4	3	4	3	4	1	1	1	0	2	3	2	1	3	1	0	0	3	1	1	0.75	2.2	1	0	3.125	0.586692	0.188788	-0.551001	0.586692	0.188788	1	1
48	0	3	3	4	0	5	3	3	2020	0	1	4	4	4	4	4	4	1	0	1	0	3	2	1	1	3	0	0	1	1	1	1	0.5	2	1	0	3.75	0.0808265	-0.491206	0.833939	0.0808265	-0.491206	1	1
46	0	3	3	3	0	6.630772	4	4	2022	0	1	4	4	4	3	3	4	1	1	0	0	2	2	2	2	2	0	0	1	1	1	1	0.5	2	1	0	3.75	-0.345849	-0.066648	0.991061	-0.345849	-0.066648	1	1
33	1	5	4	3	0	8	3	2	2020	1	1	3	4	3	4	4	4	0	1	0	1	1	1	2	1	2	1	0	1	3	1	1	0.5	1.4	1	0	3.375	-0.0356006	-0.792761	0.00611147	0.255748	-0.461433	1	1
35	1	5	3	3	0	6.630772	3	3	2022	1	1	4	4	3	4	4	4	1	1	0	0	1	3	1	2	3	1	0	1	3	1	1	0.5	2	1	0	3.625	-0.345849	-0.333359	0.504508	0.164691	-0.255673	1	1
34	0	5	3	3	0	7	1	4	2020	1	1	3	3	4	3	3	4	1	0	0	0	3	2	3	2	3	1	0	1	3	1	1	0.25	2.6	1	0	3.125	-0.851715	0.808453	-0.322165	-0.351898	-0.438314	1	1
36	0	5	3	3	0	6.630772	3	3	2022	1	1	3	4	4	4	4	4	1	1	0	0	1	1	2	1	2	1	0	1	3	1	1	0.5	1.4	1	0	3.625	-0.345849	-0.792761	0.65937	-0.0684442	-0.36992	1	1
46	1	5	5	5	0	5	3	3	2020	1	1	4	4	4	4	4	4	0	0	0	0	5	1	1	1	1	0	0	1	1	1	1	0	1.8	1	0	3.75	-1.09628	-0.720751	0.833939	-1.09628	-0.720751	1	1
44	1	5	3	3	0	6.630772	4	4	2022	1	1	4	4	4	4	4	4	0	0	0	0	1	1	1	3	3	0	0	1	1	1	1	0	1.8	1	0	4	-1.09628	-0.772533	1.47526	-0.973995	-0.0960657	1	1
44	0	5	5	5	0	0	3	3	2020	1	1	4	4	4	4	4	4	1	0	0	0	5	5	1	1	1	0	0	1	1	1	1	0.25	2.6	1	0	3.75	-0.851715	0.580402	0.833939	-0.973995	-0.0960657	1	1
42	0	5	4	4	0	6.302604	3	3	2022	1	1	4	4	3	4	4	4	1	1	0	0	2	3	1	2	3	0	0	1	1	1	1	0.5	2.2	1	0	3.625	-0.345849	-0.143937	0.504508	-0.345849	-0.143937	1	1
53	0	2	3	3	0	7	4	4	2022	1	1	3	4	4	4	4	4	1	0	0	0	5	3	1	1	2	0	0	1	1	1	1	0.25	2.4	1	0	3.875	-0.851715	0.0713759	1.30069	-0.851715	0.0713759	1	1
45	0	5	4	4	0	10	2	1	2020	1	1	3	4	3	3	3	3	0	1	0	0	1	3	3	2	1	0	0	1	1	1	1	0.25	2	1	0	2.75	-0.59041	0.471796	-1.337	-0.59041	0.471796	1	1
47	0	5	3	3	0	10	3	3	2022	1	1	3	3	4	3	3	4	1	0	0	0	1	3	1	3	3	0	0	1	1	1	1	0.25	2.2	1	0	3.25	-0.851715	-0.121957	-0.0110121	-0.851715	-0.121957	1	1
24	0	5	3	4	0	6	4	4	2020	1	1	3	3	3	3	3	4	1	1	0	1	2	1	1	2	3	1	0	0	3	1	1	0.75	1.8	1	0	3.375	0.20896	-0.794514	0.300875	0.20896	-0.794514	1	1
22	0	5	4	4	0	8	4	4	2022	1	1	4	4	4	4	4	4	1	0	0	0	1	1	1	2	1	1	0	0	3	1	1	0.25	1.2	1	0	4	-0.851715	-1.26704	1.47526	-0.851715	-1.26704	1	1
33	1	4	2	3	0	5	2	2	2020	1	1	3	4	4	4	4	4	1	1	1	1	1	2	2	2	3	0	0	1	1	1	1	1	2	1	0	3.375	1.1415	-0.11452	0.0180522	0.255748	-0.461433	1	1
35	1	4	2	3	0	9	3	2	2022	0	1	3	4	4	3	4	4	1	1	0	1	2	1	2	2	1	0	0	1	1	1	1	0.75	1.6	1	0	3.375	0.20896	-0.533487	0.0909684	0.164691	-0.255673	1	1
34	1	4	3	3	0	10	3	3	2020	1	1	4	4	2	3	3	4	1	1	1	1	1	1	2	1	1	0	0	1	2	1	1	1	1.2	1	0	3.25	1.1415	-0.934312	-0.30912	-0.351898	-0.438314	1	1
32	1	4	1	3	0	6.869903	4	4	2022	1	1	4	4	4	4	4	4	1	0	1	0	1	1	1	1	1	0	0	1	2	1	1	0.5	1	1	0	4	0.0808265	-1.47844	1.47526	-0.0186873	-0.663527	1	1
32	0	4	2	3	0	8	3	3	2020	1	1	3	4	3	4	3	4	1	1	0	1	1	1	2	1	2	1	0	1	3	1	1	0.75	1.4	1	0	3.375	0.20896	-0.792761	0.0903169	-0.0186873	-0.663527	1	1
34	0	4	2	3	0	6.750338	4	4	2022	1	1	4	4	3	4	4	4	1	0	0	0	1	1	1	1	1	1	0	1	3	1	1	0.25	1	1	0	3.875	-0.851715	-1.47844	1.14583	-0.351898	-0.438314	1	1
31	1	7	1	1	0	10	3	2	2020	0	1	2	2	4	2	3	4	1	1	0	1	4	5	4	5	5	0	0	1	1	1	2	0.75	4.6	1	0	2.75	0.20896	3.43518	-0.940169	0.20896	3.43518	1	1
33	1	7	1	1	0	7.287108	4	4	2022	0	1	2	2	4	2	2	4	0	0	1	0	1	1	1	1	3	0	0	1	1	1	2	0.25	1.4	1	0	3	-0.163735	-1.19534	-0.214645	0.255748	-0.461433	1	1
34	0	3	3	2	0	9	2	4	2020	0	1	2	3	3	4	3	3	1	1	0	0	2	3	1	1	3	1	0	1	3	1	1	0.5	2	1	0	3	-0.345849	-0.35534	-0.481693	-0.351898	-0.438314	1	1
36	0	3	3	3	0	6.630772	4	4	2022	1	0	3	3	4	3	3	4	1	1	0	1	3	2	2	1	3	1	0	1	3	1	1	0.75	2.2	1	0	3.5	0.20896	0.0529221	0.630306	-0.0684442	-0.36992	1	1
35	0	7	1	5	0	0	2	3	2020	0	1	3	3	3	3	3	4	1	1	1	1	1	5	1	1	5	0	0	1	2	1	2	1	2.6	1	0	3	1.1415	0.388916	-0.657934	0.164691	-0.255673	1	1
33	0	7	4	4	0	6.302604	3	3	2022	0	1	3	3	3	3	3	4	1	0	1	0	3	3	1	3	3	0	0	1	2	1	2	0.5	2.6	1	0	3.125	0.0808265	0.256888	-0.340443	0.255748	-0.461433	1	1
37	1	5	2	1	0	8	4	4	2020	0	0	4	3	4	4	3	4	1	1	0	0	4	2	2	3	2	0	0	1	2	1	1	0.5	2.6	1	0	3.75	-0.345849	0.523599	1.04945	-0.345849	0.523599	1	1
35	1	6	2	2	0	6.95894	3	4	2022	0	0	4	4	2	4	4	4	1	1	0	0	1	3	1	1	3	0	0	1	2	1	1	0.5	1.8	1	0	3.625	-0.345849	-0.544762	0.498904	0.164691	-0.255673	1	1
34	0	5	2	1	0	7	3	4	2020	0	0	3	4	4	4	4	4	1	0	0	0	4	2	1	2	2	1	0	1	3	1	1	0.25	2.2	1	0	3.75	-0.851715	-0.231932	0.983198	-0.351898	-0.438314	1	1
32	0	6	2	1	0	7.167542	4	4	2022	0	0	4	3	2	4	4	4	1	1	0	0	1	3	2	3	2	1	0	1	3	1	1	0.5	2.2	1	0	3.625	-0.345849	0.280621	0.630209	-0.0186873	-0.663527	1	1
43	1	6	2	3	0	8	4	4	2020	0	1	4	4	4	4	4	4	1	0	0	0	3	2	1	3	4	0	0	1	2	1	1	0.25	2.6	1	0	4	-0.851715	0.0731498	1.47526	-0.851715	0.0731498	1	1
41	1	5	2	2	0	6.95894	4	4	2022	0	1	4	4	4	4	4	4	1	0	1	0	4	3	1	2	3	0	0	1	2	1	1	0.5	2.6	1	0	4	0.0808265	0.234907	1.47526	0.0808265	0.234907	1	1
64	1	2	3	4	0	5	2	4	2020	0	1	4	4	4	4	4	4	1	0	1	0	4	3	1	3	5	0	0	1	2	1	1	0.5	3.2	1	0	3.75	0.0808265	0.729411	0.840276	0.0808265	0.729411	1	1
66	1	2	4	4	0	6	3	3	2022	0	1	3	3	2	4	3	4	1	0	1	0	4	3	2	4	5	0	0	1	2	1	1	0.5	3.6	1	0	3.125	0.0808265	1.48494	-0.4253	0.0808265	1.48494	1	1
55	0	2	3	3	1	6.630772	2	2	2022	0	1	2	2	3	2	2	3	1	1	1	1	4	4	2	5	5	0	0	1	1	1	1	1	4	1	0	2.25	1.1415	2.02163	-2.0443	1.1415	2.02163	1	1
34	1	3	5	5	0	10	1	1	2020	1	1	4	4	4	4	4	4	1	1	1	1	1	1	2	1	1	0	0	1	2	1	1	1	1.2	1	0	3.25	1.1415	-0.934312	-0.448697	1.1415	-0.934312	1	1
32	1	3	4	4	0	6.302604	3	4	2022	1	1	4	4	4	4	4	1	1	1	1	1	1	1	2	1	1	0	0	1	2	1	1	1	1.2	1	0	3.5	1.1415	-0.934312	0.50499	1.1415	-0.934312	1	1
51	0	4	3	3	0	8	4	4	2020	0	0	3	3	4	4	4	4	1	1	1	0	3	5	1	4	2	0	0	1	1	1	1	0.75	3	1	0	3.75	0.586692	0.977316	1.1145	0.120422	0.405699	1	1
53	0	4	2	2	0	6.95894	3	4	2022	0	0	3	3	4	4	3	4	1	1	1	1	2	3	2	2	1	0	0	1	1	1	1	1	2	1	0	3.5	1.1415	0.11709	0.55739	0.675231	0.550922	1	1
54	1	4	1	2	0	8	3	4	2020	0	0	3	3	4	4	4	4	0	1	1	0	1	3	2	3	4	0	0	1	1	1	1	0.5	2.6	1	0	3.625	0.342131	0.563722	0.797012	-0.00185893	-0.457359	1	1
52	1	4	3	3	0	6.630772	2	4	2022	0	0	3	2	4	4	4	4	0	1	1	1	2	2	2	4	3	0	0	1	1	1	1	0.75	2.6	1	0	3.375	0.896941	0.497708	0.293336	0.022613	0.000408712	1	1
23	0	4	3	3	0	8	4	4	2020	0	0	3	3	4	3	3	4	1	1	0	1	1	3	2	1	2	1	0	0	4	1	1	0.75	1.8	1	0	3.5	0.20896	-0.142184	0.630306	0.20896	-0.142184	1	1
25	0	4	4	3	0	6.511207	3	3	2022	0	0	3	3	3	2	3	4	1	0	0	1	1	1	1	1	1	1	0	0	4	1	1	0.5	1	1	0	3	-0.296905	-1.47844	-0.585018	-0.296905	-1.47844	1	1
51	1	4	2	3	0	3	4	4	2020	0	0	3	4	4	3	4	4	1	1	0	0	3	3	1	1	3	0	0	1	1	1	1	0.5	2.2	1	0	3.75	-0.345849	-0.165918	1.05611	0.120422	0.405699	1	1
53	1	3	2	3	0	9	3	4	2022	0	0	3	3	3	3	4	4	1	1	0	1	3	4	2	3	2	0	0	1	1	1	1	0.75	2.8	1	0	3.375	0.20896	0.984754	0.223007	0.675231	0.550922	1	1
52	0	4	3	4	0	7	4	3	2020	0	0	3	3	2	3	3	3	1	0	0	0	2	3	1	1	2	0	0	1	1	1	1	0.25	1.8	1	0	3	-0.851715	-0.496891	-0.569976	0.022613	0.000408712	1	1
54	0	3	3	3	0	6.630772	2	2	2022	0	0	3	3	3	3	3	3	1	1	0	0	1	1	1	1	1	0	0	1	1	1	1	0.5	1	1	0	2.75	-0.345849	-1.47844	-1.19935	-0.00185893	-0.457359	1	1
33	1	6	3	3	0	10	4	4	2020	1	0	1	4	4	4	4	4	0	1	0	1	1	2	2	1	1	0	0	1	1	1	1	0.5	1.4	1	0	3.625	-0.0356006	-0.609023	0.951552	-0.443658	-0.775386	1	1
31	1	6	3	3	0	8	2	3	2022	1	0	4	3	4	4	4	4	0	1	0	0	1	1	2	1	1	0	0	1	1	1	1	0.25	1.2	1	0	3.5	-0.59041	-0.934312	0.330262	-0.190725	-0.283735	1	1
31	0	6	3	4	0	5	3	3	2020	1	0	3	3	3	4	4	4	1	1	0	1	1	5	2	1	1	0	0	1	1	1	1	0.75	2	1	0	3.375	0.20896	0.366842	0.143753	-0.190725	-0.283735	1	1
33	0	6	3	3	0	8	4	3	2022	1	0	3	3	3	4	1	4	1	0	0	0	1	2	1	2	1	0	0	1	1	1	1	0.25	1.4	1	0	3.125	-0.851715	-0.941749	-0.257623	-0.443658	-0.775386	1	1
43	0	5	3	2	0	5	3	3	2020	0	0	4	4	4	4	4	4	1	0	1	0	5	3	1	3	5	0	0	1	1	1	1	0.5	3.4	1	0	3.75	0.0808265	0.918833	0.833939	0.0808265	0.918833	1	1
45	0	5	2	3	0	5	4	4	2022	0	1	3	3	4	4	4	4	1	1	1	0	1	3	1	3	2	0	0	1	1	1	1	0.75	2	1	0	3.75	0.586692	-0.263507	1.1145	0.586692	-0.263507	1	1
20	0	5	2	2	0	6	2	3	2020	0	1	3	3	3	3	3	4	1	0	0	1	1	3	1	1	4	0	0	0	2	1	1	0.5	2	1	0	3	-0.296905	-0.403211	-0.657934	-0.296905	-0.403211	1	1
18	0	5	1	1	0	7.287108	4	4	2022	0	1	4	3	3	3	3	4	1	1	0	1	2	5	2	1	1	0	0	0	1	1	1	0.75	2.2	1	0	3.5	0.20896	0.556264	0.475443	0.20896	0.556264	1	1
46	1	4	4	4	0	3	4	4	2020	1	1	3	4	3	4	4	4	1	1	1	0	2	2	1	3	3	0	0	1	1	1	1	0.75	2.2	1	0	3.75	0.586692	-0.257823	0.971257	0.397826	0.0472482	1	1
48	1	4	3	3	0	6.630772	3	3	2022	1	1	4	4	4	4	4	4	1	0	1	0	1	3	1	3	2	0	0	1	1	1	1	0.5	2	1	0	3.75	0.0808265	-0.263507	0.833939	0.0808265	-0.263507	1	1
47	0	4	3	3	0	5	3	3	2020	1	1	4	3	3	4	4	4	1	1	1	0	5	3	2	3	3	0	0	1	1	1	1	0.75	3.2	1	0	3.5	0.586692	1.17986	0.318322	0.397826	1.0392	1	1
45	0	4	3	3	0	6.630772	3	4	2022	1	1	4	4	4	4	4	4	0	0	0	0	3	3	1	3	3	0	0	1	1	1	1	0	2.6	1	0	3.875	-1.09628	0.256888	1.15777	0.022613	-0.271655	1	1
22	0	4	4	3	0	10	4	4	2020	1	1	3	2	3	3	3	4	0	0	1	0	3	2	1	4	3	1	0	0	3	1	1	0.25	2.6	1	0	3.25	-0.163735	0.143002	0.114689	-0.163735	0.143002	1	1
24	0	4	2	3	0	6.750338	3	4	2022	1	1	1	3	2	3	2	3	0	1	0	0	1	3	3	4	3	0	0	0	1	1	1	0.25	2.8	1	0	2.625	-0.59041	1.1777	-1.1524	-0.59041	1.1777	1	1
55	0	8	1	2	0	6	2	2	2020	0	0	3	3	3	3	3	3	1	1	1	0	1	4	1	5	1	0	0	1	1	1	2	0.75	2.4	1	0	2.75	0.586692	0.343036	-1.19935	0.586692	0.343036	1	1
57	0	5	1	2	0	9	4	4	2022	0	0	3	3	3	4	3	4	1	1	0	1	5	2	2	3	3	0	0	1	1	1	1	0.75	3	1	0	3.5	0.20896	0.854572	0.545449	0.20896	0.854572	1	1
33	1	8	2	3	0	8	3	3	2020	0	0	4	4	4	4	4	4	0	0	1	0	1	1	1	1	1	0	0	1	1	1	2	0.25	1	1	0	3.75	-0.163735	-1.47844	0.833939	-0.163735	-1.47844	1	1
31	1	3	3	3	0	6.630772	4	4	2022	0	0	4	4	4	4	4	4	1	0	0	0	1	3	1	1	1	0	0	1	1	1	1	0.25	1.4	1	0	4	-0.851715	-0.827863	1.47526	-0.851715	-0.827863	1	1
49	0	5	2	2	0	4	2	4	2020	1	1	3	3	4	4	3	4	0	1	0	1	4	3	2	3	4	0	0	1	1	1	1	0.5	3.2	1	0	3.375	-0.0356006	1.13199	0.239899	-0.0356006	1.13199	1	1
47	0	5	3	3	0	6.630772	4	3	2022	1	1	3	4	3	4	3	4	1	1	0	1	3	2	2	5	3	0	0	1	1	1	1	0.75	3	1	0	3.5	0.20896	0.898533	0.407807	0.397826	1.0392	1	1
17	0	5	2	1	0	8	2	2	2020	1	1	2	3	4	4	3	3	0	0	0	0	1	2	1	1	3	0	0	0	2	1	1	0	1.6	1	0	2.875	-1.09628	-0.87005	-0.799917	-1.09628	-0.87005	1	1
19	0	5	1	1	0	7	2	2	2022	1	1	3	3	3	3	3	3	1	0	1	0	1	3	1	1	1	0	0	0	1	1	1	0.5	1.4	1	0	2.75	0.0808265	-0.827863	-1.19935	0.0808265	-0.827863	1	1
46	1	4	4	3	0	6	4	2	2020	1	1	3	4	3	4	4	4	1	1	0	1	1	3	2	2	4	0	0	1	1	1	1	0.75	2.4	1	0	3.5	0.20896	0.352319	0.323602	0.397826	0.0472482	1	1
44	1	4	3	2	0	6.839375	3	2	2022	1	1	3	2	3	3	3	4	0	1	0	0	4	3	3	2	1	0	0	1	1	1	1	0.25	2.6	1	0	2.875	-0.59041	1.04006	-0.850457	-0.59041	1.04006	1	1
45	0	4	2	1	0	7.167542	4	4	2022	1	1	3	4	1	4	3	4	1	1	1	1	1	2	1	2	2	0	0	1	2	1	1	1	1.6	1	0	3.375	1.1415	-0.800198	0.0727727	0.022613	-0.271655	1	1
56	0	2	1	4	0	5	1	1	2020	0	1	4	4	4	4	4	4	1	1	1	1	3	3	2	3	2	0	0	1	1	1	1	1	2.6	1	0	3.25	1.1415	0.659465	-0.448697	1.1415	0.659465	1	1
58	0	2	1	3	0	6	2	2	2022	0	1	3	3	3	3	3	3	0	1	0	0	3	3	3	3	3	0	0	1	1	1	1	0.25	3	1	0	2.75	-0.59041	1.34514	-1.19935	-0.59041	1.34514	1	1
19	1	3	1	3	0	5	3	4	2020	0	0	4	4	4	4	4	4	0	0	1	0	2	2	1	3	5	0	0	0	2	1	1	0.25	2.6	1	0	3.875	-0.163735	0.0252783	1.15777	-0.163735	0.0252783	1	1
21	1	3	1	3	0	6	4	3	2022	0	0	3	3	4	3	3	4	0	1	0	1	1	1	1	1	2	0	0	0	2	1	1	0.5	1.2	1	0	3.375	-0.0356006	-1.33689	0.306478	-0.443658	-0.973833	1	1
53	0	2	2	3	0	6.750338	3	4	2022	0	0	3	3	4	4	4	4	1	1	1	0	4	4	2	3	2	0	0	1	2	1	1	0.75	3	1	0	3.625	0.586692	1.17418	0.797012	0.586692	1.17418	1	1
49	1	3	4	3	0	5	4	3	2020	0	0	4	4	4	4	4	4	1	0	1	0	3	3	1	3	3	0	0	1	1	1	1	0.5	2.6	1	0	3.875	0.0808265	0.256888	1.15143	-0.385444	-0.285488	1	1
51	1	2	3	3	0	6.630772	4	3	2022	0	0	4	3	3	4	4	4	1	1	1	0	4	4	2	4	4	0	0	1	1	1	1	0.75	3.6	1	0	3.625	0.586692	1.66868	0.635812	0.586692	1.66868	1	1
41	1	5	2	2	0	8	4	4	2020	1	1	3	3	4	4	4	4	1	1	1	0	3	3	1	2	2	1	0	1	3	1	1	0.75	2.2	1	0	3.75	0.586692	-0.0960657	1.1145	0.586692	-0.0960657	1	1
43	1	5	3	3	0	6.630772	2	3	2022	1	1	3	3	3	3	3	3	1	1	0	0	1	1	1	1	1	1	0	1	3	1	1	0.5	1	1	0	2.875	-0.345849	-1.47844	-0.875526	-0.345849	-1.47844	1	1
37	0	5	3	3	0	6	3	3	2020	1	1	3	3	4	4	3	4	1	1	0	1	4	4	2	3	3	0	0	1	1	1	1	0.75	3.2	1	0	3.375	0.20896	1.31573	0.233562	0.20896	1.31573	1	1
39	0	5	3	3	0	6.630772	3	4	2022	1	0	3	3	3	4	4	4	1	1	0	1	3	1	2	3	1	0	0	1	1	1	1	0.75	2	1	0	3.5	0.20896	-0.132662	0.467581	0.20896	-0.132662	1	1
18	0	5	1	3	0	7	3	3	2020	1	1	3	4	4	4	4	4	1	1	0	0	4	3	2	2	3	0	0	0	1	1	1	0.5	2.8	1	0	3.625	-0.345849	0.779035	0.65937	-0.00185893	0.627381	1	1
16	0	5	1	3	0	6.869903	4	4	2022	1	1	3	3	4	4	3	4	1	1	0	1	1	1	2	1	1	0	0	0	1	1	1	0.75	1.2	1	0	3.625	0.20896	-0.934312	0.87488	0.552951	-0.18334	1	1
50	1	4	3	3	0	8	3	4	2022	0	0	4	3	4	4	3	4	1	1	1	0	5	3	2	3	3	0	0	1	1	1	1	0.75	3.2	1	0	3.625	0.586692	1.17986	0.731958	0.333759	-0.14929	1	1
42	0	4	2	2	0	9	2	3	2020	0	0	3	3	3	3	3	4	1	1	1	0	3	3	3	2	4	0	0	1	1	1	1	0.75	3	1	0	3	0.586692	1.27529	-0.657934	0.586692	1.27529	1	1
44	0	4	2	1	0	10	4	4	2022	0	0	3	3	3	3	3	3	1	0	1	0	3	3	3	3	3	0	0	1	1	1	1	0.5	3	1	0	3.25	0.0808265	1.34514	0.0832826	0.0808265	1.34514	1	1
18	1	4	3	2	0	4	3	3	2020	0	0	3	4	3	4	4	4	0	1	1	0	3	2	2	3	3	0	0	0	1	1	1	0.5	2.6	1	0	3.5	0.342131	0.475727	0.329939	-0.00185893	0.627381	1	1
16	1	4	1	3	0	6.869903	3	3	2022	0	0	4	3	3	4	3	4	0	1	1	1	4	3	2	1	3	0	0	0	1	1	1	0.75	2.6	1	0	3.375	0.896941	0.567633	0.0786994	0.552951	-0.18334	1	1
32	0	4	2	3	0	8	3	3	2020	0	1	3	4	4	3	3	4	0	1	0	1	1	2	2	1	3	0	0	1	1	1	1	0.5	1.8	1	0	3.375	-0.0356006	-0.325922	0.175174	-0.0996675	-0.574051	1	1
30	0	4	3	3	0	6.630772	4	3	2022	0	1	4	4	4	4	4	4	1	0	1	0	3	2	1	3	4	0	0	1	1	1	1	0.5	2.6	1	0	3.875	0.0808265	0.0731498	1.15143	0.0808265	0.0731498	1	1
32	0	5	5	5	0	6	3	3	2020	1	1	4	3	3	4	4	4	1	1	1	0	3	2	2	1	1	0	0	1	1	1	1	0.75	1.8	1	0	3.5	0.586692	-0.230179	0.318322	0.586692	-0.230179	1	1
34	0	5	3	5	0	6.213567	4	3	2022	1	1	3	3	3	3	3	4	1	0	1	0	1	1	1	1	1	0	0	1	1	1	1	0.5	1	1	0	3.25	0.0808265	-1.47844	-0.0229529	0.0808265	-1.47844	1	1
50	1	3	4	3	0	8	3	3	2020	0	1	4	4	4	4	4	4	1	0	1	0	1	1	1	1	1	0	0	1	1	1	1	0.5	1	1	0	3.75	0.0808265	-1.47844	0.833939	0.333759	-0.14929	1	1
52	1	2	5	5	0	5.974436	3	4	2022	0	1	4	4	4	4	4	4	1	0	1	0	1	1	1	1	1	0	0	1	1	1	1	0.5	1	1	0	3.875	0.0808265	-1.47844	1.15777	0.0808265	-1.47844	1	1
49	0	3	3	3	0	10	4	4	2020	0	0	4	4	4	4	3	4	1	0	0	0	1	3	1	1	1	0	0	1	1	1	1	0.25	1.4	1	0	3.875	-0.851715	-0.827863	1.23563	-0.385444	-0.285488	1	1
47	0	2	3	3	0	6.630772	4	4	2022	0	1	4	4	4	4	4	4	1	0	1	0	3	3	1	2	1	0	0	1	1	1	1	0.5	2	1	0	4	0.0808265	-0.237616	1.47526	0.0808265	-0.237616	1	1
40	0	6	3	3	0	7	2	2	2020	1	0	4	4	4	3	3	4	1	1	0	1	5	3	3	4	4	0	0	1	1	1	1	0.75	3.8	1	0	3.25	0.20896	2.07694	-0.291576	0.20896	2.07694	1	1
38	0	6	3	3	0	5	2	3	2022	1	1	4	4	4	4	4	4	1	1	1	0	5	3	1	1	3	0	0	1	1	1	1	0.75	2.6	1	0	3.625	0.586692	0.212927	0.516448	0.586692	0.212927	1	1
21	0	3	3	3	0	8	3	3	2020	0	0	4	4	4	4	4	4	1	0	0	0	2	2	1	2	2	1	0	0	3	1	1	0.25	1.8	1	0	3.75	-0.851715	-0.610776	0.833939	-0.443658	-0.973833	1	1
23	0	2	4	3	0	6.511207	4	4	2022	0	0	4	4	4	4	4	4	1	0	1	0	2	2	1	1	2	1	0	1	3	1	1	0.5	1.6	1	0	4	0.0808265	-0.822179	1.47526	0.0808265	-0.822179	1	1
62	1	5	3	4	0	7	3	3	2020	0	0	2	3	3	4	4	4	1	1	0	1	3	3	1	3	3	0	0	1	2	1	1	0.75	2.6	1	0	3.25	0.20896	0.256888	-0.0308153	0.20896	0.256888	1	1
64	1	5	3	3	0	6.630772	3	4	2022	0	0	4	2	4	4	4	4	0	1	0	0	2	1	2	3	3	0	0	1	2	1	1	0.25	2.2	1	0	3.625	-0.59041	-0.0389831	0.785395	-0.59041	-0.0389831	1	1
34	1	8	3	1	0	10	2	2	2020	0	0	3	3	4	3	3	4	1	1	1	0	5	5	3	3	5	0	0	1	1	1	2	0.75	4.2	1	0	3	0.586692	2.65767	-0.65233	0.120422	0.589613	1	1
36	1	3	2	1	0	7.167542	2	2	2022	0	0	1	1	2	4	3	4	1	1	0	0	5	4	1	2	4	0	0	1	1	1	1	0.5	3.2	1	0	2.375	-0.345849	0.891168	-1.78813	-0.160912	-0.05373	1	1
38	0	5	3	4	0	10	2	3	2020	0	0	3	4	4	3	4	4	1	1	0	1	1	1	2	1	2	0	0	1	2	1	1	0.75	1.4	1	0	3.375	0.20896	-0.792761	0.0973058	-0.190725	-0.220065	1	1
40	0	5	3	3	0	6.630772	3	3	2022	0	0	3	4	4	3	3	4	1	1	0	1	1	1	2	1	3	0	0	1	2	1	1	0.75	1.6	1	0	3.375	0.20896	-0.651211	0.175174	0.20896	-0.651211	1	1
32	0	8	3	3	0	10	4	4	2020	0	0	4	4	4	4	4	4	1	0	0	0	1	3	1	1	1	0	0	1	1	1	2	0.25	1.4	1	0	4	-0.851715	-0.827863	1.47526	-0.851715	-0.827863	1	1
30	0	3	3	3	0	6.630772	2	4	2022	0	0	4	4	4	4	3	4	1	1	1	0	1	4	2	1	1	0	0	1	1	1	1	0.75	1.8	1	0	3.625	0.586692	0.0415533	0.600654	0.586692	0.0415533	1	1
36	1	4	5	4	0	3	1	3	2020	0	1	3	3	4	4	4	4	1	1	0	1	1	1	2	1	1	0	0	1	1	1	1	0.75	1.2	1	0	3.25	0.20896	-0.934312	-0.161796	-0.160912	-0.05373	1	1
38	1	4	4	5	0	5	4	4	2022	0	1	2	2	2	2	2	2	0	1	0	0	5	3	1	3	1	0	0	1	1	1	1	0.25	2.6	1	0	2.5	-0.59041	0.352631	-1.30869	-0.190725	-0.220065	1	1
34	0	4	3	3	0	5	2	1	2020	0	1	2	2	2	2	3	3	1	1	0	0	1	1	1	1	1	0	0	1	1	1	1	0.5	1	1	0	2.125	-0.345849	-1.47844	-2.45794	0.120422	0.589613	1	1
36	0	4	2	5	0	7	2	2	2022	0	1	2	2	3	4	4	4	1	1	0	0	4	3	1	1	2	0	0	1	1	1	1	0.5	2.2	1	0	2.875	-0.345849	-0.118046	-0.858319	-0.160912	-0.05373	1	1
46	1	4	3	2	0	6	3	3	2022	1	1	3	4	3	3	4	4	1	1	1	1	3	3	2	2	4	0	0	1	1	1	1	1	2.8	1	0	3.375	1.1415	0.731164	0.085365	0.864097	-0.373638	1	1
49	0	4	3	4	0	7	2	3	2020	1	1	3	2	3	3	3	4	1	1	1	0	4	4	2	2	3	0	0	1	1	1	1	0.75	3	1	0	2.875	0.586692	1.10432	-0.84412	0.586692	1.10432	1	1
47	0	4	3	3	0	9	3	3	2022	1	1	3	3	3	4	3	4	1	1	1	1	1	3	2	2	2	0	0	1	1	1	1	1	2	1	0	3.25	1.1415	0.0692182	-0.0958691	1.1415	0.0692182	1	1
21	0	4	4	4	0	8	3	3	2020	1	1	4	4	4	4	4	4	1	0	0	0	2	2	1	1	1	0	0	0	2	1	1	0.25	1.4	1	0	3.75	-0.851715	-0.96373	0.833939	-0.851715	-0.96373	1	1
23	0	4	3	3	0	6.630772	3	4	2022	1	1	3	3	3	3	3	4	1	0	0	0	2	2	2	2	2	0	0	0	2	1	1	0.25	2	1	0	3.25	-0.851715	-0.066648	-0.0166156	-0.851715	-0.066648	1	1
17	1	4	1	2	0	8	1	3	2020	1	1	4	4	4	4	4	4	0	1	0	0	3	3	2	2	3	0	0	0	1	1	1	0.25	2.6	1	0	3.5	-0.59041	0.589613	0.198958	-0.263248	0.496557	1	1
19	1	4	1	3	0	6.869903	3	3	2022	1	1	4	4	4	4	4	4	0	0	0	0	3	2	1	3	3	0	0	0	1	1	1	0	2.4	1	0	3.75	-1.09628	-0.0684008	0.833939	-0.43187	-0.161568	1	1
46	0	4	2	4	0	10	2	3	2020	1	1	3	3	3	4	3	4	1	1	1	0	1	1	1	1	1	0	0	1	1	1	1	0.75	1	1	0	3.125	0.586692	-1.47844	-0.41336	0.864097	-0.373638	1	1
48	0	4	2	3	0	4	2	3	2022	1	1	3	3	3	4	3	4	1	1	0	0	2	1	1	1	2	0	0	1	1	1	1	0.5	1.4	1	0	3.125	-0.345849	-1.14747	-0.41336	-0.345849	-1.14747	1	1
45	1	4	3	4	0	6	3	3	2020	1	1	3	4	4	3	3	4	1	1	0	1	1	1	2	1	1	0	0	1	1	1	1	0.75	1.2	1	0	3.375	0.20896	-0.934312	0.175174	0.675231	0.332258	1	1
43	1	4	2	3	0	6.750338	3	3	2022	1	1	4	4	4	4	3	4	1	1	1	0	3	3	2	1	1	0	0	1	1	1	1	0.75	2	1	0	3.625	0.586692	0.0951092	0.594317	0.586692	-0.419601	1	1
19	0	4	1	1	0	8	4	4	2020	1	1	4	4	4	4	4	4	0	0	0	0	3	2	1	1	4	0	0	0	1	1	1	0	2.2	1	0	4	-1.09628	-0.349656	1.47526	-0.43187	-0.161568	1	1
17	0	4	1	3	0	6.869903	3	3	2022	1	1	4	4	4	4	4	4	0	0	0	0	3	2	1	2	3	0	0	0	1	1	1	0	2.2	1	0	3.75	-1.09628	-0.279803	0.833939	-0.263248	0.496557	1	1
57	1	2	3	3	1	5	2	3	2020	0	1	3	3	3	4	4	4	1	1	1	1	2	3	2	2	4	0	0	1	1	1	1	1	2.6	1	0	3.25	1.1415	0.541742	-0.173737	1.1415	0.541742	1	1
55	1	2	3	3	0	6.630772	2	4	2022	0	1	3	1	2	1	4	4	1	1	0	0	4	4	2	4	3	0	0	1	1	1	1	0.5	3.4	1	0	2.625	-0.345849	1.52713	-1.28544	-0.345849	1.52713	1	1
31	1	6	3	3	0	4	3	3	2020	0	1	4	4	4	4	4	4	0	0	1	0	1	1	1	1	1	0	0	0	2	1	1	0.25	1	1	0	3.75	-0.163735	-1.47844	0.833939	-0.163735	-1.47844	1	1
29	1	6	3	3	0	6.630772	3	3	2022	0	1	3	3	2	3	3	4	0	1	0	0	1	3	1	2	1	0	0	0	1	1	1	0.25	1.6	1	0	3	-0.59041	-0.616461	-0.669875	-0.59041	-0.616461	1	1
43	1	5	5	2	0	5	4	3	2020	1	1	3	4	4	3	4	4	1	1	1	0	1	1	2	1	1	0	0	1	1	1	1	0.75	1.2	1	0	3.625	0.586692	-0.934312	0.732287	0.586692	-0.419601	1	1
45	1	4	2	2	0	6.95894	3	3	2022	1	1	4	4	4	3	3	4	1	1	1	1	4	4	2	3	5	0	0	1	1	1	1	1	3.6	1	0	3.5	1.1415	1.59883	0.349742	0.675231	0.332258	1	1
44	0	5	4	5	0	8	2	3	2020	1	1	3	3	3	2	3	3	1	1	0	0	2	2	1	2	2	0	0	1	1	1	1	0.5	1.8	1	0	2.75	-0.345849	-0.610776	-1.1201	-0.345849	-0.610776	1	1
42	0	4	4	4	0	6.302604	2	2	2022	1	1	2	2	1	2	3	4	1	1	0	0	1	2	1	1	1	0	0	1	1	1	1	0.5	1.2	1	0	2.25	-0.345849	-1.15315	-2.24595	-0.345849	-1.15315	1	1
17	1	5	1	3	0	5	2	3	2020	1	1	4	3	4	4	3	4	0	1	1	1	5	3	2	3	3	0	0	0	2	1	1	0.75	3.2	1	0	3.375	0.896941	1.17986	0.0906402	-0.263248	0.496557	1	1
19	1	4	1	3	0	6.869903	3	3	2022	1	1	4	3	3	4	3	4	0	1	1	1	2	2	2	2	2	0	0	0	1	1	1	0.75	2	1	0	3.375	0.896941	-0.066648	0.0786994	-0.43187	-0.161568	1	1
66	0	2	5	4	0	6.183039	3	2	2022	0	1	2	2	2	2	3	3	1	1	1	0	2	1	5	5	5	0	0	1	1	1	1	0.75	3.6	1	0	2.375	0.586692	2.29931	-1.81662	0.586692	2.29931	1	1
69	1	2	1	2	0	5	4	4	2022	0	1	4	4	4	4	4	4	1	0	1	0	5	4	1	5	5	0	0	1	1	1	1	0.5	4	1	0	4	0.0808265	1.66693	1.47526	0.0808265	1.66693	1	1
32	0	3	3	3	0	8	4	4	2020	0	0	4	4	4	4	4	4	1	0	0	0	1	2	1	1	3	0	0	1	2	1	1	0.25	1.6	1	0	4	-0.851715	-0.87005	1.47526	-0.851715	-0.87005	1	1
34	0	4	3	3	0	6.630772	4	4	2022	0	0	3	4	4	4	3	4	1	1	0	0	2	2	2	2	1	0	0	1	2	1	1	0.5	1.8	1	0	3.75	-0.345849	-0.208199	1.06107	-0.345849	-0.208199	1	1
32	1	4	2	1	0	7	3	1	2020	1	1	4	4	4	4	4	4	1	1	0	0	5	4	2	5	3	0	0	1	2	1	1	0.5	3.8	1	0	3.5	-0.345849	1.92795	0.186283	-0.598782	0.7533	1	1
34	1	4	2	1	0	7.167542	4	4	2022	1	0	4	4	4	4	4	4	1	0	1	0	3	3	1	3	3	0	0	1	2	1	1	0.5	2.6	1	0	4	0.0808265	0.256888	1.47526	-0.132511	0.189831	1	1
35	0	6	2	2	0	7	3	3	2020	0	1	3	3	4	3	3	4	0	0	1	0	4	2	2	3	3	0	0	1	2	1	1	0.25	2.8	1	0	3.25	-0.163735	0.66515	-0.0110121	-0.785429	-0.319076	1	1
33	0	6	2	1	0	7.167542	3	2	2022	0	1	2	3	4	4	2	2	0	1	0	0	3	2	1	2	2	0	0	1	2	1	1	0.25	2	1	0	2.75	-0.59041	-0.421354	-0.939641	-0.40725	-0.20484	1	1
58	1	6	2	1	0	7.167542	1	4	2022	0	0	4	4	4	4	4	4	1	1	1	0	5	5	1	5	4	0	0	1	2	1	1	0.75	4	1	0	3.625	0.586692	1.85066	0.522786	-0.132511	1.44984	1	1
31	1	6	3	3	0	8	2	3	2020	0	0	3	4	4	4	4	4	1	1	1	0	2	2	2	3	3	0	0	1	1	1	1	0.75	2.4	1	0	3.5	0.586692	0.286305	0.34188	0.107223	0.636765	1	1
33	1	6	3	3	0	6.630772	2	2	2022	0	0	3	3	4	3	3	3	1	1	1	0	5	3	3	5	3	0	0	1	1	1	1	0.75	3.8	1	0	2.875	0.586692	2.14679	-0.869923	-0.40725	-0.20484	1	1
33	0	6	1	2	0	3	3	3	2020	0	0	3	3	3	3	3	4	1	0	0	0	3	3	1	1	1	0	0	1	2	1	1	0.25	1.8	1	0	3.125	-0.851715	-0.449019	-0.340443	-0.40725	-0.20484	1	1
31	0	6	2	1	0	7	3	3	2022	0	0	2	2	4	4	3	4	1	0	1	0	3	4	3	3	2	0	0	1	2	1	1	0.5	3	1	0	3.125	0.0808265	1.52888	-0.127192	0.107223	0.636765	1	1
34	1	2	3	2	0	5	2	2	2020	1	0	1	3	3	4	3	3	1	0	0	0	1	1	1	1	1	0	1	1	1	0	1	0.25	1	0	0	2.625	-0.851715	-1.47844	-1.30392	-0.443658	-0.515189	1	1
36	1	2	3	3	0	8	2	2	2022	1	0	2	3	3	3	3	3	1	0	0	0	1	1	1	1	1	0	1	1	1	0	1	0.25	1	0	0	2.625	-0.851715	-1.47844	-1.37392	-0.851715	-1.04461	1	1
31	1	4	3	3	0	3	3	2	2020	0	0	3	3	3	3	3	3	1	1	0	0	3	3	2	1	1	0	0	1	2	1	1	0.5	2	1	0	2.875	-0.345849	0.0951092	-0.881863	0.107223	0.636765	1	1
29	1	3	3	3	0	6.630772	2	2	2022	0	0	2	2	2	2	3	3	0	1	1	0	3	3	1	2	1	0	0	1	2	1	1	0.5	2	1	0	2.25	0.342131	-0.237616	-2.13411	0.342131	-0.237616	1	1
34	0	2	3	3	0	5	3	3	2020	1	0	3	4	3	3	4	4	0	1	0	1	3	3	2	2	2	0	1	1	1	0	1	0.5	2.4	0	0	3.375	-0.0356006	0.448063	0.085365	-0.443658	-0.515189	1	1
36	0	2	3	3	0	6.630772	3	3	2022	1	0	3	4	3	3	3	4	1	0	0	0	2	2	1	2	2	0	1	1	1	0	1	0.25	1.8	0	0	3.25	-0.851715	-0.610776	-0.154257	-0.851715	-1.04461	1	1
66	1	6	2	4	0	10	3	4	2020	0	0	4	3	4	4	3	4	1	1	1	0	1	2	2	2	3	0	0	1	1	1	1	0.75	2	1	0	3.625	0.586692	-0.11452	0.731958	0.586692	-0.11452	1	1
64	1	5	1	2	0	10	2	4	2022	0	0	2	2	1	4	3	4	0	1	1	0	1	1	1	3	3	0	0	1	1	1	1	0.5	1.8	1	0	2.75	0.342131	-0.772533	-1.10915	0.342131	-0.772533	1	1
28	0	6	3	3	0	7	2	2	2020	0	0	4	4	4	4	4	4	1	1	0	0	2	2	2	1	1	1	0	0	4	1	1	0.5	1.6	1	0	3.5	-0.345849	-0.419601	0.192621	-0.190725	-0.487534	1	1
30	0	2	3	3	0	6.630772	3	4	2022	0	0	4	3	4	4	4	4	1	0	0	0	1	1	1	1	1	1	0	1	4	1	1	0.25	1	1	0	3.75	-0.851715	-1.47844	0.971581	-0.973995	-1.47844	1	1
36	0	6	3	3	0	6	4	4	2020	0	0	4	4	4	4	4	4	1	0	0	0	1	1	1	1	1	1	0	1	3	1	1	0.25	1	1	0	4	-0.851715	-1.47844	1.47526	-0.851715	-1.47844	1	1
34	0	5	2	4	0	6.541735	3	3	2022	0	0	3	3	4	4	3	3	1	0	0	0	1	2	1	1	1	1	0	1	3	1	1	0.25	1.2	1	0	3.25	-0.851715	-1.15315	0.0159698	-0.851715	-1.15315	1	1
40	1	6	3	3	0	10	3	3	2020	0	1	3	3	3	4	4	4	1	1	1	1	5	5	2	2	3	0	0	1	2	1	1	1	3.4	1	0	3.375	1.1415	1.61903	0.143753	0.022613	0.800129	1	1
38	1	6	1	1	0	0	4	3	2022	0	1	3	3	3	3	3	3	1	0	0	0	1	1	1	1	1	0	0	1	2	1	1	0.25	1	1	0	3.125	-0.851715	-1.47844	-0.240545	-0.321377	-1.11166	1	1
38	0	6	3	3	0	10	3	4	2020	0	1	3	3	4	3	3	4	1	1	0	1	2	1	2	1	1	0	0	1	2	1	1	0.75	1.4	1	0	3.375	0.20896	-0.74489	0.312816	-0.321377	-1.11166	1	1
40	0	6	3	2	0	10	3	3	2022	0	1	3	3	4	3	3	4	0	0	0	0	3	2	2	2	1	0	0	1	2	1	1	0	2	1	0	3.25	-1.09628	-0.0187765	-0.0110121	0.022613	0.800129	1	1
39	0	4	1	1	0	5	4	4	2020	1	1	4	4	4	4	4	4	1	0	0	0	3	3	1	3	3	0	0	1	1	1	1	0.25	2.6	1	0	4	-0.851715	0.256888	1.47526	0.144894	0.361702	1	1
41	0	4	2	2	0	6.95894	2	2	2022	1	1	4	4	4	4	3	4	1	1	0	1	2	2	2	2	2	0	0	1	1	1	1	0.75	2	1	0	3.375	0.20896	-0.066648	-0.0470016	0.20896	-0.066648	1	1
19	1	4	1	3	0	7	3	3	2020	1	1	4	3	3	4	4	4	0	1	0	0	1	3	2	2	1	0	0	0	1	1	1	0.25	1.8	1	0	3.5	-0.59041	-0.0723324	0.318322	-0.124139	0.0362111	1	1
17	1	4	4	3	0	6.511207	3	3	2022	1	1	3	3	1	3	3	4	0	1	0	0	1	1	1	1	1	0	0	0	1	1	1	0.25	1	1	0	2.875	-0.59041	-1.47844	-0.999306	-0.721062	-1.20725	1	1
56	1	3	3	2	0	6	4	4	2020	1	1	4	4	4	4	4	4	1	0	1	0	2	2	1	3	2	0	0	1	1	1	1	0.5	2	1	0	4	0.0808265	-0.399374	1.47526	0.0808265	-0.399374	1	1
58	1	3	3	3	0	8	4	4	2022	0	1	4	4	4	4	4	4	1	0	0	0	3	5	1	3	4	0	0	1	1	1	1	0.25	3.2	1	0	4	-0.851715	1.04902	1.47526	-0.132511	1.44984	1	1
35	1	3	3	2	0	10	4	4	2020	0	0	4	4	3	4	4	4	0	0	0	0	1	1	1	1	1	0	0	0	1	1	1	0	1	1	0	3.875	-1.09628	-1.47844	1.14583	-0.785429	-0.319076	1	1
33	1	3	2	1	1	7.167542	2	2	2022	0	0	3	3	3	2	4	4	0	1	0	0	1	1	1	1	1	0	0	0	1	1	1	0.25	1	1	0	2.875	-0.59041	-1.47844	-0.986713	-0.40725	-0.20484	1	1
37	0	4	3	3	0	3	2	3	2020	0	0	3	3	3	3	3	4	1	1	0	0	3	2	1	2	1	0	0	1	1	1	1	0.5	1.8	1	0	3	-0.345849	-0.562905	-0.657934	-0.345849	-0.562905	1	1
39	0	6	1	1	0	7.287108	4	4	2022	0	0	3	3	4	1	4	4	1	1	1	1	5	4	1	2	1	0	0	1	1	1	1	1	2.6	1	0	3.375	1.1415	0.466516	0.38078	0.144894	0.361702	1	1
35	0	4	3	3	0	7	4	4	2020	0	1	4	3	4	4	4	4	0	0	0	0	2	3	1	2	3	0	0	1	1	1	1	0	2.2	1	0	3.875	-1.09628	-0.143937	1.28907	-0.785429	-0.319076	1	1
33	0	5	3	3	0	5	3	3	2022	0	1	4	4	3	4	4	4	0	1	0	0	2	2	1	1	2	0	0	1	1	1	1	0.25	1.6	1	0	3.625	-0.59041	-0.822179	0.504508	-0.40725	-0.20484	1	1
53	1	4	1	1	0	10	4	4	2020	0	1	4	4	2	4	4	4	1	0	1	0	2	1	1	1	1	0	0	1	1	1	1	0.5	1.2	1	0	3.75	0.0808265	-1.28902	0.816395	0.611164	-1.11166	1	1
55	1	5	1	1	0	7.287108	4	4	2022	0	1	4	3	2	4	4	4	1	1	0	0	1	1	2	1	1	0	0	1	1	1	1	0.5	1.2	1	0	3.625	-0.345849	-0.934312	0.630209	0.397826	-0.651211	1	1
28	1	4	3	3	0	6	2	4	2020	0	1	3	4	2	4	4	4	0	1	0	1	3	1	2	1	1	0	0	0	2	1	1	0.5	1.6	1	0	3.375	-0.0356006	-0.555468	0.00684535	-0.190725	-0.487534	1	1
30	1	5	3	3	0	10	3	3	2022	0	1	3	4	3	3	3	4	0	0	0	0	1	1	1	1	1	0	0	0	1	1	1	0	1	1	0	3.25	-1.09628	-1.47844	-0.154257	-0.973995	-1.47844	1	1
53	0	2	3	3	0	5	4	4	2020	0	1	4	4	4	1	4	4	1	1	1	1	1	1	2	1	1	0	0	1	1	1	1	1	1.2	1	0	3.625	1.1415	-0.934312	0.741534	0.611164	-1.11166	1	1
55	0	2	1	1	0	10	3	3	2022	0	1	3	3	4	4	4	4	1	1	1	1	1	1	2	1	5	0	0	1	1	1	1	1	2	1	0	3.5	1.1415	-0.368109	0.473184	0.397826	-0.651211	1	1
50	1	3	3	4	0	0	4	2	2020	0	1	3	4	4	4	4	4	1	1	1	0	3	1	2	4	5	0	0	1	1	1	1	0.75	3	1	0	3.625	0.586692	0.644943	0.653033	0.586692	0.644943	1	1
52	1	3	3	3	0	10	3	3	2022	0	1	4	4	4	4	4	4	1	0	0	0	5	5	1	5	5	0	0	1	1	1	1	0.25	4.2	1	0	3.75	-0.851715	1.99222	0.833939	-0.851715	1.99222	1	1
19	0	3	1	3	0	7	3	3	2020	0	1	2	3	2	2	2	3	0	1	1	0	2	2	2	3	2	0	0	0	1	1	1	0.5	2.2	1	0	2.5	0.342131	0.144755	-1.54623	-0.124139	0.0362111	1	1
17	0	1	4	3	0	6.511207	3	3	2022	0	1	3	3	3	3	3	4	1	0	0	0	2	1	1	2	2	0	0	0	1	1	1	0.25	1.6	1	0	3.125	-0.851715	-0.936065	-0.340443	-0.721062	-1.20725	1	1
22	1	1	3	3	0	5	3	3	2020	0	0	2	2	2	2	2	3	1	1	1	0	1	1	1	1	1	1	0	0	3	1	1	0.75	1	1	0	2.375	0.586692	-1.47844	-1.73242	0.586692	-1.47844	1	1
24	1	1	3	3	0	6.630772	4	4	2022	0	0	2	3	2	2	1	3	1	0	1	0	1	1	1	1	1	1	0	1	3	1	1	0.5	1	1	0	2.625	0.0808265	-1.47844	-1.14454	0.0808265	-1.47844	1	1
31	1	4	3	3	0	4	2	3	2020	0	0	3	4	3	3	4	4	1	1	1	1	2	4	1	1	5	0	0	1	1	1	1	1	2.6	1	0	3.25	1.1415	0.25305	-0.232125	1.01922	0.553811	1	1
33	1	4	3	1	0	7.047977	2	3	2022	0	0	3	3	3	4	3	4	1	1	0	0	1	2	1	1	1	0	0	1	1	1	1	0.5	1.2	1	0	3.125	-0.345849	-1.15315	-0.41336	-0.333613	-0.956375	1	1
30	0	4	3	3	0	5	2	2	2020	0	0	3	3	4	3	3	3	1	1	0	0	3	3	1	3	3	0	0	1	1	1	1	0.5	2.6	1	0	2.875	-0.345849	0.256888	-0.869923	0.460782	1.34565	1	1
32	0	4	1	3	0	6.869903	2	1	2022	0	0	1	3	3	1	1	1	1	1	0	0	5	1	1	1	1	0	0	1	1	1	1	0.5	1.8	1	0	1.625	-0.345849	-0.720751	-3.2759	-0.565639	0.0491758	1	1
35	1	7	3	3	0	10	4	3	2020	1	0	3	3	4	3	3	4	1	1	0	1	3	2	1	2	3	0	0	1	1	1	2	0.75	2.2	1	0	3.375	0.20896	-0.279803	0.306478	0.0837532	-0.744511	1	1
37	1	7	3	3	0	6.630772	4	4	2022	1	0	4	3	4	4	4	4	0	0	0	0	3	1	1	3	1	0	0	1	1	1	2	0	1.8	1	0	3.875	-1.09628	-0.67679	1.28907	-1.09628	-0.67679	1	1
34	1	7	3	3	0	0	2	2	2020	1	0	4	3	3	2	3	4	1	1	0	0	1	1	1	1	1	0	0	1	1	1	2	0.5	1	1	0	2.875	-0.345849	-1.47844	-1.05177	-0.427369	0.0124499	1	1
32	1	7	5	5	0	5	3	2	2022	1	0	3	3	3	3	3	4	0	0	0	0	1	1	1	1	1	0	0	1	1	1	2	0	1	1	0	3	-1.09628	-1.47844	-0.664271	-0.565639	0.0491758	1	1
35	0	7	2	1	0	10	4	3	2020	1	0	3	3	4	4	3	4	1	1	1	1	1	1	2	2	2	0	0	1	1	1	2	1	1.6	1	0	3.5	1.1415	-0.581359	0.551053	0.0837532	-0.744511	1	1
33	0	7	4	1	0	6.928412	4	4	2022	1	0	4	3	3	4	4	4	1	1	0	0	1	1	1	1	1	0	0	1	1	1	2	0.5	1	1	0	3.75	-0.345849	-1.47844	0.95964	-0.333613	-0.956375	1	1
22	0	3	2	2	1	5	4	4	2020	0	0	4	4	3	3	4	4	1	1	0	0	2	3	1	2	4	0	0	0	2	1	1	0.5	2.4	1	0	3.75	-0.345849	-0.00238663	0.901252	-0.345849	-0.00238663	1	1
20	0	2	2	2	1	6.95894	3	3	2022	0	0	3	4	4	4	4	4	1	1	0	0	1	1	2	1	1	0	0	1	2	1	1	0.5	1.2	1	0	3.625	-0.345849	-0.934312	0.65937	-0.345849	-0.934312	1	1
47	1	6	3	4	0	10	3	2	2020	1	0	3	3	3	3	3	4	1	0	1	0	1	1	1	2	1	0	0	1	1	1	1	0.5	1.2	1	0	3	0.0808265	-1.26704	-0.664271	0.0808265	-1.26704	1	1
49	1	7	3	4	0	9	3	3	2022	1	0	3	4	3	3	3	4	1	0	1	0	2	2	1	2	3	0	0	1	1	1	2	0.5	2	1	0	3.25	0.0808265	-0.469226	-0.154257	0.0808265	-0.469226	1	1
16	1	6	3	1	0	5	2	2	2020	1	0	3	3	3	3	4	4	0	1	1	0	4	4	4	4	5	0	0	0	1	1	1	0.5	4.2	1	0	3	0.342131	2.89849	-0.742139	-0.00185893	1.45369	1	1
18	1	7	3	3	0	7	2	2	2022	1	0	3	3	3	3	3	4	0	1	1	0	1	1	1	5	2	0	0	0	1	1	2	0.5	2	1	0	2.875	0.342131	-0.491279	-0.981762	-0.254792	-0.388383	1	1
35	1	4	3	3	0	8	4	4	2020	0	0	4	4	4	4	3	4	0	0	1	0	2	1	1	1	1	0	0	1	2	1	1	0.25	1.2	1	0	3.875	-0.163735	-1.28902	1.23563	0.0837532	-0.744511	1	1
33	1	4	3	3	0	10	4	4	2022	0	0	3	3	4	3	3	4	1	1	0	1	3	3	2	1	1	0	0	1	2	1	1	0.75	2	1	0	3.5	0.20896	0.0951092	0.630306	-0.333613	-0.956375	1	1
18	0	6	1	3	0	10	4	4	2020	0	0	4	4	4	4	4	4	1	0	0	0	2	3	1	2	2	0	0	0	1	1	1	0.25	2	1	0	4	-0.851715	-0.285488	1.47526	-0.254792	-0.388383	1	1
16	0	6	1	3	0	9	3	3	2022	0	0	4	4	4	4	3	4	1	1	0	0	3	1	2	3	2	0	0	0	1	1	1	0.5	2.2	1	0	3.625	-0.345849	0.00888843	0.594317	-0.00185893	1.45369	1	1
19	1	3	1	3	0	8	2	4	2020	0	0	3	3	4	4	3	4	0	1	0	1	3	3	2	2	3	0	0	0	2	1	1	0.5	2.6	1	0	3.375	-0.0356006	0.589613	0.239899	-0.0356006	0.589613	1	1
21	1	3	1	2	0	7.078506	4	3	2022	0	0	3	3	4	3	3	4	0	1	1	1	3	4	1	2	2	0	0	0	2	1	1	0.75	2.4	1	0	3.375	0.896941	0.229223	0.306478	0.896941	0.229223	1	1
46	1	4	1	1	0	0	4	3	2020	0	0	4	4	4	4	3	4	1	1	1	0	1	1	1	1	1	0	0	1	1	1	1	0.75	1	1	0	3.75	0.586692	-1.47844	0.911807	0.586692	-1.47844	1	1
38	1	4	2	3	0	10	3	3	2020	0	0	4	3	3	4	4	4	1	1	1	0	5	4	2	3	5	0	0	1	1	1	1	0.75	3.8	1	0	3.5	0.586692	1.78825	0.318322	-0.132511	0.621744	1	1
36	1	4	2	3	0	10	3	4	2022	0	0	3	3	4	3	3	4	1	1	1	1	3	3	1	3	2	0	0	1	1	1	1	1	2.4	1	0	3.375	1.1415	0.115337	0.312816	1.1415	0.115337	1	1
38	0	4	2	3	0	5	3	3	2020	0	0	2	3	4	3	3	4	1	0	0	0	1	3	1	1	3	0	0	1	1	1	1	0.25	1.8	1	0	3.125	-0.851715	-0.544762	-0.185581	-0.132511	0.621744	1	1
40	0	4	2	3	0	6.750338	3	4	2022	0	0	2	3	3	3	3	3	1	1	0	0	3	4	2	1	3	0	0	1	1	1	1	0.5	2.6	1	0	3	-0.345849	0.703499	-0.408776	-0.345849	0.703499	1	1
50	1	3	1	3	1	8	4	4	2020	0	0	4	4	3	4	4	4	1	0	1	0	5	4	1	1	4	0	0	1	1	1	1	0.5	3	1	0	3.875	0.0808265	0.679766	1.14583	0.333759	-0.399337	1	1
52	1	3	1	3	0	6.869903	2	3	2022	0	0	4	4	3	4	4	4	1	1	1	0	3	3	2	3	2	0	0	1	1	1	1	0.75	2.6	1	0	3.5	0.586692	0.659465	0.187017	0.333759	-0.409487	1	1
29	1	3	3	3	0	5	3	4	2020	0	0	4	4	4	4	4	4	0	0	1	0	5	1	1	1	5	0	0	0	2	1	1	0.25	2.6	1	0	3.875	-0.163735	-0.154549	1.15777	0.395576	-0.103859	1	1
31	1	3	3	3	0	6.630772	2	1	2022	0	0	4	4	3	4	4	4	0	1	1	1	5	2	2	3	3	0	0	0	2	1	1	0.75	3	1	0	3.25	0.896941	0.854572	-0.460638	1.01922	0.553811	1	1
29	1	4	3	3	0	6	3	4	2020	0	0	2	3	4	4	4	4	1	1	1	1	5	2	2	2	4	0	0	1	1	1	1	1	3	1	0	3.5	1.1415	0.78472	0.622444	0.395576	-0.103859	1	1
27	1	4	3	5	0	6.213567	3	3	2022	0	0	4	4	4	4	4	4	1	0	0	0	2	2	1	1	1	0	0	1	1	1	1	0.25	1.4	1	0	3.75	-0.851715	-0.96373	0.833939	-0.851715	-0.563937	1	1
30	0	4	4	3	0	4	3	3	2020	0	0	2	4	2	4	4	4	1	1	1	1	1	4	3	3	4	0	0	1	1	1	1	1	3	1	0	3.25	1.1415	1.43314	-0.17406	0.460782	1.34565	1	1
28	0	4	3	3	0	6.630772	1	2	2022	0	0	3	4	4	4	3	4	1	1	0	1	1	3	2	5	5	0	0	1	1	1	1	0.75	3.2	1	0	3.125	0.20896	1.12808	-0.539061	0.20896	1.12808	1	1
56	1	7	3	3	0	10	4	4	2020	1	1	4	4	4	4	4	4	1	0	0	0	3	5	1	2	1	0	0	1	1	1	2	0.25	2.4	1	0	4	-0.851715	0.41296	1.47526	-0.851715	0.41296	1	1
34	0	7	1	2	0	8	2	3	2020	1	1	3	4	2	4	3	4	0	1	0	0	5	2	3	3	1	0	0	1	1	1	2	0.25	2.8	1	0	3.125	-0.59041	1.1156	-0.556605	-0.427369	0.0124499	1	1
32	0	8	2	3	0	6.750338	2	2	2022	1	1	3	4	1	3	3	3	0	1	0	0	2	1	2	3	2	0	0	1	1	1	2	0.25	2	1	0	2.625	-0.59041	-0.180534	-1.67203	-0.565639	0.0491758	1	1
51	1	2	3	4	1	7	4	3	2022	0	0	3	3	4	4	4	4	1	1	0	0	1	1	2	1	5	0	0	1	1	1	1	0.5	2	1	0	3.625	-0.345849	-0.368109	0.790675	-0.345849	-0.368109	1	1
53	0	2	4	4	0	10	4	4	2020	0	0	3	4	4	4	4	4	1	0	1	0	5	3	1	3	4	0	0	1	1	1	1	0.5	3.2	1	0	3.875	0.0808265	0.777283	1.30069	0.0808265	0.777283	1	1
55	0	2	3	4	1	7	4	2	2022	0	0	3	3	3	3	3	4	1	0	1	0	3	3	1	3	3	0	0	1	1	1	1	0.5	2.6	1	0	3.125	0.0808265	0.256888	-0.346781	0.0808265	0.256888	1	1
32	1	4	5	5	0	5.974436	3	3	2022	0	0	4	4	4	4	4	4	1	0	1	0	1	4	1	1	1	0	0	1	1	1	1	0.5	1.6	1	0	3.75	0.0808265	-0.502575	0.833939	-0.565639	0.0491758	1	1
30	1	4	3	3	0	3	3	3	2020	0	0	3	4	4	4	4	4	1	1	1	0	4	5	2	5	5	0	0	1	1	1	1	0.75	4.2	1	0	3.625	0.586692	2.34692	0.65937	0.460782	1.34565	1	1
32	1	4	3	3	1	6.630772	3	3	2022	0	0	4	3	4	4	4	4	0	1	0	0	3	4	2	4	4	0	0	1	1	1	1	0.25	3.4	1	0	3.625	-0.59041	1.47926	0.647753	-0.565639	0.0491758	1	1
35	0	4	2	3	0	10	3	3	2020	0	0	4	4	4	4	4	4	1	0	0	0	1	3	1	1	1	0	0	1	1	1	1	0.25	1.4	1	0	3.75	-0.851715	-0.827863	0.833939	0.0837532	-0.744511	1	1
33	0	4	2	3	1	6.750338	3	3	2022	0	0	4	4	4	4	4	4	1	0	0	0	2	1	1	1	1	0	0	1	1	1	1	0.25	1.2	1	0	3.75	-0.851715	-1.28902	0.833939	-0.333613	-0.956375	1	1
34	0	4	2	2	1	5	2	2	2020	0	0	3	3	4	3	3	3	1	1	0	0	2	3	2	2	3	0	0	1	1	1	1	0.5	2.4	1	0	2.875	-0.345849	0.400191	-0.869923	-0.427369	0.0124499	1	1
32	0	4	2	2	0	6.95894	2	2	2022	0	0	3	3	3	3	3	3	1	0	0	0	3	3	3	4	4	0	0	1	1	1	1	0.25	3.4	1	0	2.75	-0.851715	1.6981	-1.19935	-0.565639	0.0491758	1	1
50	1	3	3	3	0	7	3	4	2020	0	0	4	4	4	4	3	4	1	1	1	0	1	1	1	1	1	0	0	1	1	1	1	0.75	1	1	0	3.75	0.586692	-1.47844	0.918144	0.333759	-0.399337	1	1
52	1	3	3	3	0	6.630772	3	3	2022	0	0	4	4	4	4	4	4	1	0	1	0	1	1	1	1	1	0	0	1	1	1	1	0.5	1	1	0	3.75	0.0808265	-1.47844	0.833939	0.333759	-0.409487	1	1
32	0	2	3	3	0	7	2	4	2020	0	0	2	2	2	2	2	3	1	1	0	0	1	1	1	3	3	1	0	1	4	1	1	0.5	1.8	1	0	2.375	-0.345849	-0.772533	-1.72608	-0.345849	-0.772533	1	1
30	0	3	3	3	0	6.630772	2	2	2022	0	0	1	2	2	3	2	3	1	1	0	0	1	1	1	1	5	1	0	1	4	1	1	0.5	1.8	1	0	2.125	-0.345849	-0.912238	-2.30373	-0.345849	-0.912238	1	1
29	0	3	3	3	0	9	2	2	2020	0	0	3	3	1	3	4	4	1	1	0	1	1	2	1	2	1	1	0	0	4	1	1	0.75	1.4	1	0	2.75	0.20896	-0.941749	-1.401	0.395576	-0.103859	1	1
27	0	3	3	3	0	6.630772	4	4	2022	0	0	4	4	4	4	4	4	1	0	0	0	1	2	1	3	5	1	0	0	4	1	1	0.25	2.4	1	0	4	-0.851715	-0.164144	1.47526	-0.851715	-0.563937	1	1
46	1	5	4	4	0	9	2	3	2020	0	0	4	3	4	4	4	4	1	1	0	0	1	1	2	2	1	0	0	1	1	1	1	0.5	1.4	1	0	3.5	-0.345849	-0.722909	0.330262	-0.345849	-0.722909	1	1
48	1	5	3	3	0	6.630772	1	1	2022	0	0	4	3	4	4	4	3	1	0	0	0	2	1	1	2	1	0	0	1	1	1	1	0.25	1.4	1	0	3	-0.851715	-1.07762	-0.852476	-0.851715	-1.07762	1	1
45	0	5	3	4	0	5	3	4	2020	0	0	3	3	3	4	3	4	1	1	0	1	2	3	2	2	2	0	0	1	1	1	1	0.75	2.2	1	0	3.375	0.20896	0.25864	0.227959	0.20896	0.25864	1	1
47	0	5	3	3	0	6.630772	4	4	2022	0	0	3	3	3	3	3	3	1	0	0	0	3	3	1	3	1	0	0	1	1	1	1	0.25	2.2	1	0	3.25	-0.851715	-0.0262136	0.0832826	-0.851715	-0.0262136	1	1
72	1	2	1	3	0	6.869903	2	2	2022	0	1	3	3	3	3	3	3	1	1	1	0	3	3	4	3	3	0	0	1	1	1	1	0.75	3.2	1	0	2.75	0.586692	1.88927	-1.19935	0.586692	1.88927	1	1
76	1	3	4	3	0	6.511207	4	1	2022	0	1	4	4	4	4	4	4	1	1	1	0	4	4	1	4	4	0	0	1	1	1	1	0.75	3.4	1	0	3.625	0.586692	1.12455	0.503774	0.586692	1.12455	1	1
53	0	3	3	3	0	8	1	1	2020	0	1	2	2	4	2	4	4	1	1	0	0	3	3	2	5	3	0	0	1	1	1	1	0.5	3.2	1	0	2.5	-0.345849	1.22382	-1.65935	-0.345849	1.22382	1	1
51	0	3	2	1	0	7.167542	2	2	2022	0	1	1	2	3	3	2	2	1	1	0	0	5	3	3	3	3	0	0	1	1	1	1	0.5	3.4	1	0	2.125	-0.345849	1.72399	-2.19189	-0.345849	1.72399	1	1
20	0	3	1	2	0	5	3	3	2020	0	1	4	3	3	3	4	4	1	1	1	1	4	3	2	4	3	0	0	0	2	1	1	1	3.2	1	0	3.375	1.1415	1.20184	0.0737474	1.1415	1.20184	1	1
18	0	1	1	2	0	7.078506	3	3	2022	0	1	3	2	2	2	2	3	1	1	0	1	4	3	3	4	3	0	0	0	1	1	1	0.75	3.4	1	0	2.5	0.20896	1.74597	-1.55785	0.20896	1.74597	1	1
66	1	5	3	3	0	7	3	3	2020	1	1	3	4	3	4	4	4	1	1	0	0	2	3	2	2	3	0	0	1	2	1	1	0.5	2.4	1	0	3.5	-0.345849	0.400191	0.329939	0.120422	0.928734	1	1
68	1	6	4	4	0	6.302604	4	4	2022	1	1	4	3	3	4	4	4	1	1	0	0	1	2	1	3	2	0	0	1	2	1	1	0.5	1.8	1	0	3.75	-0.345849	-0.588796	0.95964	-0.345849	-0.588796	1	1
37	1	5	4	3	0	0	3	3	2020	1	1	4	4	4	4	4	4	1	0	0	0	1	5	1	1	4	0	0	1	2	1	1	0.25	2.4	1	0	3.75	-0.851715	0.247365	0.833939	-0.851715	0.247365	1	1
39	1	6	4	4	0	1	4	4	2022	1	1	4	4	4	4	4	4	1	0	0	0	1	5	1	1	4	1	0	1	3	1	1	0.25	2.4	1	0	4	-0.851715	0.247365	1.47526	-0.851715	0.247365	1	1
54	1	2	3	3	0	3	4	4	2020	0	0	3	3	4	4	3	3	1	1	1	1	5	3	2	3	1	0	0	1	2	1	1	1	2.8	1	0	3.5	1.1415	0.896759	0.657288	1.1415	0.896759	1	1
56	1	2	2	3	0	6.750338	1	4	2022	0	0	3	4	4	4	4	4	1	1	1	0	1	1	2	1	1	0	0	1	2	1	1	0.75	1.2	1	0	3.5	0.586692	-0.934312	0.348217	0.586692	-0.934312	1	1
66	1	2	3	2	0	6.839375	3	3	2022	0	1	4	4	2	4	4	4	1	1	1	0	4	4	2	3	4	0	0	1	2	1	1	0.75	3.4	1	0	3.5	0.586692	1.45728	0.175076	0.120422	0.928734	1	1
17	0	4	1	2	0	8	3	3	2020	0	0	4	3	3	3	4	4	0	1	0	1	3	2	2	2	3	0	0	0	2	1	1	0.5	2.4	1	0	3.375	-0.0356006	0.264325	0.0737474	-0.0356006	0.264325	1	1
19	0	4	3	2	0	6.839375	2	3	2022	0	0	4	3	2	3	3	3	0	1	0	0	3	2	3	2	1	0	0	0	1	1	1	0.25	2.2	1	0	2.875	-0.59041	0.525352	-1.03039	-0.59041	0.525352	1	1
58	1	4	3	3	0	10	4	3	2020	0	0	3	4	3	4	4	4	1	1	0	0	3	3	2	2	3	0	0	1	1	1	1	0.5	2.6	1	0	3.625	-0.345849	0.589613	0.64743	-0.345849	0.589613	1	1
60	1	5	3	3	0	10	2	4	2022	0	0	2	2	3	4	4	4	1	1	1	0	3	2	1	1	1	0	0	1	1	1	1	0.75	1.6	1	0	3.125	0.586692	-0.774307	-0.210664	0.586692	-0.774307	1	1
59	0	4	3	3	0	3	4	4	2020	0	0	3	3	3	4	4	4	1	1	1	0	3	4	2	4	4	0	0	1	1	1	1	0.75	3.4	1	0	3.625	0.586692	1.47926	0.785071	0.586692	1.47926	1	1
61	0	5	3	3	0	6.630772	2	4	2022	0	0	3	3	2	4	4	4	1	1	1	1	3	3	1	4	3	0	0	1	1	1	1	1	2.8	1	0	3.25	1.1415	0.46829	-0.179341	1.1415	0.46829	1	1
30	0	5	2	3	0	5	4	4	2020	0	0	3	3	1	3	3	4	1	0	0	0	1	3	1	1	1	0	0	1	2	1	1	0.25	1.4	1	0	3.125	-0.851715	-0.827863	-0.357988	-0.851715	-0.827863	1	1
32	0	5	2	3	0	10	2	4	2022	0	0	3	3	3	4	3	3	1	0	0	0	1	4	1	3	1	1	0	1	3	1	1	0.25	2	1	0	3.125	-0.851715	-0.0797695	-0.307124	-0.851715	-0.0797695	1	1
26	0	4	2	3	0	5	3	3	2020	0	0	4	3	4	4	3	4	1	1	1	1	3	3	2	1	1	1	0	0	4	1	1	1	2	1	0	3.5	1.1415	0.0951092	0.408131	1.1415	0.0951092	1	1
28	0	3	3	3	0	6.630772	4	3	2022	0	0	3	4	4	3	3	4	1	1	0	1	2	2	2	1	1	1	0	0	4	1	1	0.75	1.6	1	0	3.5	0.20896	-0.419601	0.492664	0.20896	-0.419601	1	1
31	0	3	3	4	0	8	3	3	2020	1	0	3	4	3	4	4	4	1	1	0	0	2	3	2	2	2	1	0	1	3	1	1	0.5	2.2	1	0	3.5	-0.345849	0.25864	0.329939	-0.345849	0.25864	1	1
33	0	4	3	3	0	4	3	3	2022	1	0	3	4	1	4	4	4	0	1	0	1	1	2	2	1	3	1	0	1	3	1	1	0.5	1.8	1	0	3.25	-0.0356006	-0.325922	-0.328923	-0.0356006	-0.325922	1	1
82	1	4	2	5	0	6.333132	4	4	2022	0	0	4	4	4	4	4	4	1	0	1	0	5	1	1	1	5	0	0	1	1	1	1	0.5	2.6	1	0	4	0.0808265	-0.154549	1.47526	0.0808265	-0.154549	1	1
50	0	6	2	2	0	6.95894	3	1	2022	1	1	2	2	1	4	2	2	1	1	1	0	4	3	2	5	2	0	0	1	1	1	1	0.75	3.2	1	0	2.125	0.586692	1.27169	-2.43795	0.586692	1.27169	1	1
54	1	1	1	1	0	10	2	2	2020	1	1	3	3	2	1	3	3	1	1	1	0	1	1	1	1	1	0	0	1	1	1	1	0.75	1	1	0	2.375	0.586692	-1.47844	-2.01793	0.586692	-1.47844	1	1
35	1	2	2	2	0	5	3	3	2020	0	0	4	2	4	4	4	4	1	1	1	1	3	2	2	3	2	0	0	1	1	1	1	1	2.4	1	0	3.5	1.1415	0.334177	0.461567	1.1415	0.334177	1	1
33	1	1	2	3	0	5	3	3	2022	0	0	3	2	1	3	3	3	1	1	0	0	2	3	3	3	2	0	0	1	1	1	1	0.5	2.6	1	0	2.625	-0.345849	1.01417	-1.40308	-0.345849	1.01417	1	1
31	0	3	3	2	0	10	2	4	2020	0	0	3	3	2	4	3	4	1	1	0	0	2	3	1	3	1	0	0	1	1	1	1	0.5	2	1	0	3.125	-0.345849	-0.215636	-0.418963	-0.345849	-0.215636	1	1
29	0	4	1	1	0	8	2	2	2022	0	0	3	2	3	1	3	3	1	1	0	0	4	5	4	4	5	0	0	1	1	1	1	0.5	4.4	1	0	2.375	-0.345849	3.22378	-1.87469	-0.345849	3.22378	1	1
67	0	5	4	5	0	6.094001	2	2	2022	0	1	3	3	4	4	4	4	1	1	1	1	5	5	2	5	5	0	0	1	1	1	1	1	4.4	1	0	3.25	1.1415	2.53634	-0.168134	1.1415	2.53634	1	1
66	1	5	2	4	0	10	4	4	2022	0	1	3	4	3	4	4	4	1	1	0	0	4	3	1	3	3	0	0	1	2	1	1	0.5	2.8	1	0	3.75	-0.345849	0.44631	0.971257	-0.132511	-0.516065	1	1
57	0	2	4	4	1	5	4	4	2020	0	1	3	4	3	4	4	4	1	1	1	0	2	2	1	3	3	0	0	1	1	1	1	0.75	2.2	1	0	3.75	0.586692	-0.257823	0.971257	0.586692	-0.257823	1	1
59	0	2	4	3	0	5	4	2	2022	0	1	3	3	3	3	4	4	1	1	1	1	1	1	1	1	1	0	0	1	1	1	1	1	1	1	0	3.25	1.1415	-1.47844	-0.107158	1.1415	-1.47844	1	1
66	1	2	3	3	0	10	4	4	2020	0	0	4	4	4	4	4	4	1	0	1	0	1	1	1	1	1	0	0	1	1	1	1	0.5	1	1	0	4	0.0808265	-1.47844	1.47526	-0.132511	-0.516065	1	1
35	0	5	3	3	0	10	3	3	2020	1	1	3	3	3	3	3	4	1	0	1	0	2	2	1	1	2	0	0	1	1	1	1	0.5	1.6	1	0	3.125	0.0808265	-0.822179	-0.340443	0.0808265	-0.822179	1	1
33	0	5	2	1	0	7.167542	3	3	2022	1	1	3	4	1	3	3	3	1	1	1	0	4	4	1	3	4	0	0	1	1	1	1	0.75	3.2	1	0	2.875	0.586692	0.913149	-1.03071	0.586692	0.913149	1	1
40	0	4	2	1	0	5	3	3	2020	0	1	4	4	4	4	4	4	1	0	1	0	5	5	1	5	5	0	0	1	1	1	1	0.5	4.2	1	0	3.75	0.0808265	1.99222	0.833939	0.00619115	0.35434	1	1
38	0	4	1	1	0	7.287108	4	4	2022	0	0	3	4	4	4	4	4	1	0	1	0	4	5	1	3	4	0	0	1	1	1	1	0.5	3.4	1	0	3.875	0.0808265	1.23844	1.30069	-0.353411	0.0215257	1	1
39	1	4	3	3	0	5	4	3	2020	0	0	4	1	4	4	4	4	0	1	1	1	3	3	2	3	3	0	0	1	1	1	1	0.75	2.8	1	0	3.5	0.896941	0.801016	0.592871	-0.0996675	0.0133542	1	1
37	1	4	3	3	0	6.630772	4	4	2022	0	0	4	4	4	4	4	4	0	0	1	0	3	2	1	3	3	0	0	1	1	1	1	0.25	2.4	1	0	4	-0.163735	-0.0684008	1.47526	-0.26883	-0.113721	1	1
52	1	8	1	3	0	7	3	4	2020	1	1	4	4	4	4	4	4	0	0	0	0	2	1	1	1	3	0	0	1	1	1	2	0	1.6	1	0	3.875	-1.09628	-1.00592	1.15777	-1.09628	-1.00592	1	1
50	1	8	2	3	0	6.750338	3	4	2022	1	1	3	1	2	4	4	4	1	1	1	0	4	3	1	1	1	0	0	1	1	1	2	0.75	2	1	0	3.125	0.586692	-0.259597	-0.234222	0.586692	-0.259597	1	1
54	0	8	3	3	0	5	3	4	2022	1	1	3	3	2	4	4	4	1	1	1	1	3	3	2	2	3	0	0	1	1	1	2	1	2.6	1	0	3.375	1.1415	0.589613	0.13815	1.1415	0.589613	1	1
30	0	8	3	3	0	7	3	2	2020	1	1	3	3	3	3	3	4	0	0	0	0	4	3	2	3	4	1	0	1	3	1	2	0	3.2	1	0	3	-1.09628	1.13199	-0.664271	0.21022	0.0644283	1	1
32	0	8	3	3	0	6.630772	3	4	2022	1	1	4	4	3	4	4	4	1	0	1	0	4	4	1	3	2	0	0	1	1	1	2	0.5	2.8	1	0	3.75	0.0808265	0.630048	0.828335	0.167928	0.360469	1	1
32	1	8	3	3	0	10	2	4	2020	1	1	4	4	4	3	4	4	1	1	1	0	4	4	2	3	5	0	0	1	2	1	2	0.75	3.6	1	0	3.625	0.586692	1.59883	0.595702	0.167928	0.360469	1	1
34	1	8	2	3	0	9	3	3	2022	1	1	3	3	3	3	3	4	1	0	1	0	4	4	3	3	3	0	0	1	2	1	2	0.5	3.4	1	0	3.125	0.0808265	1.85985	-0.340443	0.0808265	1.85985	1	1
38	1	6	4	4	0	6	4	2	2020	1	1	3	3	3	3	3	4	1	0	0	0	1	1	1	1	1	0	0	1	1	1	1	0.25	1	1	0	3.125	-0.851715	-1.47844	-0.346781	-0.353411	0.0215257	1	1
40	1	6	4	4	0	7	3	4	2022	1	1	2	2	2	1	3	4	1	0	1	0	1	1	1	1	1	0	0	1	1	1	1	0.5	1	1	0	2.625	0.0808265	-1.47844	-1.19595	0.00619115	0.35434	1	1
40	0	6	4	3	0	7	3	3	2020	1	1	3	3	3	3	3	3	1	1	0	0	3	2	2	2	2	0	0	1	2	1	1	0.5	2.2	1	0	3	-0.345849	0.122774	-0.558036	0.00619115	0.35434	1	1
38	0	6	3	3	0	8	4	4	2022	1	1	4	4	4	3	4	4	1	0	0	0	2	3	1	1	1	0	0	1	2	1	1	0.25	1.6	1	0	3.875	-0.851715	-0.638441	1.23068	-0.353411	0.0215257	1	1
37	0	6	2	1	1	10	3	3	2020	0	1	3	4	4	3	3	4	1	1	0	1	5	1	2	5	1	0	0	1	1	1	1	0.75	2.8	1	0	3.375	0.20896	0.668988	0.175174	-0.26883	-0.113721	1	1
35	0	5	1	1	0	8	3	3	2022	0	1	2	2	4	4	3	3	1	1	0	0	5	2	1	3	2	0	0	1	1	1	1	0.5	2.6	1	0	3	-0.345849	0.168893	-0.344785	0.223464	0.335613	1	1
39	1	6	3	3	0	8	3	3	2020	1	1	3	3	3	3	3	4	0	0	0	0	3	2	1	1	1	0	0	1	1	1	1	0	1.6	1	0	3.125	-1.09628	-0.774307	-0.340443	-0.0996675	0.0133542	1	1
37	1	6	3	3	0	7	3	3	2022	0	1	3	3	3	3	3	4	1	0	0	0	1	2	1	2	1	0	0	1	1	1	1	0.25	1.4	1	0	3.125	-0.851715	-0.941749	-0.340443	-0.26883	-0.113721	1	1
59	0	7	3	3	0	5	4	3	2020	0	1	4	3	3	4	4	4	1	1	1	0	3	3	2	2	3	0	0	1	2	1	2	0.75	2.6	1	0	3.625	0.586692	0.589613	0.635812	0.586692	0.589613	1	1
57	0	7	3	3	0	6.630772	2	4	2022	0	1	3	3	3	3	3	4	1	1	0	0	1	1	1	1	1	0	0	1	2	1	2	0.5	1	1	0	3.125	-0.345849	-1.47844	-0.334106	-0.598782	0.83966	1	1
23	1	6	5	5	0	0	1	1	2020	1	1	4	4	4	4	4	4	0	1	0	1	1	1	2	1	1	0	0	0	2	1	1	0.5	1.2	1	0	3.25	-0.0356006	-0.934312	-0.448697	-0.307639	-0.664702	1	1
25	1	6	5	5	1	5.974436	3	3	2022	1	1	3	4	2	3	4	4	0	1	0	1	1	1	1	3	1	0	0	0	2	1	1	0.5	1.4	1	0	3.25	-0.0356006	-1.05563	-0.244066	-0.0356006	-1.05563	1	1
41	0	3	2	2	0	6	3	3	2020	0	0	3	3	3	3	3	3	1	1	0	0	4	3	3	3	2	0	0	1	1	1	1	0.5	3	1	0	3	-0.345849	1.39302	-0.558036	-0.132511	0.659465	1	1
43	0	3	2	2	0	8	4	2	2022	0	0	3	3	4	2	3	3	1	0	0	0	3	2	3	3	2	0	0	1	1	1	1	0.25	2.6	1	0	3	-0.851715	0.878305	-0.479516	0.144894	0.663184	1	1
47	1	3	3	3	0	10	2	2	2020	0	0	3	3	3	3	3	4	1	1	1	0	3	4	4	2	3	0	0	1	1	1	1	0.75	3.2	1	0	2.875	0.586692	2.00316	-0.981762	-0.132511	0.997543	1	1
45	1	3	2	2	0	9	3	2	2022	0	0	3	3	1	3	3	3	1	1	1	0	5	4	2	4	4	0	0	1	1	1	1	0.75	3.8	1	0	2.625	0.586692	1.8581	-1.54073	0.586692	1.29091	1	1
19	1	3	1	1	0	6	2	2	2020	1	0	4	4	2	4	4	4	0	1	1	1	4	3	2	4	5	0	0	0	1	1	1	0.75	3.6	1	0	3.25	0.896941	1.48494	-0.466242	0.43067	0.0032509	1	1
17	1	3	1	2	0	7.078506	2	2	2022	0	0	3	4	2	4	4	4	0	1	1	1	2	2	4	2	3	0	0	0	1	1	1	0.75	2.6	1	0	3.125	0.896941	1.16316	-0.64081	0.896941	1.16316	1	1
65	1	2	3	2	0	8	4	4	2020	0	0	4	4	2	4	4	4	1	0	0	0	3	3	1	3	3	0	0	1	1	1	1	0.25	2.6	1	0	3.75	-0.851715	0.256888	0.816395	-0.851715	0.256888	1	1
67	1	2	2	2	0	6.95894	4	4	2022	0	0	3	2	1	3	3	3	1	1	1	0	3	4	1	4	3	0	0	1	1	1	1	0.75	3	1	0	2.875	0.586692	0.793579	-0.761766	0.586692	0.793579	1	1
57	0	3	3	4	0	6.422169	4	1	2022	1	0	1	1	2	4	4	4	1	0	0	0	5	4	4	5	4	0	0	1	2	1	1	0.25	4.4	1	0	2.625	-0.851715	3.15776	-1.23735	-0.598782	0.83966	1	1
43	1	7	3	3	0	5	3	3	2020	1	1	3	3	4	4	4	4	1	1	1	1	3	3	2	2	2	0	0	1	1	1	2	1	2.4	1	0	3.5	1.1415	0.448063	0.473184	0.144894	0.663184	1	1
41	1	6	3	3	0	5	4	4	2022	1	1	4	4	4	4	4	4	1	0	1	0	2	3	1	3	2	0	0	1	1	1	1	0.5	2.2	1	0	4	0.0808265	-0.0740852	1.47526	-0.132511	0.659465	1	1
46	0	7	4	4	0	6	4	4	2020	1	1	3	3	2	4	4	4	1	1	0	1	5	2	2	2	1	0	0	1	1	1	2	0.75	2.4	1	0	3.5	0.20896	0.360068	0.45564	0.397826	0.145834	1	1
44	0	6	3	3	0	5	3	3	2022	1	1	3	3	2	4	4	4	1	1	1	1	3	3	2	2	1	0	0	1	1	1	1	1	2.2	1	0	3.25	1.1415	0.306512	-0.185678	1.1415	0.306512	1	1
23	0	7	3	3	0	6	2	2	2020	1	1	4	3	3	3	3	3	0	0	0	0	3	3	1	1	1	0	0	0	2	1	2	0	1.8	1	0	2.875	-1.09628	-0.449019	-1.02479	-0.307639	-0.664702	1	1
21	0	6	4	3	0	5	2	3	2022	1	1	3	4	4	4	3	4	1	1	0	1	4	3	2	3	1	0	0	1	1	1	1	0.75	2.6	1	0	3.375	0.20896	0.707337	0.102258	0.0847288	-0.281145	1	1
33	0	2	2	2	0	5	3	3	2020	0	1	2	3	4	4	4	4	1	1	1	1	4	4	2	4	4	0	0	1	1	1	1	1	3.6	1	0	3.375	1.1415	1.66868	0.298616	0.450823	0.642397	1	1
35	0	2	1	1	0	6	3	3	2022	0	0	3	3	4	3	4	4	1	1	1	1	4	4	2	5	3	0	0	1	1	1	1	1	3.6	1	0	3.375	1.1415	1.73853	0.22861	0.223464	0.335613	1	1
35	0	4	2	2	0	10	2	4	2020	0	1	3	3	3	3	3	4	1	1	1	0	5	3	3	3	4	0	0	1	2	1	1	0.75	3.6	1	0	3.125	0.586692	1.86554	-0.334106	0.223464	0.335613	1	1
33	0	4	2	2	0	10	2	3	2022	1	1	3	3	3	3	4	4	1	1	0	0	3	3	1	4	3	0	0	1	1	1	1	0.5	2.8	1	0	3.125	-0.345849	0.46829	-0.418311	0.450823	0.642397	1	1
33	1	4	2	2	0	10	3	3	2020	0	0	2	1	3	3	4	4	1	1	1	0	1	1	1	1	1	0	0	1	1	1	1	0.75	1	1	0	2.875	0.586692	-1.47844	-0.647762	0.450823	0.642397	1	1
31	1	4	3	3	0	6.630772	3	3	2022	0	0	3	4	4	4	4	4	1	1	1	0	3	3	2	3	3	0	0	1	1	1	1	0.75	2.8	1	0	3.625	0.586692	0.801016	0.65937	0.303393	-0.119499	1	1
29	0	4	1	3	0	10	3	3	2020	0	0	3	3	2	4	4	4	1	1	0	1	1	2	1	1	2	0	0	1	1	1	1	0.75	1.4	1	0	3.25	0.20896	-1.0116	-0.185678	0.20896	-1.0116	1	1
31	0	4	3	3	0	10	4	4	2022	0	0	3	4	1	4	4	4	1	1	0	1	3	3	2	2	3	0	0	1	1	1	1	0.75	2.6	1	0	3.5	0.20896	0.589613	0.312395	0.303393	-0.119499	1	1
30	1	4	3	3	0	5	4	4	2020	1	1	3	3	4	4	3	4	1	1	1	1	3	2	2	1	2	0	0	1	2	1	1	1	2	1	0	3.625	1.1415	-0.0886286	0.87488	0.21022	0.0644283	1	1
32	1	4	3	3	0	8	4	4	2022	0	1	4	4	4	4	4	4	0	0	1	0	2	1	1	1	2	0	0	1	2	1	1	0.25	1.4	1	0	4	-0.163735	-1.14747	1.47526	0.167928	0.360469	1	1
28	1	3	3	1	0	8	3	3	2020	0	0	3	3	4	4	3	4	0	1	0	1	5	1	2	3	5	0	0	0	1	1	1	0.5	3.2	1	0	3.375	-0.0356006	0.812385	0.233562	0.08668	0.168737	1	1
30	1	3	3	1	0	7.047977	4	4	2022	0	0	3	3	4	3	3	4	1	1	0	1	5	1	2	1	1	0	0	0	1	1	1	0.75	2	1	0	3.5	0.20896	-0.176623	0.630306	0.21022	0.0644283	1	1
33	0	4	2	3	0	8	3	3	2020	1	1	4	3	3	3	3	4	1	1	1	1	2	3	2	3	2	0	0	1	1	1	1	1	2.4	1	0	3.25	1.1415	0.470043	-0.165875	0.450823	0.642397	1	1
35	0	4	3	3	0	6.630772	4	4	2022	1	1	4	4	4	4	4	4	1	0	1	0	1	3	1	2	1	0	0	1	1	1	1	0.5	1.6	1	0	4	0.0808265	-0.616461	1.47526	0.223464	0.335613	1	1
38	0	6	2	2	0	9	3	3	2020	0	1	4	4	2	3	4	4	1	1	0	1	2	3	2	4	4	0	0	1	1	1	1	0.75	3	1	0	3.375	0.20896	0.964547	-0.0694978	-0.353411	0.0215257	1	1
40	0	4	3	2	0	6.839375	4	4	2022	0	1	3	4	1	3	4	4	1	1	0	1	2	2	2	4	5	0	0	1	1	1	1	0.75	3	1	0	3.375	0.20896	0.780809	0.0678208	0.00619115	0.35434	1	1
45	1	4	3	4	0	6	1	4	2020	1	1	4	4	4	4	4	4	1	1	1	0	3	4	1	3	4	0	0	1	1	1	1	0.75	3	1	0	3.625	0.586692	0.723727	0.522786	0.586692	1.29091	1	1
47	1	4	4	4	0	6	4	4	2022	1	1	4	4	4	4	3	4	1	0	0	0	1	4	1	2	3	0	0	1	1	1	1	0.25	2.2	1	0	3.875	-0.851715	-0.00807101	1.23563	-0.132511	0.997543	1	1
48	0	4	3	4	0	7	3	2	2020	1	1	3	3	3	3	3	4	1	0	1	0	3	2	2	3	4	0	0	1	1	1	1	0.5	2.8	1	0	3	0.0808265	0.617278	-0.664271	0.0808265	0.617278	1	1
46	0	4	3	3	0	6.630772	3	3	2022	1	1	3	3	2	3	3	4	1	1	1	0	3	2	1	3	3	0	0	1	1	1	1	0.75	2.4	1	0	3	0.586692	-0.0684008	-0.669875	0.397826	0.145834	1	1
19	1	4	3	3	0	5	2	2	2020	1	1	4	4	4	3	3	4	0	1	0	1	1	1	1	1	1	0	0	0	1	1	1	0.5	1	1	0	3.25	-0.0356006	-1.47844	-0.291576	0.43067	0.0032509	1	1
21	1	4	2	4	0	6.541735	3	3	2022	1	1	4	4	4	4	4	4	0	0	0	0	1	1	1	1	1	0	0	0	1	1	1	0	1	1	0	3.75	-1.09628	-1.47844	0.833939	0.0847288	-0.281145	1	1
30	0	3	3	2	0	7	3	3	2020	0	0	4	4	4	3	4	4	1	1	1	0	1	2	2	1	1	0	0	1	2	1	1	0.75	1.4	1	0	3.625	0.586692	-0.609023	0.589365	0.21022	0.0644283	1	1
28	0	3	3	3	0	6.630772	4	3	2022	0	0	4	3	3	3	3	4	1	1	0	1	1	3	1	2	2	0	0	1	2	1	1	0.75	1.8	1	0	3.375	0.20896	-0.47491	0.151616	0.08668	0.168737	1	1
58	0	4	4	4	1	6.302604	2	2	2022	0	0	3	3	4	4	4	4	1	1	1	1	1	3	2	2	3	0	0	1	1	1	1	1	2.2	1	0	3.25	1.1415	0.210769	-0.168134	1.1415	0.210769	1	1
33	0	6	2	1	0	10	4	1	2020	1	1	3	3	4	4	3	4	1	1	0	1	4	4	1	2	1	0	0	1	1	1	1	0.75	2.4	1	0	3.25	0.20896	0.277094	-0.096603	0.450823	0.642397	1	1
31	0	6	3	3	0	10	3	3	2022	0	1	3	3	4	4	4	3	1	1	0	1	1	1	2	1	1	0	0	1	1	1	1	0.75	1.2	1	0	3.375	0.20896	-0.934312	0.255592	0.303393	-0.119499	1	1
21	0	5	4	2	0	7	4	4	2020	0	0	3	4	3	3	3	4	1	1	1	1	1	3	2	2	1	0	0	0	2	1	1	1	1.8	1	0	3.5	1.1415	-0.0723324	0.487061	0.0847288	-0.281145	1	1
23	0	1	2	2	0	6.95894	4	4	2022	0	0	3	3	3	3	3	4	1	1	0	1	2	2	1	2	2	0	0	0	2	1	1	0.75	1.8	1	0	3.375	0.20896	-0.610776	0.300875	-0.307639	-0.664702	1	1
49	0	3	3	4	0	8	4	4	2020	0	0	4	4	4	4	4	4	1	0	1	0	4	5	1	4	1	0	0	1	1	1	1	0.5	3	1	0	4	0.0808265	1.02519	1.47526	0.0808265	1.02519	1	1
51	0	2	3	3	0	6.630772	4	3	2022	0	0	4	4	4	4	4	4	1	0	1	0	3	4	1	2	3	0	0	1	1	1	1	0.5	2.6	1	0	3.875	0.0808265	0.370773	1.15143	0.0808265	0.370773	1	1
36	0	4	2	2	0	10	3	2	2020	1	1	2	3	3	4	3	3	1	1	0	0	3	2	1	2	2	0	0	1	1	1	1	0.5	2	1	0	2.875	-0.345849	-0.421354	-0.811858	-0.345849	-0.421354	1	1
38	0	4	3	3	0	6.630772	2	2	2022	1	1	3	3	3	3	3	3	1	1	1	0	2	3	2	2	3	0	0	1	1	1	1	0.75	2.4	1	0	2.75	0.586692	0.400191	-1.19935	0.586692	0.400191	1	1
52	1	4	2	3	0	10	3	3	2020	0	1	4	4	4	4	4	4	1	0	1	0	2	2	1	2	4	0	0	1	2	1	1	0.5	2.2	1	0	3.75	0.0808265	-0.327675	0.833939	0.0808265	-0.327675	1	1
50	1	3	3	3	0	6.630772	3	1	2022	0	1	4	2	4	4	4	4	1	1	1	1	5	5	2	5	5	0	0	1	2	1	1	1	4.4	1	0	3.25	1.1415	2.53634	-0.186089	1.1415	0.61964	1	1
16	1	4	1	2	0	6	2	4	2020	0	1	4	3	3	4	2	3	0	0	1	0	3	3	3	2	3	0	0	0	1	1	1	0.25	2.8	1	0	3.125	-0.163735	1.13374	-0.372178	-0.163735	1.13374	1	1
18	1	3	1	2	0	5	4	4	2022	0	1	4	3	4	3	2	4	0	1	0	1	3	4	2	3	3	0	0	0	1	1	1	0.5	3	1	0	3.5	-0.0356006	1.1263	0.565252	-0.0356006	1.1263	1	1
53	1	3	4	4	0	5	3	3	2020	0	0	3	4	4	4	4	4	1	1	1	0	2	2	2	2	2	0	0	1	1	1	1	0.75	2	1	0	3.625	0.586692	-0.066648	0.65937	0.586692	-0.066648	1	1
51	1	3	4	4	0	6.302604	3	4	2022	0	0	3	3	4	4	3	4	1	1	1	1	1	1	2	1	1	0	0	1	1	1	1	1	1.2	1	0	3.5	1.1415	-0.934312	0.55739	0.864097	-0.414996	1	1
19	1	3	1	3	0	4	1	4	2020	0	0	4	4	4	4	4	4	0	1	0	0	2	3	1	2	3	0	0	0	1	1	1	0.25	2.2	1	0	3.625	-0.59041	-0.143937	0.522786	-0.59041	-0.415125	1	1
17	1	3	1	3	0	6.869903	4	4	2022	0	0	4	4	4	4	4	4	0	0	1	0	2	3	1	2	3	0	0	0	1	1	1	0.25	2.2	1	0	4	-0.163735	-0.143937	1.47526	-0.163735	-0.143937	1	1
65	1	3	5	5	0	0	1	1	2020	0	1	1	1	4	4	4	4	1	1	1	0	1	2	2	2	2	0	0	1	1	1	1	0.75	1.8	1	0	2.5	0.586692	-0.25607	-1.53096	0.864097	-0.725705	1	1
50	1	5	3	4	0	10	4	4	2020	0	1	3	2	3	3	4	4	1	1	1	1	1	1	1	1	1	0	0	1	1	1	1	1	1	1	0	3.375	1.1415	-1.47844	0.354311	1.1415	0.61964	1	1
48	1	5	3	3	0	6.630772	3	4	2022	0	1	4	2	2	4	4	4	1	1	1	1	1	1	2	1	3	0	0	1	1	1	1	1	1.6	1	0	3.375	1.1415	-0.651211	0.126532	1.1415	-0.651211	1	1
57	0	2	3	4	0	5	4	3	2020	1	1	3	2	3	3	3	3	1	0	1	0	5	3	1	3	5	0	0	1	1	1	1	0.5	3.4	1	0	3	0.0808265	0.918833	-0.426731	0.0808265	0.918833	1	1
58	1	2	3	4	0	8	2	2	2020	0	1	1	3	3	4	4	4	1	1	1	0	3	3	1	3	2	0	0	1	1	1	1	0.75	2.4	1	0	2.875	0.586692	0.115337	-0.846702	0.864097	0.387401	1	1
19	1	3	3	2	0	9	4	4	2020	0	1	3	4	3	4	4	4	0	1	0	0	1	3	1	1	2	0	0	0	2	1	1	0.25	1.6	1	0	3.75	-0.59041	-0.686313	0.971257	-0.59041	-0.415125	1	1
21	1	3	3	4	0	6.422169	4	4	2022	0	1	3	4	3	4	4	4	0	1	1	0	1	2	1	2	2	0	0	0	2	1	1	0.5	1.6	1	0	3.75	0.342131	-0.800198	0.971257	0.342131	-0.800198	1	1
24	0	7	2	1	0	8	2	2	2020	0	1	4	4	4	4	4	4	0	1	0	0	1	1	2	2	4	1	0	0	4	1	2	0.25	2	1	0	3.5	-0.59041	-0.298257	0.192621	-0.59041	-0.298257	1	1
22	0	7	3	2	0	8	2	2	2022	0	1	4	4	4	3	4	4	1	1	1	1	1	1	2	2	3	1	0	0	4	1	2	1	1.8	1	0	3.375	1.1415	-0.439808	-0.0519535	1.1415	-0.439808	1	1
49	0	7	1	2	0	7	2	2	2020	0	1	3	3	3	4	3	3	1	1	1	1	3	5	1	2	3	0	0	1	1	1	2	1	2.8	1	0	2.875	1.1415	0.696062	-0.95478	1.1415	0.696062	1	1
58	0	2	3	3	0	6.630772	2	4	2022	0	0	4	3	3	3	4	4	1	1	1	1	3	3	2	3	2	0	0	1	1	1	1	1	2.6	1	0	3.375	1.1415	0.659465	0.0800848	0.864097	0.387401	1	1
68	1	2	1	1	0	10	2	2	2020	0	1	3	3	3	3	3	4	1	1	1	0	5	5	5	5	5	0	0	1	2	1	1	0.75	5	1	0	2.875	0.586692	4.16873	-0.981762	0.586692	4.16873	1	1
66	1	2	1	1	0	5	2	1	2022	0	1	4	4	4	4	4	4	1	1	1	0	5	5	2	3	3	0	0	1	2	1	1	0.75	3.6	1	0	3.375	0.586692	1.83044	-0.131207	0.586692	1.83044	1	1
65	1	3	5	5	0	1	3	3	2020	0	1	2	3	3	2	3	4	1	1	1	1	1	1	1	1	3	0	0	1	1	1	1	1	1.4	1	0	2.875	1.1415	-1.19534	-0.759586	0.864097	-0.725705	1	1
63	1	2	3	4	0	7	3	3	2022	0	1	4	4	4	4	4	4	1	0	1	0	3	4	1	3	4	0	0	1	1	1	1	0.5	3	1	0	3.75	0.0808265	0.723727	0.833939	0.0808265	0.723727	1	1
51	1	3	2	3	0	4	3	3	2020	0	0	1	2	3	3	1	1	1	1	1	0	1	1	3	2	3	0	0	1	1	1	1	0.75	2	1	0	2.125	0.586692	0.10432	-2.00779	0.864097	-0.414996	1	1
50	1	1	3	4	0	5	2	2	2022	0	1	3	4	3	4	4	4	1	1	1	1	3	3	2	3	3	0	0	0	1	1	1	1	2.8	1	0	3.25	1.1415	0.801016	-0.311379	1.1415	0.61964	1	1
52	0	3	2	3	0	7	2	2	2020	0	0	2	1	2	3	3	2	1	1	1	0	1	1	1	1	1	0	0	1	1	1	1	0.75	1	1	0	2.125	0.586692	-1.47844	-2.29332	0.586692	0.660081	1	1
54	0	3	2	3	0	10	2	2	2022	0	0	4	2	2	3	3	2	1	1	1	0	3	3	1	3	4	0	0	1	1	1	1	0.75	2.8	1	0	2.5	0.586692	0.398438	-1.75799	0.586692	0.398438	1	1
53	1	3	3	3	0	6	4	4	2020	0	0	3	3	2	4	3	4	0	1	1	1	3	2	1	2	2	0	0	1	2	1	1	0.75	2	1	0	3.375	0.896941	-0.421354	0.216018	0.741816	-0.516065	1	1
51	1	3	2	3	0	6.750338	3	3	2022	0	0	3	2	2	3	3	4	0	1	0	0	4	2	1	2	1	0	0	1	2	1	1	0.25	2	1	0	2.875	-0.59041	-0.373483	-0.856061	0.0684142	0.0135393	1	1
19	0	3	1	3	0	7	4	4	2020	0	0	3	3	3	4	3	4	1	1	1	1	3	2	2	2	2	0	0	0	1	1	1	1	2.2	1	0	3.5	1.1415	0.122774	0.545449	1.01922	-0.122668	1	1
17	0	3	1	3	0	6.869903	4	3	2022	0	0	3	3	3	3	3	1	1	0	1	0	1	1	1	1	1	0	0	0	1	1	1	0.5	1	1	0	2.875	0.0808265	-1.47844	-0.67573	-0.041454	-0.926993	1	1
50	1	5	2	2	0	10	3	2	2020	0	1	2	2	2	3	3	3	1	1	1	0	5	5	1	1	5	0	0	1	2	1	1	0.75	3.4	1	0	2.5	0.586692	1.1466	-1.57205	0.586692	1.26301	1	1
52	1	4	1	2	0	10	2	2	2022	0	1	3	2	3	2	3	3	1	1	1	0	4	4	4	4	4	0	0	1	2	1	1	0.75	4	1	0	2.5	0.586692	2.75694	-1.63011	0.586692	0.660081	1	1
52	0	5	3	4	0	5	3	4	2020	0	1	3	3	1	3	3	4	1	1	1	0	4	4	1	2	4	0	0	1	1	1	1	0.75	3	1	0	3	0.586692	0.701746	-0.675478	0.586692	0.660081	1	1
50	0	4	4	4	0	6.302604	3	4	2022	0	1	3	3	2	2	3	1	1	1	1	0	1	3	2	2	3	0	0	1	1	1	1	0.75	2.2	1	0	2.625	0.586692	0.210769	-1.2434	0.586692	1.26301	1	1
53	0	2	5	4	0	5	2	2	2020	0	1	3	3	3	3	3	3	1	1	1	0	2	2	1	2	2	0	0	1	1	1	1	0.75	1.8	1	0	2.75	0.586692	-0.610776	-1.19935	0.741816	-0.516065	1	1
29	0	4	1	3	0	7	3	3	2020	0	1	3	4	2	3	3	4	0	0	0	0	2	1	1	1	2	0	1	1	2	0	1	0	1.4	0	0	3.125	-1.09628	-1.14747	-0.483689	-1.09628	-1.14747	1	1
31	0	4	2	3	0	5	4	4	2022	0	1	3	3	3	3	3	3	1	0	0	0	1	4	1	3	2	0	1	1	1	0	1	0.25	2.2	0	0	3.25	-0.851715	0.0617811	0.0832826	-0.851715	0.0617811	1	1
20	0	3	1	3	0	5	3	3	2020	0	1	4	4	3	4	4	4	1	1	0	0	2	3	1	2	2	0	0	0	2	1	1	0.5	2	1	0	3.625	-0.345849	-0.285488	0.504508	-0.721062	0.113418	1	1
18	0	3	1	2	0	7.078506	4	4	2022	0	1	4	4	4	4	4	4	0	0	0	0	3	3	1	2	2	0	0	0	1	1	1	0	2.2	1	0	4	-1.09628	-0.0960657	1.47526	-0.565938	0.41226	1	1
59	0	2	2	3	0	6.750338	3	3	2022	0	0	3	3	2	3	3	4	1	1	1	1	3	3	1	3	4	0	0	1	2	1	1	1	2.8	1	0	3	1.1415	0.398438	-0.669875	1.1415	0.398438	1	1
67	1	2	2	3	0	8	4	3	2020	0	0	2	2	3	3	3	4	1	0	1	0	3	3	1	3	4	0	0	1	2	1	1	0.5	2.8	1	0	3	0.0808265	0.398438	-0.383707	0.0808265	0.398438	1	1
65	1	2	2	3	0	6.750338	3	2	2022	0	0	2	1	3	3	3	3	1	1	1	0	3	4	1	3	3	0	0	1	2	1	1	0.75	2.8	1	0	2.5	0.586692	0.582176	-1.4288	0.586692	0.582176	1	1
50	0	3	3	3	0	7	4	3	2020	0	0	3	1	3	3	3	1	1	1	1	0	4	3	4	4	4	0	0	1	1	1	1	0.75	3.8	1	0	2.625	0.586692	2.43165	-1.0481	0.586692	1.26301	1	1
51	1	3	2	4	0	5	3	3	2020	0	0	4	4	3	4	4	4	1	1	1	0	1	4	1	2	3	0	0	1	1	1	1	0.75	2.2	1	0	3.625	0.586692	-0.00807101	0.504508	0.0684142	0.0135393	1	1
49	0	4	3	3	0	6	4	3	2020	1	1	3	3	4	3	3	4	1	1	1	1	3	3	1	2	3	0	0	1	1	1	1	1	2.4	1	0	3.375	1.1415	0.0454849	0.306478	1.1415	0.0454849	1	1
51	0	4	3	3	0	6.630772	3	3	2022	0	0	3	3	4	4	3	4	1	1	0	1	1	3	2	3	3	0	0	1	1	1	1	0.75	2.4	1	0	3.375	0.20896	0.422172	0.233562	0.0684142	0.0135393	1	1
24	1	4	1	4	0	7	4	4	2020	0	0	4	4	4	3	4	4	1	0	0	0	3	3	1	1	2	1	0	0	4	1	1	0.25	2	1	0	3.875	-0.851715	-0.307468	1.23068	-0.851715	-0.307468	1	1
26	1	4	3	3	0	6.630772	3	3	2022	0	0	4	4	4	3	4	4	1	1	0	0	2	3	2	2	1	1	0	0	4	1	1	0.5	2	1	0	3.625	-0.345849	0.11709	0.589365	-0.345849	0.11709	1	1
18	1	4	1	3	0	5	3	4	2020	0	0	4	3	3	3	4	4	0	1	0	1	4	3	2	2	4	0	0	0	1	1	1	0.5	3	1	0	3.5	-0.0356006	0.920586	0.397575	-0.565938	0.41226	1	1
20	1	4	1	3	0	7	3	4	2022	0	0	4	3	4	4	4	4	0	0	0	0	3	4	1	2	4	0	0	0	1	1	1	0	2.8	1	0	3.75	-1.09628	0.512324	0.971581	-0.721062	0.113418	1	1
41	1	4	3	3	0	3	2	4	2020	0	0	4	3	4	3	3	4	1	1	1	1	1	2	2	2	3	0	0	1	1	1	1	1	2	1	0	3.375	1.1415	-0.11452	0.169894	1.1415	-0.11452	1	1
43	1	4	4	3	0	6.511207	4	4	2022	0	0	3	3	3	3	3	3	1	0	0	0	1	3	2	2	2	0	0	1	1	1	1	0.25	2	1	0	3.25	-0.851715	0.0692182	0.0832826	-0.851715	0.0692182	1	1
56	0	2	2	3	0	6.750338	2	3	2022	0	0	3	2	2	4	3	3	0	1	0	0	1	3	1	3	1	0	0	1	1	1	1	0.25	1.8	1	0	2.75	-0.59041	-0.405058	-1.14657	-0.313005	-0.321337	1	1
40	0	5	2	3	0	8	4	4	2020	1	0	1	3	4	4	3	1	1	1	0	0	1	3	1	1	2	0	0	1	1	1	1	0.5	1.6	1	0	3	-0.345849	-0.686313	-0.127034	-0.345849	-0.686313	1	1
42	0	5	3	4	0	3	4	4	2022	1	0	3	3	4	4	3	4	1	1	0	1	2	2	2	2	1	0	0	1	1	1	1	0.75	1.8	1	0	3.625	0.20896	-0.208199	0.87488	0.519808	0.0915548	1	1
44	1	5	4	4	0	6	1	3	2020	1	0	3	4	4	4	3	4	1	1	0	1	1	3	1	1	1	0	0	1	1	1	1	0.75	1.4	1	0	3.25	0.20896	-0.827863	-0.215233	0.20896	-0.827863	1	1
42	1	5	3	3	0	6.630772	3	3	2022	1	0	3	3	4	4	3	4	1	1	0	1	2	2	2	2	1	0	0	1	1	1	1	0.75	1.8	1	0	3.375	0.20896	-0.208199	0.233562	0.519808	0.0915548	1	1
19	0	5	1	2	0	5	3	3	2020	1	0	4	3	4	4	3	4	0	1	1	1	1	1	2	1	5	0	0	0	1	1	1	0.75	2	1	0	3.5	0.896941	-0.368109	0.408131	1.01922	-0.122668	1	1
17	0	5	1	2	0	4	2	3	2022	1	0	3	4	3	3	3	4	0	0	1	0	1	2	1	2	5	0	0	0	1	1	1	0.25	2.2	1	0	3.125	-0.163735	-0.375547	-0.471748	-0.041454	-0.926993	1	1
42	1	4	3	4	0	10	2	4	2020	0	1	4	3	3	3	3	4	1	1	1	1	5	1	1	5	5	0	0	1	1	1	1	1	3.4	1	0	3.25	1.1415	0.691062	-0.159538	0.519808	0.0915548	1	1
58	1	2	3	3	0	8	4	4	2020	0	1	4	1	4	4	1	4	0	0	1	0	1	1	1	1	1	0	0	1	1	1	1	0.25	1	1	0	3.25	-0.163735	-1.47844	0.197832	-0.163735	-1.47844	1	1
56	1	1	3	3	0	6.630772	4	1	2022	0	1	4	3	1	4	4	4	0	1	0	1	3	3	1	2	1	0	0	1	1	1	1	0.5	2	1	0	3.125	-0.0356006	-0.237616	-0.670706	-0.313005	-0.321337	1	1
62	0	2	3	3	0	5	2	2	2020	0	0	3	3	2	3	3	3	1	0	0	0	4	1	1	1	3	0	0	1	1	1	1	0.25	2	1	0	2.625	-0.851715	-0.627072	-1.52879	-0.851715	-0.627072	1	1
34	0	4	4	3	0	9	4	3	2020	0	1	4	4	4	4	4	4	1	0	1	0	1	2	1	2	5	0	0	1	1	1	1	0.5	2.2	1	0	3.875	0.0808265	-0.375547	1.15143	0.0808265	-0.375547	1	1
32	0	5	3	4	0	6.422169	4	4	2022	0	1	4	4	4	4	4	4	1	0	1	0	2	2	1	1	2	0	0	1	1	1	1	0.5	1.6	1	0	4	0.0808265	-0.822179	1.47526	0.0808265	-0.822179	1	1
67	1	10	4	5	0	5	4	4	2020	1	0	4	4	4	4	4	4	1	0	1	0	1	1	1	1	2	0	0	1	2	1	2	0.5	1.2	1	0	4	0.0808265	-1.33689	1.47526	0.0808265	-1.33689	1	1
65	1	8	3	2	0	6.839375	4	3	2022	1	1	3	4	2	4	4	4	1	1	1	1	1	1	2	1	1	0	0	1	2	1	2	1	1.2	1	0	3.5	1.1415	-0.934312	0.317998	1.1415	-0.934312	1	1
41	0	6	2	3	0	8	3	3	2020	1	1	3	2	2	3	3	4	1	1	0	0	2	2	2	2	2	0	0	1	1	1	1	0.5	2	1	0	2.875	-0.345849	-0.066648	-0.856061	-0.345849	-0.066648	1	1
43	0	5	2	3	0	10	3	3	2022	1	1	4	4	2	3	3	4	1	1	0	1	1	1	1	1	1	0	0	1	1	1	1	0.75	1	1	0	3.25	0.20896	-1.47844	-0.30912	0.144894	0.496821	1	1
44	1	6	3	3	0	10	2	2	2020	1	1	2	2	2	2	2	3	1	0	0	0	1	1	1	1	1	0	0	1	1	1	1	0.25	1	1	0	2.125	-0.851715	-1.47844	-2.37374	-0.118667	-0.827769	1	1
42	1	5	2	2	0	6.95894	3	2	2022	1	1	2	3	1	1	3	3	1	1	0	0	1	1	1	1	1	0	0	1	1	1	1	0.5	1	1	0	2.25	-0.345849	-1.47844	-2.20444	-0.536632	-0.19827	1	1
18	0	6	3	3	0	7	4	2	2020	1	1	1	2	1	2	3	2	1	0	1	0	2	3	1	2	3	0	0	0	1	1	1	0.5	2.2	1	0	2.125	0.0808265	-0.143937	-2.22072	-0.102594	0.160921	1	1
16	0	5	1	3	0	6.869903	3	3	2022	1	1	3	3	3	3	3	4	1	0	0	0	3	3	2	2	3	0	0	0	1	1	1	0.25	2.6	1	0	3.125	-0.851715	0.589613	-0.340443	-0.851715	0.589613	1	1
42	0	5	2	3	0	8	3	3	2020	0	1	4	4	3	4	4	4	1	1	0	0	2	4	1	1	1	0	0	1	1	1	1	0.5	1.8	1	0	3.625	-0.345849	-0.313153	0.504508	-0.536632	-0.19827	1	1
44	0	5	3	2	0	10	3	3	2022	0	1	3	4	2	3	4	4	1	1	1	1	1	3	1	1	1	0	0	1	1	1	1	1	1.4	1	0	3.25	1.1415	-0.827863	-0.244066	-0.118667	-0.827769	1	1
22	1	5	3	3	0	5	2	2	2020	0	1	3	4	3	4	4	4	0	1	0	1	3	3	2	3	3	1	0	0	3	1	1	0.5	2.8	1	0	3.25	-0.0356006	0.801016	-0.311379	-0.742717	-0.172685	1	1
20	1	5	2	2	0	6.95894	3	3	2022	0	1	4	4	3	4	4	4	0	1	0	0	1	1	1	1	1	1	0	0	3	1	1	0.25	1	1	0	3.625	-0.59041	-1.47844	0.504508	-0.456163	-0.608152	1	1
56	0	4	5	5	0	5	2	1	2020	0	1	1	2	3	3	2	1	1	1	1	0	5	5	4	5	5	0	0	1	1	1	1	0.75	4.8	1	0	1.875	0.586692	3.6246	-2.73331	0.120422	1.2625	1	1
54	0	5	5	5	0	5.974436	1	4	2022	0	1	2	2	4	1	4	4	1	1	1	0	5	5	1	5	5	0	0	1	1	1	1	0.75	4.2	1	0	2.75	0.586692	1.99222	-0.932446	0.107223	0.861093	1	1
42	1	5	4	4	0	7	3	3	2020	1	1	4	4	4	4	4	4	0	0	0	0	2	3	1	2	2	0	0	1	2	1	1	0	2	1	0	3.75	-1.09628	-0.285488	0.833939	-0.536632	-0.19827	1	1
44	1	5	3	3	0	7	4	4	2022	0	1	4	4	4	4	4	4	0	0	0	0	1	1	1	1	1	0	0	1	2	1	1	0	1	1	0	4	-1.09628	-1.47844	1.47526	-0.118667	-0.827769	1	1
44	0	5	3	3	0	8	4	4	2020	1	1	4	3	2	4	4	4	1	1	0	0	5	3	2	1	1	0	0	1	1	1	1	0.5	2.4	1	0	3.625	-0.345849	0.473954	0.630209	-0.118667	-0.827769	1	1
42	0	5	3	3	0	6.630772	4	4	2022	1	1	4	4	3	4	4	4	1	0	0	0	5	5	1	1	1	0	0	1	1	1	1	0.25	2.6	1	0	3.875	-0.851715	0.580402	1.14583	-0.536632	-0.19827	1	1
18	1	5	3	2	0	4	4	4	2020	1	1	4	4	4	4	4	4	0	0	1	0	4	2	1	3	2	0	0	0	2	1	1	0.25	2.4	1	0	4	-0.163735	-0.0205292	1.47526	-0.102594	0.160921	1	1
20	1	5	1	1	0	6	3	4	2022	1	1	4	4	4	3	4	4	0	0	1	0	4	2	1	2	3	0	0	0	1	1	1	0.25	2.4	1	0	3.75	-0.163735	-0.0903813	0.913192	-0.456163	-0.608152	1	1
47	0	4	3	3	0	10	2	2	2020	0	1	2	3	3	3	3	4	1	1	0	0	2	2	2	2	1	0	0	1	1	1	1	0.5	1.8	1	0	2.75	-0.345849	-0.208199	-1.15633	0.149935	0.259367	1	1
49	0	4	3	3	0	10	4	4	2022	0	1	3	3	3	3	3	3	1	0	0	0	1	1	2	1	1	0	0	1	1	1	1	0.25	1.2	1	0	3.25	-0.851715	-0.934312	0.0832826	0.21022	-0.0914655	1	1
25	0	4	2	2	0	10	2	2	2020	0	1	3	3	2	3	3	3	1	1	1	1	4	2	2	3	2	1	0	0	3	1	1	1	2.6	1	0	2.625	1.1415	0.523599	-1.52879	1.1415	0.523599	1	1
27	0	4	2	2	0	6.95894	2	2	2022	0	1	1	3	3	3	3	3	1	1	0	0	1	1	1	1	1	1	0	1	3	1	1	0.5	1	1	0	2.5	-0.345849	-1.47844	-1.54849	-0.345849	-1.47844	1	1
18	1	4	2	2	0	8	4	4	2020	0	1	3	3	1	3	3	4	0	0	1	0	3	2	2	4	2	0	0	0	2	1	1	0.25	2.6	1	0	3.125	-0.163735	0.54558	-0.357988	-0.102594	0.160921	1	1
20	1	4	3	2	0	6.839375	2	3	2022	0	1	2	3	1	3	3	4	0	1	0	0	1	1	1	1	1	0	0	0	1	1	1	0.25	1	1	0	2.625	-0.59041	-1.47844	-1.49136	-0.456163	-0.608152	1	1
44	0	6	3	3	0	5	4	4	2020	1	1	3	4	3	4	4	4	1	1	1	0	1	3	1	1	1	0	0	1	1	1	1	0.75	1.4	1	0	3.75	0.586692	-0.827863	0.971257	-0.118667	-0.827769	1	1
42	0	5	3	3	0	6.630772	4	4	2022	1	1	4	4	3	4	3	4	1	1	1	0	3	4	1	3	2	0	0	1	1	1	1	0.75	2.6	1	0	3.75	0.586692	0.440625	0.906204	-0.536632	-0.19827	1	1
18	1	6	3	3	0	9	3	3	2020	1	1	4	4	4	4	4	4	0	0	1	0	4	2	1	3	4	0	0	0	2	1	1	0.25	2.8	1	0	3.75	-0.163735	0.262572	0.833939	-0.102594	0.160921	1	1
20	1	5	1	3	0	6.869903	1	4	2022	1	1	4	4	4	4	4	4	0	1	0	0	3	3	1	3	3	0	0	0	1	1	1	0.25	2.6	1	0	3.625	-0.59041	0.256888	0.522786	-0.456163	-0.608152	1	1
61	1	5	2	2	0	10	3	3	2020	0	0	3	3	1	4	4	4	1	1	0	0	5	2	2	5	2	0	0	1	2	1	1	0.5	3.2	1	0	3.125	-0.345849	1.13583	-0.515109	0.120422	0.696357	1	1
59	1	3	2	2	0	6.95894	3	2	2022	0	0	2	2	2	4	3	4	0	1	1	0	3	3	1	3	4	0	0	1	2	1	1	0.5	2.8	1	0	2.75	0.342131	0.398438	-1.10988	0.275546	0.165895	1	1
56	0	3	3	5	0	10	2	4	2020	0	0	3	3	2	4	3	4	1	1	0	0	3	1	1	1	1	0	0	1	1	1	1	0.5	1.4	1	0	3.125	-0.345849	-1.0996	-0.418963	0.120422	1.2625	1	1
54	0	2	3	3	0	6.630772	4	4	2022	0	0	1	1	2	4	3	2	1	1	0	0	5	4	2	5	4	0	0	1	1	1	1	0.5	4	1	0	2.625	-0.345849	2.0695	-0.940676	0.107223	0.861093	1	1
30	0	8	3	3	0	8	3	3	2020	0	1	3	3	3	4	3	4	1	1	0	1	1	1	1	1	1	0	0	1	2	1	2	0.75	1	1	0	3.25	0.20896	-1.47844	-0.0958691	-0.100208	-0.37361	1	1
28	0	7	3	3	0	10	4	4	2022	1	1	3	4	3	4	4	4	1	1	0	0	1	1	1	1	1	0	0	1	2	1	2	0.5	1	1	0	3.75	-0.345849	-1.47844	0.971257	-0.345849	-1.47844	1	1
34	1	7	2	3	0	8	4	3	2020	0	0	3	4	4	4	4	4	1	1	1	0	5	5	1	3	3	0	0	1	1	1	2	0.75	3.4	1	0	3.75	0.586692	1.28631	0.976861	0.29216	0.663753	1	1
36	1	7	4	3	0	5	3	3	2022	0	0	3	4	4	1	3	4	1	0	1	0	2	2	2	2	2	0	0	1	1	1	2	0.5	2	1	0	3.125	0.0808265	-0.066648	-0.313975	0.123538	0.0772643	1	1
61	0	5	3	2	0	6.839375	1	4	2022	1	1	4	4	4	4	4	4	1	1	1	0	3	3	1	3	3	0	0	1	1	1	1	0.75	2.6	1	0	3.625	0.586692	0.256888	0.522786	0.120422	0.696357	1	1
34	1	5	3	3	0	5	4	4	2020	1	1	4	4	4	4	4	4	1	0	1	0	3	3	1	3	3	0	0	1	1	1	1	0.5	2.6	1	0	4	0.0808265	0.256888	1.47526	0.29216	0.663753	1	1
36	1	5	3	3	0	6.630772	1	1	2022	1	1	4	4	4	4	4	4	1	1	1	1	3	3	2	3	3	0	0	1	2	1	1	1	2.8	1	0	3.25	1.1415	0.801016	-0.448697	0.123538	0.0772643	1	1
34	0	5	1	3	1	6	3	3	2020	1	1	3	3	4	4	3	4	1	1	0	1	3	3	2	2	2	0	0	1	2	1	1	0.75	2.4	1	0	3.375	0.20896	0.448063	0.233562	0.29216	0.663753	1	1
36	0	5	3	3	1	6.630772	3	4	2022	1	1	4	4	4	4	4	4	1	0	0	0	1	4	1	1	1	0	0	1	1	1	1	0.25	1.6	1	0	3.875	-0.851715	-0.502575	1.15777	0.123538	0.0772643	1	1
55	1	2	2	2	0	10	2	2	2020	1	1	3	2	2	3	3	3	1	1	1	1	3	3	3	3	3	0	0	1	1	1	1	1	3	1	0	2.5	1.1415	1.34514	-1.71497	0.477096	0.296018	1	1
53	1	2	1	1	0	10	1	2	2022	1	1	2	2	2	3	3	3	1	1	1	1	5	4	4	4	4	0	0	1	1	1	1	1	4.2	1	0	2.25	1.1415	2.94636	-2.20703	0.675231	2.29369	1	1
32	1	6	3	2	0	7	4	4	2020	0	0	3	4	4	4	3	4	1	1	0	0	3	2	2	1	2	0	0	1	1	1	1	0.5	2	1	0	3.75	-0.345849	-0.0886286	1.06107	-0.345849	0.285418	1	1
30	1	5	3	1	0	7.047977	4	3	2022	0	0	3	3	4	4	4	4	0	1	1	0	1	2	2	5	2	0	0	1	1	1	1	0.5	2.4	1	0	3.625	0.342131	0.378138	0.790675	-0.100208	-0.37361	1	1
17	0	4	3	3	0	8	2	3	2020	0	0	3	1	3	3	4	4	0	0	0	0	1	4	3	4	2	0	0	0	1	1	1	0	2.8	1	0	2.875	-1.09628	1.36144	-0.790684	-0.843343	1.08123	1	1
19	0	4	2	3	0	6.750338	4	4	2022	0	0	4	4	4	4	4	4	0	0	0	0	3	4	1	1	1	0	0	0	1	1	1	0	2	1	0	4	-1.09628	-0.123731	1.47526	-0.565938	0.338643	1	1
47	1	4	2	3	0	7	4	4	2020	0	0	3	3	4	4	4	4	1	1	0	0	4	3	1	3	3	0	0	1	1	1	1	0.5	2.8	1	0	3.75	-0.345849	0.44631	1.1145	0.149935	0.259367	1	1
49	1	4	3	4	0	6.422169	3	2	2022	0	0	4	4	4	4	4	4	0	1	0	0	3	3	1	3	3	0	0	1	1	1	1	0.25	2.6	1	0	3.625	-0.59041	0.256888	0.510111	0.21022	-0.0914655	1	1
40	0	6	1	3	0	9	4	4	2020	0	0	3	3	4	4	4	4	1	1	0	0	5	5	1	3	3	0	0	1	1	1	1	0.5	3.4	1	0	3.75	-0.345849	1.28631	1.1145	-0.345849	1.28631	1	1
38	0	4	3	3	0	6.630772	4	4	2022	0	0	3	2	3	3	3	4	1	0	1	0	3	3	1	3	3	0	0	1	1	1	1	0.5	2.6	1	0	3.25	0.0808265	0.256888	0.114689	0.0808265	0.256888	1	1
43	1	6	1	3	0	10	4	2	2020	0	0	4	1	4	1	1	4	1	0	1	0	5	4	3	5	3	0	0	1	2	1	1	0.5	4	1	0	2.625	0.0808265	2.47208	-1.18355	0.144894	0.496821	1	1
45	1	4	3	5	0	6.213567	1	4	2022	0	0	4	4	4	4	4	4	1	1	1	0	2	2	1	3	1	0	0	1	1	1	1	0.75	1.8	1	0	3.625	0.586692	-0.540924	0.522786	0.586692	-0.540924	1	1
17	1	6	1	3	0	3	3	4	2020	0	0	1	1	3	1	1	1	0	1	0	0	3	3	2	3	3	0	0	0	1	1	1	0.25	2.8	1	0	1.875	-0.59041	0.801016	-2.35929	-0.843343	1.08123	1	1
19	1	4	4	4	0	6.302604	1	1	2022	0	0	4	4	4	4	4	4	0	1	0	1	3	3	2	3	3	0	0	0	1	1	1	0.5	2.8	1	0	3.25	-0.0356006	0.801016	-0.448697	-0.565938	0.338643	1	1
42	0	3	4	4	0	4	4	3	2020	0	1	3	1	3	4	3	4	1	0	0	0	3	3	1	1	3	0	0	1	1	1	1	0.25	2.2	1	0	3.125	-0.851715	-0.165918	-0.150751	-0.536632	-0.19827	1	1
44	0	3	3	4	0	8	4	4	2022	0	1	3	3	2	3	3	4	1	0	0	0	1	3	1	1	1	0	0	1	1	1	1	0.25	1.4	1	0	3.25	-0.851715	-0.827863	-0.0285564	-0.118667	-0.827769	1	1
44	1	3	3	3	0	9	4	4	2020	0	1	2	2	1	3	1	3	1	1	1	0	1	3	1	1	1	0	0	1	1	1	1	0.75	1.4	1	0	2.5	0.586692	-0.827863	-1.41558	-0.118667	-0.827769	1	1
42	1	3	3	3	0	6.630772	4	3	2022	0	1	3	3	3	2	3	3	1	0	0	0	3	3	1	1	3	0	0	1	1	1	1	0.25	2.2	1	0	3	-0.851715	-0.165918	-0.485119	-0.536632	-0.19827	1	1
57	0	6	3	3	0	6.630772	2	3	2022	1	1	2	2	3	3	2	4	1	1	1	1	3	3	2	3	3	0	0	1	1	1	1	1	2.8	1	0	2.625	1.1415	0.801016	-1.25831	0.645718	1.18964	1	1
57	1	6	4	4	0	8	2	3	2020	1	1	3	3	4	4	3	4	1	1	0	1	4	3	4	5	4	0	0	1	2	1	1	0.75	4	1	0	3.25	0.20896	2.64305	-0.0839283	0.645718	1.18964	1	1
59	1	6	4	3	0	6	3	3	2022	1	1	4	3	3	4	3	4	1	1	0	1	2	2	2	2	2	0	0	1	2	1	1	0.75	2	1	0	3.375	0.20896	-0.066648	0.0786994	0.275546	0.165895	1	1
35	0	6	3	3	0	10	2	2	2020	1	1	2	2	4	3	3	3	1	1	0	0	1	2	2	2	1	0	0	1	1	1	1	0.5	1.6	1	0	2.625	-0.345849	-0.397621	-1.23068	-0.345849	-0.397621	1	1
37	0	6	3	3	0	6.630772	2	2	2022	1	1	2	3	3	3	3	3	1	1	0	0	3	3	1	1	1	0	0	1	1	1	1	0.5	1.8	1	0	2.625	-0.345849	-0.449019	-1.37392	-0.345849	-0.363535	1	1
39	1	6	4	3	0	3	3	3	2020	1	1	3	3	2	4	4	4	1	1	1	1	3	3	1	3	2	0	0	1	1	1	1	1	2.4	1	0	3.25	1.1415	0.115337	-0.185678	1.1415	0.115337	1	1
37	1	6	4	4	0	8	3	3	2022	1	1	3	4	3	4	4	4	1	1	0	0	2	2	2	1	2	0	0	1	1	1	1	0.5	1.8	1	0	3.5	-0.345849	-0.278051	0.329939	-0.345849	-0.363535	1	1
55	0	6	1	3	0	10	2	2	2020	0	0	3	2	2	3	2	3	1	1	0	0	3	3	1	2	3	0	0	1	1	1	1	0.5	2.4	1	0	2.375	-0.345849	0.0454849	-1.95459	0.477096	0.296018	1	1
57	0	2	1	5	0	6.452697	3	2	2022	0	0	3	1	2	1	2	1	1	1	1	0	5	1	1	5	1	0	0	1	1	1	1	0.75	2.6	1	0	1.875	0.586692	0.124859	-2.74762	0.645718	1.18964	1	1
35	0	4	3	2	0	10	3	2	2020	1	1	3	3	4	3	4	3	1	1	0	0	4	1	1	1	1	0	0	1	1	1	1	0.5	1.6	1	0	3.125	-0.345849	-0.910174	-0.31281	0.120422	-0.271666	1	1
33	0	4	2	1	0	7.167542	2	3	2022	1	1	3	3	1	4	2	2	1	1	0	0	4	1	2	1	1	0	0	1	1	1	1	0.5	1.8	1	0	2.5	-0.345849	-0.366045	-1.74703	0.120422	0.0629891	1	1
51	0	4	3	3	0	7	3	3	2020	0	1	4	3	4	4	4	4	1	1	1	0	4	4	2	3	4	0	0	1	1	1	1	0.75	3.4	1	0	3.625	0.586692	1.45728	0.647753	0.333759	0.794455	1	1
49	0	4	5	3	0	6.391641	4	3	2022	0	1	4	3	3	3	4	4	1	1	1	1	3	3	2	2	4	0	0	1	1	1	1	1	2.8	1	0	3.5	1.1415	0.731164	0.391238	0.21022	-0.0914655	1	1
20	0	4	1	2	0	8	3	3	2020	0	1	4	3	4	4	4	4	1	1	0	0	2	1	2	2	3	0	0	0	2	1	1	0.5	2	1	0	3.625	-0.345849	-0.250386	0.647753	-0.456163	-0.608152	1	1
22	0	1	1	2	0	7.078506	3	3	2022	0	1	3	3	4	3	3	4	0	0	0	0	2	4	1	1	3	0	0	0	2	1	1	0	2.2	1	0	3.25	-1.09628	-0.0300515	-0.0110121	-0.742717	-0.172685	1	1
49	1	4	3	3	0	10	4	4	2020	0	1	2	3	4	4	4	4	1	1	1	1	2	2	2	1	1	0	0	1	2	1	1	1	1.6	1	0	3.625	1.1415	-0.419601	0.939934	0.21022	-0.0914655	1	1
47	1	4	3	3	0	6.630772	4	4	2022	0	1	3	3	3	3	3	4	1	1	1	1	3	3	1	3	5	0	0	1	2	1	1	1	3	1	0	3.375	1.1415	0.539989	0.300875	0.149935	0.259367	1	1
22	0	5	4	3	0	5	4	2	2020	0	1	3	4	2	3	3	4	0	0	0	0	2	1	1	1	1	0	0	1	1	1	1	0	1.2	1	0	3.125	-1.09628	-1.28902	-0.490026	-0.742717	-0.172685	1	1
24	0	5	1	1	0	8	4	4	2022	0	1	3	4	3	4	4	4	1	1	1	0	1	1	1	1	1	0	0	1	1	1	1	0.75	1	1	0	3.75	0.586692	-1.47844	0.971257	0.586692	-1.47844	1	1
29	1	5	4	5	0	8	1	1	2020	0	1	4	4	4	4	4	4	1	1	0	1	5	5	2	5	4	0	0	0	2	1	1	0.75	4.2	1	0	3.25	0.20896	2.39479	-0.448697	0.20896	2.39479	1	1
31	1	5	4	4	0	6.302604	1	4	2022	0	1	4	4	3	4	4	4	0	1	0	0	1	1	2	1	1	0	0	0	1	1	1	0.25	1.2	1	0	3.5	-0.59041	-0.934312	0.193355	0.153265	-0.881088	1	1
55	1	9	1	3	0	10	1	1	2020	1	1	4	2	4	4	4	4	1	0	1	1	1	4	1	1	1	0	0	1	1	1	2	0.75	1.6	1	0	3	0.635636	-0.502575	-0.82107	0.477096	0.296018	1	1
53	1	9	3	2	0	10	2	3	2022	1	1	3	4	4	3	4	4	1	1	0	1	4	5	2	3	3	0	0	1	1	1	2	0.75	3.4	1	0	3.375	0.20896	1.64101	0.0973058	0.675231	2.29369	1	1
52	0	9	3	4	0	10	4	4	2020	1	1	1	3	3	3	3	4	1	0	1	0	1	1	1	1	1	0	0	1	1	1	2	0.5	1	1	0	3.125	0.0808265	-1.47844	-0.0482621	0.0808265	-1.47844	1	1
54	0	9	3	4	0	5	4	4	2022	1	1	4	4	3	4	4	4	1	0	1	0	1	1	1	1	1	0	0	1	1	1	2	0.5	1	1	0	3.875	0.0808265	-1.47844	1.14583	0.107223	0.861093	1	1
31	1	9	2	3	0	10	3	3	2020	1	1	3	3	3	4	3	4	0	1	1	1	1	3	1	1	1	0	0	1	1	1	2	0.75	1.4	1	0	3.25	0.896941	-0.827863	-0.0958691	0.153265	-0.881088	1	1
33	1	9	1	3	0	6.869903	2	2	2022	1	1	4	4	3	4	4	4	0	1	1	1	1	4	2	2	1	0	0	1	1	1	2	0.75	2	1	0	3.375	0.896941	0.252956	-0.13681	0.896941	0.252956	1	1
32	0	9	3	3	0	6	4	4	2020	1	1	3	2	4	4	4	4	1	1	0	0	3	3	2	3	2	0	0	1	1	1	2	0.5	2.6	1	0	3.625	-0.345849	0.659465	0.928317	-0.345849	0.285418	1	1
30	0	9	3	3	0	6.630772	3	4	2022	1	1	4	4	4	4	4	4	1	0	0	0	4	2	1	3	2	0	0	1	1	1	2	0.25	2.4	1	0	3.875	-0.851715	-0.0205292	1.15777	-0.100208	-0.37361	1	1
51	1	2	3	4	0	10	4	4	2020	0	0	4	4	4	4	4	4	1	0	1	0	1	4	1	4	1	0	0	1	1	1	1	0.5	2.2	1	0	4	0.0808265	0.131633	1.47526	0.333759	0.794455	1	1
31	1	4	4	4	0	10	3	4	2020	0	1	2	2	2	1	2	2	0	1	0	0	2	3	2	2	2	1	0	1	3	1	1	0.25	2.2	1	0	2.25	-0.59041	0.25864	-1.87076	0.275546	-0.175192	1	1
33	1	4	4	4	0	6.302604	2	2	2022	0	1	3	3	3	3	3	4	1	0	1	0	2	2	2	1	1	1	0	1	3	1	1	0.5	1.6	1	0	2.875	0.0808265	-0.419601	-0.981762	0.611164	-0.949021	1	1
34	0	4	2	2	0	8	3	4	2020	0	1	4	4	2	4	4	4	1	1	0	0	3	3	1	2	3	0	0	1	2	1	1	0.5	2.4	1	0	3.625	-0.345849	0.0454849	0.498904	0.253351	0.104338	1	1
36	0	4	2	2	0	10	4	4	2022	0	1	3	4	4	4	4	4	1	0	1	0	2	5	1	2	2	0	0	1	2	1	1	0.5	2.4	1	0	3.875	0.0808265	0.365089	1.30069	-0.372246	-0.00964095	1	1
62	1	2	3	4	0	6	4	3	2020	1	0	3	4	4	4	4	4	0	1	0	0	3	3	1	1	1	0	0	1	2	1	1	0.25	1.8	1	0	3.75	-0.59041	-0.449019	0.976861	-0.59041	-0.449019	1	1
64	1	2	3	4	0	6.422169	2	4	2022	1	0	3	1	3	4	4	4	0	1	0	0	2	3	1	1	1	0	0	1	2	1	1	0.25	1.6	1	0	3.125	-0.59041	-0.638441	-0.222281	-0.59041	-0.638441	1	1
63	0	2	3	4	0	6.422169	4	4	2022	1	0	4	4	4	4	4	4	1	0	1	0	3	3	1	3	2	0	0	1	1	1	1	0.5	2.4	1	0	4	0.0808265	0.115337	1.47526	0.0808265	0.115337	1	1
69	1	5	2	4	0	8	4	4	2020	0	1	4	4	3	4	4	4	1	0	1	0	4	4	1	3	4	0	0	1	2	1	1	0.5	3.2	1	0	3.875	0.0808265	0.913149	1.14583	0.0808265	0.000455556	1	1
71	1	5	4	4	0	9	4	4	2022	0	1	4	2	4	4	4	4	1	1	0	0	3	2	1	2	3	0	0	1	2	1	1	0.5	2.2	1	0	3.75	-0.345849	-0.279803	1.10289	-0.345849	-0.279803	1	1
39	1	5	2	3	0	10	3	4	2020	0	1	3	3	3	3	3	4	1	0	0	0	4	4	2	3	4	0	0	1	1	1	1	0.25	3.4	1	0	3.25	-0.851715	1.45728	-0.0166156	-0.851715	1.45728	1	1
37	1	5	2	3	0	6.750338	2	2	2022	0	1	3	4	3	3	3	4	0	1	1	0	1	3	1	2	1	0	0	1	1	1	1	0.5	1.6	1	0	3	0.342131	-0.616461	-0.795576	0.342131	-0.616461	1	1
51	1	6	3	3	0	5	3	3	2020	1	1	4	3	3	4	4	4	1	1	0	0	3	3	2	2	1	0	0	1	1	1	1	0.5	2.2	1	0	3.5	-0.345849	0.306512	0.318322	-0.132511	0.347714	1	1
49	1	7	3	3	0	6.630772	3	3	2022	1	1	2	3	1	3	4	4	1	1	0	0	2	3	1	2	1	0	0	1	1	1	2	0.5	1.8	1	0	2.875	-0.345849	-0.427038	-0.934252	0.259124	0.12766	1	1
29	0	6	2	2	0	6	3	2	2020	1	1	3	3	4	4	4	4	1	1	0	1	1	1	2	1	1	0	0	1	1	1	1	0.75	1.2	1	0	3.375	0.20896	-0.934312	0.149357	0.20896	-0.934312	1	1
27	0	7	1	2	0	7.078506	3	3	2022	1	1	3	3	3	3	3	4	1	0	0	0	1	1	2	1	1	0	0	1	1	1	2	0.25	1.2	1	0	3.125	-0.851715	-0.934312	-0.340443	-0.851715	-0.934312	1	1
17	0	6	1	3	0	6	3	3	2020	1	1	4	4	4	4	4	4	1	0	1	0	3	2	1	4	2	0	0	0	1	1	1	0.5	2.4	1	0	3.75	0.0808265	0.00145129	0.833939	0.0808265	0.00145129	1	1
19	0	7	1	3	0	5	2	2	2022	1	1	4	4	4	4	4	4	1	1	0	0	2	3	2	2	1	0	0	0	1	1	2	0.5	2	1	0	3.5	-0.345849	0.11709	0.192621	-0.345849	0.11709	1	1
49	1	6	3	4	0	5	3	3	2020	0	0	4	4	4	4	3	4	1	1	1	0	1	5	2	1	1	0	0	1	2	1	1	0.75	2	1	0	3.625	0.586692	0.366842	0.594317	0.259124	0.12766	1	1
51	1	4	2	5	0	6.333132	4	4	2022	0	0	4	4	4	4	4	4	1	0	1	0	1	5	1	1	5	0	0	1	2	1	1	0.5	2.6	1	0	4	0.0808265	0.388916	1.47526	-0.132511	0.347714	1	1
24	1	6	2	2	0	8	3	2	2020	0	0	3	3	3	3	3	4	0	0	0	0	2	3	2	2	2	1	0	0	3	1	1	0	2.2	1	0	3	-1.09628	0.25864	-0.664271	-1.09628	0.25864	1	1
22	1	4	3	2	0	6.839375	3	3	2022	0	0	4	4	4	4	4	4	1	0	0	0	2	3	1	3	2	0	0	0	2	1	1	0.25	2.2	1	0	3.75	-0.851715	-0.0740852	0.833939	-0.851715	-0.0740852	1	1
34	1	4	2	3	0	8	4	4	2020	1	1	1	4	4	4	4	4	1	1	0	1	3	2	2	3	3	0	0	1	1	1	1	0.75	2.6	1	0	3.625	0.20896	0.475727	0.951552	0.253351	0.104338	1	1
36	1	4	3	3	0	6.630772	3	3	2022	1	0	4	4	4	4	4	4	1	0	0	0	4	3	1	4	2	0	0	1	1	1	1	0.25	2.8	1	0	3.75	-0.851715	0.516162	0.833939	-0.372246	-0.00964095	1	1
36	0	4	1	2	0	10	2	2	2020	1	0	1	3	3	3	3	3	1	1	0	0	4	1	1	1	1	0	0	1	1	1	1	0.5	1.6	1	0	2.5	-0.345849	-0.910174	-1.54849	-0.372246	-0.00964095	1	1
38	0	4	3	3	0	6.630772	3	3	2022	1	0	4	4	3	4	4	4	1	1	0	0	3	1	1	1	1	0	0	1	1	1	1	0.5	1.4	1	0	3.625	-0.345849	-1.0996	0.504508	-0.0684442	-0.439652	1	1
61	0	6	3	4	0	7	3	4	2022	1	1	1	3	3	1	4	4	1	1	1	0	4	3	2	1	3	0	0	1	1	1	1	0.75	2.6	1	0	2.875	0.586692	0.567633	-0.615279	0.586692	0.567633	1	1
38	0	6	2	2	0	5	2	3	2020	1	1	3	3	4	4	4	4	1	1	0	1	3	1	2	4	2	0	0	1	1	1	1	0.75	2.4	1	0	3.375	0.20896	0.220291	0.155694	-0.0684442	-0.439652	1	1
40	0	6	3	3	0	5	2	3	2022	1	1	3	3	4	3	3	4	1	1	0	0	3	2	2	2	2	0	0	1	1	1	1	0.5	2.2	1	0	3.125	-0.345849	0.122774	-0.328503	-0.345849	0.122774	1	1
52	0	6	4	5	1	4	1	4	2020	1	1	4	4	4	4	4	4	1	1	1	0	1	1	1	1	1	0	0	1	1	1	1	0.75	1	1	0	3.625	0.586692	-1.47844	0.522786	0.586692	-1.47844	1	1
54	0	6	3	5	0	6.213567	3	3	2022	1	1	4	4	4	4	1	4	1	1	0	1	3	5	1	3	3	0	0	1	1	1	1	0.75	3	1	0	3.375	0.20896	0.907464	0.115072	-0.0684442	0.440625	1	1
33	1	6	5	4	0	5	2	2	2020	1	1	3	3	3	3	4	4	1	1	1	1	1	1	1	1	1	0	0	1	1	1	1	1	1	1	0	3	1.1415	-1.47844	-0.742139	0.611164	-0.949021	1	1
31	1	6	5	5	0	5.974436	1	1	2022	1	1	4	4	4	4	4	4	1	1	1	1	1	2	2	1	1	0	0	1	1	1	1	1	1.4	1	0	3.25	1.1415	-0.609023	-0.448697	0.275546	-0.175192	1	1
32	0	6	3	3	0	10	2	3	2020	1	1	3	1	1	3	3	3	1	1	1	1	3	4	3	3	4	0	0	1	1	1	1	1	3.4	1	0	2.375	1.1415	1.81198	-1.90676	0.0855683	0.474426	1	1
30	0	6	2	3	0	9	3	3	2022	1	1	3	3	4	3	3	4	1	0	1	0	2	4	2	3	4	0	0	1	1	1	1	0.5	3	1	0	3.25	0.0808265	1.07843	-0.0110121	-0.00773942	-0.16621	1	1
54	1	6	3	4	0	5	2	2	2020	0	0	3	1	3	4	3	4	1	1	0	0	3	3	1	3	1	0	0	1	1	1	1	0.5	2.2	1	0	2.75	-0.345849	-0.0262136	-1.10956	-0.0684442	0.440625	1	1
56	1	6	3	4	0	6.422169	4	4	2022	0	0	3	3	4	3	4	4	1	1	0	1	3	3	2	3	1	0	0	1	1	1	1	0.75	2.4	1	0	3.625	0.20896	0.517915	0.869928	0.20896	0.517915	1	1
47	0	6	3	4	0	10	3	4	2020	0	0	3	3	2	4	4	4	1	1	0	1	3	3	2	3	2	0	0	1	1	1	1	0.75	2.6	1	0	3.375	0.20896	0.659465	0.13815	0.275546	-0.198085	1	1
49	0	6	3	3	0	6.630772	2	2	2022	0	0	4	4	4	4	4	4	1	1	1	0	4	3	2	3	3	0	0	1	1	1	1	0.75	3	1	0	3.5	0.586692	0.990438	0.192621	0.259124	0.12766	1	1
30	1	6	3	3	0	8	2	2	2020	0	0	3	3	3	3	3	4	0	1	0	0	1	1	1	1	1	0	0	1	1	1	1	0.25	1	1	0	2.875	-0.59041	-1.47844	-0.981762	-0.00773942	-0.16621	1	1
32	1	6	4	4	0	10	2	2	2022	0	0	3	3	3	3	3	4	0	1	0	0	5	2	1	5	1	0	0	1	1	1	1	0.25	2.8	1	0	2.875	-0.59041	0.450148	-0.981762	0.0855683	0.474426	1	1
26	0	5	2	4	0	10	3	3	2020	0	0	3	2	3	4	3	4	1	0	0	0	3	2	1	1	1	0	0	1	2	1	1	0.25	1.6	1	0	3.125	-0.851715	-0.774307	-0.282055	-0.851715	-0.774307	1	1
28	0	6	4	4	0	6.302604	4	4	2022	0	0	3	3	3	4	4	4	1	1	0	0	3	2	2	2	2	0	0	1	2	1	1	0.5	2.2	1	0	3.625	-0.345849	0.122774	0.785071	-0.598782	-0.298989	1	1
32	0	6	2	3	0	10	4	4	2020	0	0	4	4	3	4	4	4	1	0	1	0	2	3	1	2	2	0	0	1	1	1	1	0.5	2	1	0	3.875	0.0808265	-0.285488	1.14583	0.0855683	0.474426	1	1
30	0	6	3	3	0	6.630772	4	4	2022	0	0	4	4	3	4	4	4	1	0	0	0	2	2	1	2	1	0	0	1	1	1	1	0.25	1.6	1	0	3.875	-0.851715	-0.752327	1.14583	-0.00773942	-0.16621	1	1
69	1	3	5	5	0	0	3	4	2020	0	1	4	4	4	4	4	4	1	0	1	0	1	1	1	1	5	0	0	1	1	1	1	0.5	1.8	1	0	3.875	0.0808265	-0.912238	1.15777	0.0808265	0.000455556	1	1
67	1	2	5	5	0	5.974436	3	4	2022	0	1	4	1	1	2	1	1	1	1	1	0	1	1	4	1	1	0	0	1	1	1	1	0.75	1.6	1	0	2.125	0.586692	0.153945	-2.24988	0.586692	0.153945	1	1
49	0	6	3	3	0	8	4	4	2020	1	1	3	3	3	4	3	4	1	1	0	1	2	2	2	1	1	0	0	1	1	1	1	0.75	1.6	1	0	3.5	0.20896	-0.419601	0.545449	0.259124	0.12766	1	1
47	0	6	3	3	0	5	1	4	2022	1	1	3	3	3	4	3	4	0	1	1	0	1	1	1	3	1	0	0	1	1	1	1	0.5	1.4	1	0	3.125	0.342131	-1.05563	-0.407022	0.275546	-0.198085	1	1
46	1	6	1	1	0	8	4	4	2020	1	1	3	3	4	4	3	4	0	1	1	1	3	5	2	3	1	0	0	1	1	1	1	0.75	2.8	1	0	3.625	0.896941	1.16849	0.87488	0.896941	1.16849	1	1
44	1	6	3	3	0	6.630772	3	4	2022	1	1	4	3	4	4	4	4	0	0	1	0	1	1	1	1	3	0	0	1	1	1	1	0.25	1.4	1	0	3.75	-0.163735	-1.19534	0.971581	-0.163735	-1.19534	1	1
21	1	6	1	3	0	8	4	4	2020	1	1	3	4	4	4	4	4	0	0	1	0	2	2	1	2	1	0	0	0	2	1	1	0.25	1.6	1	0	3.875	-0.163735	-0.752327	1.30069	-0.163735	-0.752327	1	1
23	1	6	3	3	0	6.630772	3	3	2022	1	1	3	3	3	3	4	4	0	1	1	1	1	1	1	1	1	0	0	0	2	1	1	0.75	1	1	0	3.25	0.896941	-1.47844	-0.100821	0.153265	-0.680675	1	1
28	0	3	4	5	0	10	3	3	2020	0	1	3	3	2	4	3	4	1	0	0	0	5	1	1	1	1	0	0	1	1	1	1	0.25	1.8	1	0	3.125	-0.851715	-0.720751	-0.4253	-0.598782	-0.298989	1	1
30	0	3	5	3	0	6.391641	4	4	2022	0	1	4	3	4	3	3	4	1	1	0	1	1	1	2	1	1	0	0	1	1	1	1	0.75	1.2	1	0	3.625	0.20896	-0.934312	0.804875	-0.00773942	-0.16621	1	1
32	1	3	3	3	0	8	3	3	2020	0	1	4	4	4	4	4	4	0	0	1	0	3	3	1	1	1	0	0	1	1	1	1	0.25	1.8	1	0	3.75	-0.163735	-0.449019	0.833939	0.0855683	0.474426	1	1
30	1	3	3	3	0	5	3	3	2022	0	1	4	3	4	4	3	3	0	1	0	1	5	3	3	4	1	0	0	1	1	1	1	0.5	3.2	1	0	3.375	-0.0356006	1.65229	0.190538	-0.00773942	-0.16621	1	1
34	1	6	3	3	0	5	4	4	2020	1	1	3	3	3	4	3	4	0	1	1	1	2	2	2	2	1	0	0	1	1	1	1	0.75	1.8	1	0	3.5	0.896941	-0.208199	0.545449	0.253351	0.104338	1	1
32	1	6	4	2	0	3	2	3	2022	1	1	1	3	3	3	2	4	0	0	0	0	2	3	2	3	1	0	0	1	1	1	1	0	2.2	1	0	2.625	-1.09628	0.328492	-1.24669	0.0855683	0.474426	1	1
31	0	3	4	3	0	5	3	3	2020	0	0	3	3	4	4	4	4	0	1	1	1	1	1	2	1	1	1	2	1	3	0	1	0.75	1.2	0	1	3.5	0.896941	-0.934312	0.473184	-0.00860725	-0.322539	1	1
33	0	3	3	3	0	6.630772	3	3	2022	0	0	4	4	4	4	4	4	1	0	0	0	2	1	1	1	1	1	2	1	3	0	1	0.25	1.2	0	1	3.75	-0.851715	-1.28902	0.833939	0.0715173	-0.631081	1	1
33	0	9	2	2	0	2	3	4	2020	0	1	3	4	3	3	3	4	0	1	0	1	3	3	2	3	2	0	2	1	1	0	2	0.5	2.6	0	1	3.375	-0.0356006	0.659465	0.16957	-0.0356006	0.659465	1	1
32	0	3	2	3	0	3	1	1	2020	0	0	3	4	4	4	4	4	0	1	0	1	5	4	2	1	1	0	0	1	1	1	1	0.5	2.6	1	0	3.125	-0.0356006	0.799242	-0.623266	-0.0356006	0.799242	1	1
30	0	4	1	1	0	7.287108	2	2	2022	0	0	4	4	4	4	3	4	1	1	0	1	5	5	2	4	1	0	0	1	1	1	1	0.75	3.4	1	0	3.375	0.20896	1.75874	-0.0470016	0.20896	1.75874	1	1
35	1	4	3	3	0	10	2	4	2020	0	1	3	4	4	4	4	4	1	1	1	0	2	4	2	1	4	0	0	1	1	1	1	0.75	2.6	1	0	3.625	0.586692	0.655627	0.665708	0.586692	0.655627	1	1
33	1	3	2	3	0	1	2	2	2022	1	1	3	3	3	4	3	3	1	1	1	0	5	4	2	2	2	0	0	1	1	1	1	0.75	3	1	0	2.875	0.586692	1.1522	-0.95478	0.586692	1.1522	1	1
57	0	3	4	4	0	10	4	3	2020	1	1	3	4	4	4	4	4	1	1	1	0	5	5	1	5	2	0	1	1	1	0	1	0.75	3.6	0	0	3.75	0.586692	1.56756	0.976861	0.864097	0.16171	1	1
25	0	1	2	2	0	10	2	2	2020	0	0	3	3	2	3	3	4	0	1	0	0	1	1	1	1	2	0	1	0	2	0	1	0.25	1.2	0	0	2.75	-0.59041	-1.33689	-1.31119	-0.492575	-0.464268	1	1
27	0	1	3	3	0	6.630772	4	4	2022	0	0	4	3	4	4	4	4	0	0	0	0	1	1	1	1	2	1	1	1	3	0	1	0	1.2	0	0	3.875	-1.09628	-1.33689	1.28907	-0.443658	-1.06483	1	1
23	0	3	3	3	0	8	3	3	2020	1	1	3	4	3	4	4	4	1	1	0	0	2	2	2	2	3	1	1	0	4	0	1	0.5	2.2	0	0	3.5	-0.345849	0.0749026	0.329939	-0.345849	0.0749026	1	1
25	0	3	3	3	0	6.630772	3	3	2022	1	1	3	3	4	3	3	4	1	0	0	0	3	2	2	2	4	1	1	0	4	0	1	0.25	2.6	0	0	3.25	-0.851715	0.405875	-0.0110121	-0.492575	-0.464268	1	1
57	0	3	3	3	0	7	2	2	2020	0	1	3	2	3	4	3	3	1	1	1	0	2	4	1	2	2	0	1	1	1	0	1	0.75	2.2	0	0	2.75	0.586692	0.0398005	-1.14097	0.864097	0.16171	1	1
55	0	3	2	2	0	6.95894	1	3	2022	1	1	2	2	3	4	2	4	1	1	0	0	3	3	3	3	3	0	1	1	1	0	1	0.5	3	0	0	2.625	-0.345849	1.34514	-1.33123	-0.345849	1.34514	1	1
57	0	2	2	4	0	10	4	2	2020	0	0	3	3	3	4	4	4	1	1	1	1	3	3	2	3	1	0	1	1	1	0	1	1	2.4	0	0	3.375	1.1415	0.517915	0.137416	0.864097	0.16171	1	1
49	1	3	3	3	0	8	2	2	2020	1	1	3	3	3	3	4	4	1	1	1	0	3	3	2	3	2	0	1	1	2	0	1	0.75	2.6	0	0	3	0.586692	0.659465	-0.742139	0.334426	0.387405	1	1
51	1	5	3	3	0	6.630772	2	2	2022	1	1	3	3	3	3	3	4	1	1	1	0	5	4	3	4	1	0	1	1	2	0	1	0.75	3.4	0	0	2.875	0.586692	1.97758	-0.981762	0.120422	0.249569	1	1
49	0	3	3	2	0	7	2	2	2020	1	1	3	2	2	3	3	3	1	1	0	0	3	3	3	3	3	0	1	1	1	0	1	0.5	3	0	0	2.5	-0.345849	1.34514	-1.71497	0.334426	0.387405	1	1
47	0	5	3	3	0	6.630772	2	2	2022	1	1	2	1	2	3	1	3	1	1	0	0	3	3	3	3	3	0	1	1	1	0	1	0.5	3	0	0	2	-0.345849	1.34514	-2.55497	0.046745	0.275519	1	1
24	1	3	4	3	0	7	4	2	2020	1	1	3	4	3	3	3	4	1	0	1	0	2	2	1	2	2	0	1	0	2	0	1	0.5	1.8	0	0	3.25	0.0808265	-0.610776	-0.160595	0.488884	-0.701769	1	1
26	1	5	4	3	0	6.511207	4	3	2022	1	1	3	4	4	3	4	4	0	1	1	0	3	3	2	2	2	0	1	1	1	0	1	0.5	2.4	0	0	3.625	0.342131	0.448063	0.732287	-0.00185893	-0.515189	1	1
36	1	6	3	3	0	9	2	2	2020	1	1	3	3	3	3	4	4	1	0	0	0	2	2	1	1	1	0	1	1	1	0	1	0.25	1.4	0	0	3	-0.851715	-0.96373	-0.742139	-0.385444	-1.05844	1	1
38	1	6	3	3	0	6.630772	3	3	2022	1	1	3	2	3	2	3	3	1	1	1	0	1	2	2	2	2	0	1	1	1	0	1	0.75	1.8	0	0	2.75	0.586692	-0.25607	-0.988796	0.333759	-0.6099	1	1
33	0	6	4	3	0	5	3	3	2020	1	1	3	3	3	3	3	4	1	0	0	0	1	4	1	2	2	0	1	1	2	0	1	0.25	2	0	0	3.125	-0.851715	-0.149622	-0.340443	-0.851715	-0.149622	1	1
35	0	6	5	3	0	6.391641	2	2	2022	1	1	3	3	4	3	3	4	1	0	0	0	1	3	1	1	1	0	1	1	1	0	1	0.25	1.4	0	0	3	-0.851715	-0.827863	-0.65233	-0.622388	-0.254261	1	1
58	1	6	3	4	0	6.422169	3	4	2022	1	1	3	3	1	4	4	4	1	1	1	1	1	3	2	2	2	0	1	1	2	0	1	1	2	0	0	3.25	1.1415	0.0692182	-0.191281	1.1415	0.0692182	1	1
45	0	4	3	5	0	8	4	3	2020	0	0	4	4	4	4	4	4	1	0	1	0	3	4	1	1	1	0	1	1	1	0	1	0.5	2	0	0	3.875	0.0808265	-0.123731	1.15143	-0.132511	-0.43431	1	1
47	0	4	3	4	0	8	3	4	2022	0	0	3	3	3	4	4	4	1	1	0	1	1	4	2	1	1	0	1	1	1	0	1	0.75	1.8	0	0	3.5	0.20896	0.0415533	0.467581	0.046745	0.275519	1	1
22	0	4	3	4	0	8	4	2	2020	0	0	4	4	4	4	4	4	0	0	0	0	1	1	1	1	1	1	1	0	3	0	1	0	1	0	0	3.75	-1.09628	-1.47844	0.827602	-1.09628	-0.6897	1	1
24	0	4	2	3	0	8	4	4	2022	0	0	4	4	1	4	3	4	0	1	1	1	1	1	2	1	2	1	1	0	3	0	1	0.75	1.4	0	0	3.5	0.896941	-0.792761	0.247341	0.488884	-0.701769	1	1
59	0	6	1	1	0	5	4	4	2020	0	0	4	4	3	4	4	4	1	0	1	0	3	3	1	4	5	0	1	1	1	0	1	0.5	3.2	0	0	3.875	0.0808265	0.751392	1.14583	-0.0613986	-0.360796	1	1
61	0	6	1	1	1	10	3	4	2022	0	0	4	4	4	4	3	4	1	1	1	0	3	3	1	2	3	0	1	1	1	0	1	0.75	2.4	0	0	3.75	0.586692	0.0454849	0.918144	0.107223	-0.749817	1	1
60	1	6	1	1	1	10	4	4	2020	0	0	4	4	4	4	4	4	0	0	1	0	1	3	1	1	1	0	1	1	2	0	1	0.25	1.4	0	0	4	-0.163735	-0.827863	1.47526	-0.507725	-1.15315	1	1
62	1	1	2	3	1	6.750338	4	4	2022	0	0	4	4	4	4	4	4	0	0	0	0	1	1	1	1	1	0	1	1	2	0	1	0	1	0	0	4	-1.09628	-1.47844	1.47526	-1.09628	-1.47844	1	1
38	1	6	3	3	0	8	4	4	2020	0	0	3	4	4	4	4	4	1	0	1	0	2	2	1	1	1	0	1	1	1	0	1	0.5	1.4	0	0	3.875	0.0808265	-0.96373	1.30069	0.333759	-0.6099	1	1
36	1	6	3	3	0	6.630772	4	4	2022	0	0	3	4	4	4	4	4	1	0	1	0	1	2	1	1	1	0	1	1	2	0	1	0.5	1.2	0	0	3.875	0.0808265	-1.15315	1.30069	-0.385444	-1.05844	1	1
57	0	4	2	3	0	8	2	2	2022	0	0	3	3	2	3	3	3	1	1	1	1	1	1	1	1	1	0	1	1	1	0	1	1	1	0	0	2.625	1.1415	-1.47844	-1.52879	0.864097	0.16171	1	1
37	1	4	3	3	0	8	2	2	2020	0	0	2	3	3	3	3	3	0	0	0	0	3	2	2	2	1	0	1	1	2	0	1	0	2	0	0	2.625	-1.09628	-0.0187765	-1.37392	-0.721062	0.249569	1	1
35	1	4	2	2	0	6.95894	2	1	2022	0	0	3	3	2	3	3	4	0	0	0	0	1	3	1	2	4	0	1	1	1	0	1	0	2.2	0	0	2.625	-1.09628	-0.191809	-1.63502	-0.622388	-0.254261	1	1
47	1	4	3	2	0	9	4	3	2020	0	0	3	3	4	4	3	4	1	1	0	1	2	4	2	3	3	0	1	1	1	0	1	0.75	2.8	0	0	3.5	0.20896	0.936882	0.551053	0.046745	0.275519	1	1
49	1	3	4	4	0	6.302604	4	4	2022	0	0	4	3	4	4	4	4	1	0	0	0	1	3	1	1	1	0	1	1	1	0	1	0.25	1.4	0	0	3.875	-0.851715	-0.827863	1.28907	0.334426	0.387405	1	1
65	1	6	4	3	0	5	2	3	2020	1	1	3	3	3	4	4	4	1	1	0	1	3	3	2	2	4	0	1	1	1	0	1	0.75	2.8	0	0	3.25	0.20896	0.731164	-0.173737	0.20896	0.731164	1	1
63	1	6	3	4	0	6.422169	3	4	2022	1	1	3	3	4	4	4	4	1	1	0	0	3	3	2	4	3	0	1	1	1	0	1	0.5	3	0	0	3.625	-0.345849	1.01242	0.797012	-0.345849	1.01242	1	1
37	1	6	5	5	0	8	1	2	2020	1	1	4	4	4	4	4	4	1	1	0	0	3	3	2	3	1	0	1	1	1	0	1	0.5	2.4	0	0	3.375	-0.345849	0.517915	-0.12487	-0.721062	0.249569	1	1
35	1	6	4	4	0	6	2	4	2022	1	1	4	4	4	4	4	4	1	0	1	0	3	3	1	3	3	0	1	1	1	0	1	0.5	2.6	0	0	3.75	0.0808265	0.256888	0.840276	-0.622388	-0.254261	1	1
34	0	6	2	2	0	10	2	2	2020	1	1	4	4	4	4	3	4	1	1	0	1	3	3	2	3	1	0	1	1	1	0	1	0.75	2.4	0	0	3.375	0.20896	0.517915	-0.0470016	0.20896	0.517915	1	1
32	0	6	2	2	0	5	3	3	2022	1	1	4	4	4	4	3	4	1	1	1	0	3	3	2	3	3	0	1	1	1	0	1	0.75	2.8	0	0	3.625	0.586692	0.801016	0.594317	0.586692	0.801016	1	1
47	0	2	3	4	0	5	3	3	2020	1	0	3	3	3	3	3	4	1	0	1	0	2	2	1	2	1	0	1	1	1	0	1	0.5	1.6	0	0	3.125	0.0808265	-0.752327	-0.340443	0.046745	0.275519	1	1
49	0	2	4	4	0	6.302604	2	2	2022	1	1	3	3	3	2	3	3	1	1	1	1	1	1	1	2	2	0	1	1	1	0	1	1	1.4	0	0	2.625	1.1415	-1.12549	-1.44393	0.334426	0.387405	1	1
49	1	2	3	5	0	10	4	4	2020	1	1	3	3	4	4	3	3	1	1	1	1	5	3	2	5	5	0	1	1	1	0	1	1	4	0	0	3.5	1.1415	1.88577	0.657288	0.334426	0.387405	1	1
51	1	1	3	3	0	6.630772	2	3	2022	1	1	3	3	3	2	3	3	1	1	0	0	1	1	1	1	1	0	1	1	1	0	1	0.5	1	0	0	2.75	-0.345849	-1.47844	-1.1201	0.120422	0.249569	1	1
62	1	3	2	5	0	8	4	3	2020	1	1	4	4	4	4	4	4	0	0	0	0	1	1	1	1	1	0	1	1	2	0	1	0	1	0	0	3.875	-1.09628	-1.47844	1.15143	-1.09628	-1.47844	1	1
60	1	3	4	5	0	6.094001	4	2	2022	1	1	2	2	4	4	3	3	1	0	0	0	1	1	1	1	1	0	1	1	2	0	1	0.25	1	0	0	3	-0.851715	-1.47844	-0.351122	-0.507725	-1.15315	1	1
59	0	3	2	5	0	10	4	4	2020	1	1	4	4	3	4	4	4	1	0	1	0	1	1	1	1	3	0	1	1	2	0	1	0.5	1.4	0	0	3.875	0.0808265	-1.19534	1.14583	-0.0613986	-0.360796	1	1
61	0	3	3	3	0	6.630772	4	4	2022	1	1	4	4	2	4	4	4	1	0	1	0	1	1	1	1	3	0	1	1	2	0	1	0.5	1.4	0	0	3.75	0.0808265	-1.19534	0.816395	0.107223	-0.749817	1	1
47	0	2	3	3	0	6.630772	3	4	2022	0	0	4	4	4	4	4	4	1	0	1	0	1	3	1	4	1	0	1	1	1	0	1	0.5	2	0	0	3.875	0.0808265	-0.193655	1.15777	0.046745	0.275519	1	1
61	0	4	1	3	0	7	2	2	2020	1	1	3	3	3	3	3	4	1	1	0	0	3	1	1	1	1	0	1	1	1	0	1	0.5	1.4	0	0	2.875	-0.345849	-1.0996	-0.981762	0.107223	-0.749817	1	1
59	0	3	1	1	0	7	1	1	2022	1	1	3	3	1	3	3	4	1	1	0	0	2	3	1	1	1	0	1	1	1	0	1	0.5	1.6	0	0	2.375	-0.345849	-0.638441	-2.28194	-0.0613986	-0.360796	1	1
26	0	4	3	3	0	9	3	3	2020	1	1	1	4	4	2	3	3	1	1	0	0	1	1	1	1	1	1	1	0	3	0	1	0.5	1	0	0	2.875	-0.345849	-1.47844	-0.63613	-0.00185893	-0.515189	1	1
28	0	4	3	3	0	6.630772	4	4	2022	1	1	1	4	1	1	2	4	1	0	1	0	1	1	1	1	2	1	1	1	3	0	1	0.5	1.2	0	0	2.625	0.0808265	-1.33689	-1.24971	0.0808265	-1.33689	1	1
27	1	3	4	3	0	10	3	3	2020	1	1	3	4	4	2	4	4	1	1	0	1	1	1	2	1	2	1	1	0	4	0	1	0.75	1.4	0	0	3.375	0.20896	-0.792761	0.170222	-0.443658	-1.06483	1	1
25	1	3	4	3	0	7	3	4	2022	1	1	3	3	4	3	3	4	0	1	0	1	2	1	2	1	3	1	1	0	4	0	1	0.5	1.8	0	0	3.375	-0.0356006	-0.461788	0.312816	-0.492575	-0.464268	1	1
45	1	6	2	3	0	5	3	4	2020	1	1	2	4	4	4	4	4	1	1	0	0	2	1	2	1	1	0	1	1	2	0	1	0.5	1.4	0	0	3.625	-0.345849	-0.74489	0.80863	-0.132511	-0.43431	1	1
43	1	6	3	3	0	6.630772	2	3	2022	1	1	4	4	4	4	4	4	1	1	1	0	1	1	1	1	1	0	1	1	2	0	1	0.75	1	0	0	3.625	0.586692	-1.47844	0.516448	0.586692	-1.47844	1	1
20	0	6	1	2	0	8	3	3	2020	1	1	3	3	2	3	3	4	0	0	0	0	2	2	3	2	1	0	1	0	2	0	1	0	2	0	0	3	-1.09628	0.33593	-0.669875	-1.09628	0.33593	1	1
22	0	6	1	2	0	7.078506	3	3	2022	1	1	3	3	3	3	3	4	0	0	0	0	5	2	1	2	3	0	1	0	2	0	1	0	2.6	0	0	3.125	-1.09628	0.0990408	-0.340443	-1.09628	-0.6897	1	1
52	0	3	4	3	0	3	4	4	2020	1	0	3	3	3	3	3	4	1	1	1	1	5	5	1	5	1	0	1	1	1	0	1	1	3.4	0	0	3.375	1.1415	1.42601	0.300875	0.397826	0.25792	1	1
54	0	4	4	5	0	10	2	2	2022	0	1	1	2	3	3	3	3	1	1	0	0	1	1	1	1	1	0	1	1	1	0	1	0.5	1	0	0	2.375	-0.345849	-1.47844	-1.73468	-0.132511	-1.38373	1	1
54	1	3	3	2	0	10	4	4	2020	0	1	3	2	2	3	4	4	1	0	1	0	2	1	1	1	1	0	1	1	1	0	1	0.5	1.2	0	0	3.25	0.0808265	-1.28902	0.0248799	-0.132511	-1.38373	1	1
52	1	4	3	3	0	10	2	3	2022	0	1	3	3	3	3	3	4	1	1	0	0	4	1	1	1	1	0	1	1	1	0	1	0.5	1.6	0	0	3	-0.345849	-0.910174	-0.657934	0.397826	0.25792	1	1
25	0	5	3	2	0	7	4	4	2020	1	1	3	4	3	4	3	4	1	1	0	1	1	5	2	1	1	1	1	1	3	0	1	0.75	2	0	0	3.625	0.20896	0.366842	0.731635	0.20896	0.366842	1	1
27	0	7	3	2	0	6.839375	4	4	2022	1	1	4	4	1	3	3	4	1	1	0	1	3	2	1	2	2	1	1	1	3	0	2	0.75	2	0	0	3.375	0.20896	-0.421354	0.00276693	0.20896	-0.421354	1	1
46	1	1	4	4	0	10	4	3	2020	0	1	4	4	4	3	4	3	1	1	1	0	5	5	2	1	1	0	1	0	1	0	1	0.75	2.8	0	0	3.625	0.586692	1.12453	0.689263	0.586692	-0.0712535	1	1
44	1	1	3	5	0	6.213567	1	1	2022	0	1	4	4	4	4	4	4	1	1	0	1	1	3	2	1	1	0	1	0	1	0	1	0.75	1.6	0	0	3.25	0.20896	-0.283735	-0.448697	0.397826	-0.881088	1	1
34	1	3	4	3	0	3	4	3	2020	0	1	3	2	3	3	4	1	0	0	1	0	3	2	4	3	2	0	1	0	1	0	1	0.25	2.8	0	0	2.875	-0.163735	1.42243	-0.622294	-0.163735	1.42243	1	1
32	1	3	3	3	0	6.630772	3	3	2022	0	1	4	4	4	4	4	4	0	0	1	0	1	3	1	2	5	0	1	0	1	0	1	0.25	2.4	0	0	3.75	-0.163735	-0.0502582	0.833939	-0.163735	-0.0502582	1	1
43	1	4	3	3	0	7	4	4	2020	0	1	4	4	4	4	4	4	0	0	1	0	1	1	1	1	1	0	1	1	1	0	1	0.25	1	0	0	4	-0.163735	-1.47844	1.47526	-0.163735	-1.47844	1	1
45	1	4	3	3	0	6.630772	3	3	2022	0	1	4	4	4	4	4	4	0	0	1	0	2	3	1	2	2	0	1	1	1	0	1	0.25	2	0	0	3.75	-0.163735	-0.285488	0.833939	-0.163735	-0.285488	1	1
44	0	4	4	5	0	7	3	4	2020	0	1	3	3	4	3	3	3	1	1	1	0	1	1	1	1	1	0	1	1	1	0	1	0.75	1	0	0	3.25	0.586692	-1.47844	0.0952233	0.397826	-0.881088	1	1
46	0	4	4	5	0	6.094001	3	3	2022	0	1	3	3	4	3	3	3	1	1	1	0	1	1	1	2	1	0	1	1	1	0	1	0.75	1.2	0	0	3.125	0.586692	-1.26704	-0.228604	0.586692	-0.0712535	1	1
24	0	4	1	2	0	5	3	3	2020	0	1	3	3	4	3	4	4	0	1	0	1	3	3	2	1	3	1	1	0	3	0	1	0.5	2.4	0	0	3.375	-0.0356006	0.37821	0.22861	-0.0356006	0.37821	1	1
22	0	4	2	1	0	7	4	4	2022	0	1	4	4	4	4	4	4	0	0	0	0	3	3	1	2	4	1	1	0	3	0	1	0	2.6	0	0	4	-1.09628	0.187036	1.47526	-1.09628	0.187036	1	1
38	1	6	1	3	0	10	4	4	2020	1	1	4	4	4	4	4	4	1	0	0	0	2	4	1	2	2	0	1	1	1	0	1	0.25	2.2	0	0	4	-0.851715	0.0398005	1.47526	-0.851715	0.00679346	1	1
40	1	6	3	3	0	6.630772	4	4	2022	1	1	3	3	4	4	3	4	0	1	1	1	1	2	2	1	1	0	1	1	1	0	1	0.75	1.4	0	0	3.625	0.896941	-0.609023	0.87488	1.01922	-0.618048	1	1
38	0	1	1	1	0	8	4	4	2020	0	0	3	4	4	4	4	4	1	0	0	0	3	3	1	3	1	0	1	1	1	0	1	0.25	2.2	0	0	3.875	-0.851715	-0.0262136	1.30069	-0.851715	0.00679346	1	1
36	0	1	3	1	0	7.047977	4	4	2022	0	0	4	4	4	4	4	4	1	0	0	0	3	2	1	2	2	0	1	1	1	0	1	0.25	2	0	0	4	-0.851715	-0.421354	1.47526	-0.851715	-0.421354	1	1
42	1	1	3	3	0	10	4	4	2020	1	1	3	4	4	4	4	4	1	0	0	0	5	1	1	1	1	0	1	1	1	0	1	0.25	1.8	0	0	3.875	-0.851715	-0.720751	1.30069	-0.851715	-0.720751	1	1
40	1	1	3	3	0	6.630772	2	4	2022	0	0	3	3	3	4	3	4	1	1	1	1	4	1	1	1	3	0	1	1	1	0	1	1	2	0	0	3.25	1.1415	-0.627072	-0.0895318	1.01922	-0.618048	1	1
26	0	6	5	5	0	9	3	3	2020	0	0	4	4	4	4	4	4	0	0	1	0	5	3	1	3	1	0	1	1	1	0	1	0.25	2.6	0	0	3.75	-0.163735	0.352631	0.833939	-0.163735	0.352631	1	1
28	0	2	3	2	0	6.839375	2	4	2022	0	0	4	4	4	3	3	4	1	1	0	1	4	2	2	3	3	0	1	1	1	0	1	0.75	2.8	0	0	3.5	0.20896	0.66515	0.35608	0.20896	0.66515	1	1
27	1	6	2	3	0	7	3	3	2020	0	0	4	4	4	4	4	4	0	0	1	0	3	1	1	1	1	0	1	1	1	0	1	0.25	1.4	0	0	3.75	-0.163735	-1.0996	0.833939	-0.163735	-1.0996	1	1
25	0	3	2	1	0	7.167542	2	2	2022	0	0	3	4	4	3	3	4	1	1	1	0	1	3	3	3	3	0	1	1	1	0	1	0.75	2.6	0	0	3.125	0.586692	0.9663	-0.466144	0.586692	0.9663	1	1
58	0	4	2	3	0	8	3	3	2020	0	1	4	4	4	4	4	4	1	0	1	0	5	3	1	3	2	0	1	1	1	0	1	0.5	2.8	0	0	3.75	0.0808265	0.494181	0.833939	0.29216	0.517362	1	1
60	1	4	3	5	0	8	3	3	2020	1	1	4	4	4	4	4	4	1	0	1	0	3	2	1	3	3	0	1	1	1	0	1	0.5	2.4	0	0	3.75	0.0808265	-0.0684008	0.833939	0.333759	0.235794	1	1
31	0	3	3	3	0	10	3	3	2020	1	0	4	4	4	4	4	4	1	0	1	0	3	3	1	4	2	0	1	1	2	0	1	0.5	2.6	0	0	3.75	0.0808265	0.32674	0.833939	0.107223	-0.187362	1	1
33	0	3	2	2	0	6.95894	2	2	2022	1	1	3	3	4	3	3	3	1	1	0	0	1	2	1	1	1	0	1	1	1	0	1	0.5	1.2	0	0	2.875	-0.345849	-1.15315	-0.869923	0.275845	-0.566079	1	1
46	0	2	3	3	0	8	3	3	2020	0	0	4	4	4	4	4	4	1	0	1	0	3	3	1	2	2	0	1	1	1	0	1	0.5	2.2	0	0	3.75	0.0808265	-0.0960657	0.833939	0.0808265	-0.0960657	1	1
48	0	2	2	3	0	6.750338	2	1	2022	0	0	3	4	3	3	3	3	1	1	0	0	1	3	1	1	2	0	1	1	1	0	1	0.5	1.6	0	0	2.75	-0.345849	-0.686313	-1.337	-0.345849	-0.686313	1	1
44	0	4	3	3	0	5	4	4	2020	0	0	3	4	4	4	4	4	1	0	1	0	1	1	1	1	2	0	1	1	1	0	1	0.5	1.2	0	0	3.875	0.0808265	-1.33689	1.30069	0.0808265	-1.33689	1	1
42	0	3	3	3	0	6.630772	4	4	2022	0	0	4	4	4	4	4	4	1	0	0	0	1	1	1	1	1	0	1	1	1	0	1	0.25	1	0	0	4	-0.851715	-1.47844	1.47526	-0.851715	-1.47844	1	1
49	1	4	5	4	0	10	4	4	2020	0	0	4	4	4	4	4	4	1	0	1	0	1	1	1	1	1	0	1	1	1	0	1	0.5	1	0	0	4	0.0808265	-1.47844	1.47526	0.0808265	-1.47844	1	1
57	1	2	4	4	0	10	2	3	2020	0	0	4	2	2	4	3	4	1	1	1	0	5	5	1	3	4	0	1	1	1	0	1	0.75	3.6	0	0	3	0.586692	1.42786	-0.754408	0.120422	-0.0252904	1	1
59	1	2	1	1	0	7.287108	3	3	2022	0	0	3	2	2	4	4	4	1	1	0	0	1	1	1	1	1	0	1	1	1	0	1	0.5	1	0	0	3.125	-0.345849	-1.47844	-0.371864	-0.598782	-0.914048	1	1
53	0	2	3	2	0	10	2	2	2020	0	0	2	2	3	3	3	2	1	1	1	0	2	1	1	1	1	0	1	1	1	0	1	0.75	1.2	0	0	2.375	0.586692	-1.28902	-1.7777	0.586692	-1.28902	1	1
51	0	2	1	1	0	7.287108	2	2	2022	0	0	2	2	3	3	3	3	1	1	1	0	1	4	1	2	2	0	1	1	1	0	1	0.75	2	0	0	2.5	0.586692	-0.149622	-1.56011	0.586692	-0.149622	1	1
54	0	4	1	3	0	4	4	3	2020	0	1	4	4	1	4	3	4	1	1	1	1	2	1	2	3	3	0	1	1	1	0	1	1	2.2	0	0	3.375	1.1415	-0.0389831	-0.0764866	0.864097	-0.0325984	1	1
56	0	5	3	3	0	6	3	3	2022	0	1	3	2	2	3	2	3	1	1	1	1	3	3	2	3	4	0	1	1	1	0	1	1	3	0	0	2.625	1.1415	0.942566	-1.31328	0.956565	0.885577	1	1
20	1	4	1	2	0	7	3	4	2020	0	1	4	4	4	3	4	4	0	0	1	0	3	3	1	3	4	0	1	0	2	0	1	0.25	2.8	0	0	3.75	-0.163735	0.398438	0.913192	-0.163735	0.398438	1	1
22	1	5	1	2	0	7.078506	3	3	2022	0	1	3	3	3	3	3	3	1	0	1	0	3	3	3	3	3	0	1	0	2	0	1	0.5	3	0	0	3	0.0808265	1.34514	-0.558036	0.0808265	1.34514	1	1
50	1	3	2	4	0	10	4	4	2020	0	0	3	2	3	3	3	3	1	0	1	0	1	4	1	4	4	0	1	1	1	0	1	0.5	2.8	0	0	3.125	0.0808265	0.556285	-0.102903	0.0808265	0.556285	1	1
52	1	5	2	2	0	3	2	3	2022	0	0	3	3	2	2	3	3	1	1	1	0	1	1	1	2	1	0	1	1	1	0	1	0.75	1.2	0	0	2.625	0.586692	-1.26704	-1.44953	0.586692	-1.26704	1	1
33	1	6	1	1	0	10	4	3	2020	0	1	3	4	4	4	4	4	1	1	1	0	5	3	1	2	2	0	1	1	1	0	1	0.75	2.6	0	0	3.75	0.586692	0.282779	0.976861	0.275845	-0.566079	1	1
31	1	7	3	3	0	6.630772	3	3	2022	0	1	4	4	4	3	4	4	1	1	1	0	3	1	2	1	1	0	1	1	1	0	2	0.75	1.6	0	0	3.625	0.586692	-0.555468	0.589365	0.107223	-0.187362	1	1
58	0	2	3	5	0	7	4	3	2020	0	0	3	3	3	4	3	4	1	1	1	1	5	5	1	5	5	0	1	1	1	0	1	1	4.2	0	0	3.375	1.1415	1.99222	0.221621	0.29216	0.517362	1	1
60	0	2	3	3	0	6.630772	2	2	2022	0	0	4	3	3	3	3	4	1	1	1	0	3	3	1	3	5	0	1	1	1	0	1	0.75	3	0	0	3	0.586692	0.539989	-0.807193	0.333759	0.235794	1	1
38	0	3	2	3	0	10	3	3	2020	0	0	4	4	4	4	4	4	1	0	1	0	4	2	1	2	2	0	1	1	1	0	1	0.5	2.2	0	0	3.75	0.0808265	-0.231932	0.833939	0.0808265	-0.367253	1	1
36	0	4	3	3	0	6.630772	2	3	2022	0	0	3	3	3	4	3	4	1	1	1	0	3	3	1	1	3	0	1	1	1	0	1	0.75	2.2	0	0	3.125	0.586692	-0.165918	-0.41336	0.333759	-0.0171423	1	1
56	0	4	2	1	0	8	1	1	2020	0	1	4	4	3	4	4	4	1	1	1	1	4	4	2	3	4	0	1	1	1	0	1	1	3.4	0	0	3.125	1.1415	1.45728	-0.778129	0.956565	0.885577	1	1
54	0	2	3	2	0	6	1	1	2022	0	1	2	3	2	4	3	3	1	1	1	0	3	3	1	3	1	0	1	1	1	0	1	0.75	2.2	0	0	2.375	0.586692	-0.0262136	-2.1001	0.864097	-0.0325984	1	1
71	1	2	4	4	0	7	4	3	2020	1	1	1	1	1	1	1	2	0	1	0	0	1	3	1	1	3	0	1	1	1	0	1	0.25	1.8	0	0	1.75	-0.59041	-0.544762	-2.8069	-0.59041	-0.544762	1	1
69	1	2	3	3	0	6.630772	4	3	2022	1	1	4	3	2	3	3	4	1	0	0	0	3	4	1	3	3	0	1	1	1	0	1	0.25	2.8	0	0	3.25	-0.851715	0.582176	-0.177816	-0.851715	0.582176	1	1
34	1	6	3	3	0	0	3	3	2020	0	1	3	2	3	4	4	4	1	1	0	1	5	3	1	5	3	0	1	1	2	0	1	0.75	3.4	0	0	3.25	0.20896	1.05854	-0.0424328	0.20896	1.05854	1	1
32	1	6	2	2	0	6.95894	4	4	2022	0	1	4	4	4	4	4	4	1	0	1	0	5	5	1	4	5	0	1	1	2	0	1	0.5	4	0	0	4	0.0808265	1.78081	1.47526	0.0808265	1.78081	1	1
31	0	6	1	1	0	8	2	3	2020	0	1	2	2	2	2	3	3	1	1	0	0	1	3	1	2	3	0	1	1	1	0	1	0.5	2	0	0	2.375	-0.345849	-0.333359	-1.81029	0.107223	-0.187362	1	1
33	0	6	2	2	0	10	3	3	2022	0	1	2	4	1	2	4	4	1	1	1	0	1	3	1	1	1	0	1	1	1	0	1	0.75	1.4	0	0	2.875	0.586692	-0.827863	-0.99264	0.275845	-0.566079	1	1
59	0	4	3	1	0	10	4	4	2020	0	1	3	2	3	3	3	3	1	0	0	0	3	2	1	1	4	0	1	1	1	0	1	0.25	2.2	0	0	3.125	-0.851715	-0.349656	-0.102903	-0.598782	-0.914048	1	1
57	0	4	1	1	0	7.287108	2	4	2022	0	1	3	3	4	3	3	4	1	1	0	0	1	1	1	1	1	0	1	1	1	0	1	0.5	1	0	0	3.25	-0.345849	-1.47844	-0.0046748	0.120422	-0.0252904	1	1
56	1	4	3	1	0	10	3	3	2020	0	1	2	2	2	2	3	3	1	1	1	0	3	3	1	3	3	0	1	1	1	0	1	0.75	2.6	0	0	2.5	0.586692	0.256888	-1.4928	0.956565	0.885577	1	1
58	1	4	1	1	0	10	1	2	2022	0	1	4	4	4	4	4	4	1	1	0	0	1	1	2	1	1	0	1	1	1	0	1	0.5	1.2	0	0	3.375	-0.345849	-0.934312	-0.12487	0.29216	0.517362	1	1
80	1	3	4	5	0	10	4	4	2020	0	0	3	4	4	4	4	4	1	0	1	0	2	1	1	1	1	0	1	1	1	0	1	0.5	1.2	0	0	3.875	0.0808265	-1.28902	1.30069	0.0808265	-1.28902	1	1
82	1	3	3	5	0	8	4	1	2022	0	0	3	3	4	2	3	4	1	0	1	0	1	1	1	2	2	0	1	1	1	0	1	0.5	1.4	0	0	3	0.0808265	-1.12549	-0.585751	0.0808265	-1.12549	1	1
58	1	3	2	2	0	10	4	4	2020	0	0	4	4	1	4	4	4	1	1	0	0	3	2	2	1	1	0	1	1	2	0	1	0.5	1.8	0	0	3.625	-0.345849	-0.230179	0.486963	-0.345849	-0.230179	1	1
56	1	3	1	1	0	10	3	3	2022	0	0	3	4	2	4	3	3	0	0	0	0	1	1	1	1	1	0	1	1	2	0	1	0	1	0	0	3.125	-1.09628	-1.47844	-0.456707	-1.09628	-1.47844	1	1
29	0	3	1	3	0	8	3	3	2020	0	0	3	3	4	3	3	4	0	0	0	0	5	2	1	2	1	1	1	1	4	0	1	0	2.2	0	0	3.25	-1.09628	-0.18406	-0.0110121	-0.843343	0.769964	1	1
31	0	4	2	3	0	6.750338	3	2	2022	0	0	3	3	4	3	3	4	0	0	0	0	1	2	1	1	1	1	1	1	4	0	1	0	1.2	0	0	3.125	-1.09628	-1.15315	-0.33484	-0.630005	-1.3158	1	1
45	1	5	3	3	0	8	3	3	2020	1	1	4	4	4	4	4	4	1	0	1	0	4	3	1	2	3	0	1	1	1	0	1	0.5	2.6	0	0	3.75	0.0808265	0.234907	0.833939	0.0808265	0.234907	1	1
43	1	5	3	3	0	6.630772	2	2	2022	1	1	3	4	4	4	4	4	1	1	1	1	4	3	2	4	2	0	1	1	1	0	1	1	3	0	0	3.375	1.1415	1.06029	0.0180522	1.1415	1.06029	1	1
38	1	5	3	3	0	8	3	3	2020	1	1	4	4	4	4	4	4	1	0	1	0	3	3	1	3	2	0	1	1	1	0	1	0.5	2.4	0	0	3.75	0.0808265	0.115337	0.833939	0.611164	0.105223	1	1
36	1	5	2	2	0	6.95894	2	2	2022	1	1	3	3	3	3	3	3	1	1	0	0	5	2	1	2	2	0	1	1	2	0	1	0.5	2.4	0	0	2.75	-0.345849	-0.0425098	-1.19935	-0.345849	-0.329485	1	1
36	0	5	3	3	0	5	4	4	2020	1	1	1	3	3	1	1	3	1	1	0	0	1	3	1	2	1	0	1	1	1	0	1	0.5	1.6	0	0	2.5	-0.345849	-0.616461	-1.23425	-0.345849	-0.329485	1	1
34	0	5	3	3	0	6.630772	2	1	2022	1	1	3	3	3	4	4	3	1	1	1	0	3	3	3	2	2	0	1	1	1	0	1	0.75	2.6	0	0	2.875	0.586692	0.992191	-1.03899	0.586692	0.992191	1	1
40	1	4	4	5	0	5	4	3	2020	1	1	4	4	3	3	4	3	1	1	0	1	3	3	2	3	1	0	1	1	1	0	1	0.75	2.4	0	0	3.5	0.20896	0.517915	0.359832	0.197984	-0.606707	1	1
42	1	1	3	4	0	8	3	3	2022	1	1	3	4	3	3	4	4	1	1	0	1	3	3	2	2	2	0	1	1	2	0	1	0.75	2.4	0	0	3.375	0.20896	0.448063	0.085365	-0.329534	-0.205806	1	1
40	0	4	3	4	0	10	2	2	2020	1	1	3	3	3	3	3	3	0	1	0	0	1	2	1	1	1	0	1	1	1	0	1	0.25	1.2	0	0	2.75	-0.59041	-1.15315	-1.19935	0.197984	-0.606707	1	1
42	0	4	3	3	0	6.630772	2	4	2022	1	1	3	3	3	3	3	3	1	1	0	0	3	3	1	2	1	0	1	1	1	0	1	0.5	2	0	0	3	-0.345849	-0.237616	-0.551698	-0.329534	-0.205806	1	1
39	1	7	4	4	0	8	3	3	2020	1	1	3	3	4	4	3	4	1	1	1	1	2	1	2	1	3	0	1	1	1	0	2	1	1.8	0	0	3.375	1.1415	-0.461788	0.233562	1.1415	-0.461788	1	1
37	1	6	3	4	0	6.422169	4	2	2022	1	1	3	3	3	4	4	4	1	1	0	1	3	3	2	2	3	0	1	1	1	0	1	0.75	2.6	0	0	3.375	0.20896	0.589613	0.137416	0.20896	0.589613	1	1
38	0	7	3	3	0	5	4	2	2020	1	1	4	4	3	3	4	3	1	1	1	1	3	3	2	1	1	0	1	1	1	0	2	1	2	0	0	3.375	1.1415	0.0951092	0.0360038	0.611164	0.105223	1	1
40	0	6	3	3	0	6.630772	2	2	2022	1	1	2	1	3	3	2	3	1	1	1	0	2	2	1	1	1	0	1	1	2	0	1	0.75	1.4	0	0	2.25	0.586692	-0.96373	-1.98592	0.197984	-0.606707	1	1
64	1	11	5	5	0	5	2	2	2020	0	0	3	3	3	3	3	3	1	1	1	0	1	3	3	1	1	0	1	1	1	0	2	0.75	1.8	0	0	2.75	0.586692	0.260393	-1.19935	0.586692	0.260393	1	1
66	1	11	5	5	0	5.974436	3	1	2022	0	0	4	4	4	4	4	4	1	1	1	0	1	1	2	1	1	0	1	1	1	0	2	0.75	1.2	0	0	3.5	0.586692	-0.934312	0.186283	0.586692	-0.934312	1	1
72	1	2	3	2	0	10	4	4	2020	0	0	4	2	3	4	4	4	1	1	1	0	5	5	2	5	5	0	1	1	1	0	1	0.75	4.4	0	0	3.625	0.586692	2.53634	0.773454	0.586692	2.53634	1	1
70	1	2	3	3	0	7	4	4	2022	0	1	4	4	4	4	4	4	1	0	1	0	3	4	1	3	4	0	1	1	1	0	1	0.5	3	0	0	4	0.0808265	0.723727	1.47526	0.0808265	0.723727	1	1
40	0	8	3	3	0	8	3	3	2020	0	1	3	3	1	3	3	4	1	1	1	0	1	3	1	1	1	0	1	1	1	0	2	0.75	1.4	0	0	2.875	0.586692	-0.827863	-0.999306	0.197984	-0.606707	1	1
42	0	6	4	3	0	8	2	3	2022	0	1	3	1	2	2	3	1	1	0	0	0	1	3	1	1	1	0	1	1	1	0	1	0.25	1.4	0	0	2.125	-0.851715	-0.827863	-2.25709	-0.329534	-0.205806	1	1
21	0	8	3	3	0	6	4	3	2020	0	1	3	3	4	4	4	4	1	1	0	0	3	3	2	2	3	0	1	1	2	0	2	0.5	2.6	0	0	3.625	-0.345849	0.589613	0.790675	-0.345849	0.589613	1	1
19	0	2	3	3	0	6.630772	2	2	2022	0	1	3	3	3	3	3	3	1	0	0	1	1	1	1	1	1	0	1	1	2	0	1	0.5	1	0	0	2.75	-0.296905	-1.47844	-1.19935	-0.296905	-1.47844	1	1
60	0	2	5	5	0	5	3	3	2020	0	1	4	3	3	4	4	4	1	1	0	0	4	4	2	4	3	0	1	1	1	0	1	0.5	3.4	0	0	3.5	-0.345849	1.52713	0.318322	-0.345849	1.52713	1	1
62	0	2	3	4	0	6.422169	4	4	2022	0	1	4	3	4	4	4	4	1	0	1	0	3	3	1	2	1	0	1	1	1	0	1	0.5	2	0	0	3.875	0.0808265	-0.237616	1.28907	0.0808265	-0.237616	1	1
65	1	2	3	5	0	6.213567	2	2	2022	0	1	4	3	4	4	4	4	1	1	1	1	3	2	2	2	5	0	1	1	1	0	1	1	2.8	0	0	3.375	1.1415	0.547426	0.0064347	1.1415	0.547426	1	1
46	1	4	3	2	0	9	2	2	2020	0	0	2	3	4	3	3	3	1	1	0	0	1	3	1	1	3	0	1	1	1	0	1	0.5	1.8	0	0	2.75	-0.345849	-0.544762	-1.04449	-0.345849	-0.544762	1	1
44	1	4	3	3	0	9	2	2	2022	0	0	3	3	4	4	3	3	1	1	1	0	1	3	2	2	1	0	1	1	1	0	1	0.75	1.8	0	0	3	0.586692	-0.0723324	-0.625348	0.586692	-0.0723324	1	1
39	0	4	3	5	0	5	2	4	2020	0	0	3	3	4	3	3	4	0	1	0	0	1	3	3	1	3	0	1	1	1	0	1	0.25	2.2	0	0	3.25	-0.59041	0.543494	-0.0046748	-0.59041	0.543494	1	1
41	0	4	2	3	0	6.750338	2	4	2022	0	0	3	3	4	3	3	4	0	1	0	0	5	4	2	3	2	0	1	1	1	0	1	0.25	3.2	0	0	3.25	-0.59041	1.3636	-0.0046748	-0.59041	1.3636	1	1
54	1	3	4	4	0	5	3	3	2020	0	0	4	4	3	4	4	4	1	1	0	0	1	2	1	2	3	1	1	1	3	0	1	0.5	1.8	0	0	3.625	-0.345849	-0.658648	0.504508	0.334871	-0.537798	1	1
56	1	3	4	4	0	7	2	3	2022	0	0	3	3	3	3	4	4	1	0	0	0	2	3	2	2	2	1	1	1	3	0	1	0.25	2.2	0	0	3.125	-0.851715	0.25864	-0.418311	0.00619115	0.688842	1	1
52	0	3	2	3	0	4	2	4	2020	0	0	2	2	1	4	2	3	0	1	0	0	3	3	2	2	2	0	1	1	1	0	1	0.25	2.4	0	0	2.5	-0.59041	0.448063	-1.56636	-0.426787	0.0580152	1	1
53	0	3	1	5	0	6.452697	2	3	2022	0	0	1	3	2	2	4	4	0	1	0	0	1	1	1	1	2	0	1	1	1	0	1	0.25	1.2	0	0	2.625	-0.59041	-1.33689	-1.34145	-0.59041	-1.21824	1	1
19	1	3	1	3	0	7	3	3	2020	0	0	3	4	4	4	3	4	0	1	0	1	3	3	2	3	4	0	1	0	1	0	1	0.5	3	0	0	3.5	-0.0356006	0.942566	0.419748	0.00320847	1.15644	1	1
17	1	1	3	3	0	5	4	4	2022	0	0	4	4	4	4	3	4	0	0	0	0	4	3	1	3	2	0	1	0	1	0	1	0	2.6	0	0	3.875	-1.09628	0.304759	1.23563	-0.181728	0.39108	1	1
41	1	5	3	4	0	10	4	4	2020	0	0	4	4	3	4	4	4	1	0	1	0	3	3	1	2	2	0	1	1	1	0	1	0.5	2.2	0	0	3.875	0.0808265	-0.0960657	1.14583	0.0808265	-0.0960657	1	1
43	1	4	3	3	0	6.630772	4	3	2022	0	0	4	4	4	4	4	4	1	0	0	0	5	3	1	3	1	0	1	1	1	0	1	0.25	2.6	0	0	3.875	-0.851715	0.352631	1.15143	-0.851715	0.352631	1	1
42	0	5	2	3	0	9	2	2	2020	0	0	3	3	4	4	4	4	1	1	0	1	1	2	2	1	2	0	1	1	1	0	1	0.75	1.6	0	0	3.25	0.20896	-0.467473	-0.168134	-0.0186873	0.168561	1	1
40	0	4	4	1	0	10	4	4	2022	0	0	3	4	4	4	4	4	1	0	0	0	4	2	1	4	1	0	1	1	1	0	1	0.25	2.4	0	0	3.875	-0.851715	0.0493228	1.30069	-0.187309	-0.860756	1	1
50	1	3	2	2	0	5	3	4	2020	0	0	3	3	3	4	3	4	1	1	0	1	1	4	1	1	1	0	1	1	1	0	1	0.75	1.6	0	0	3.375	0.20896	-0.502575	0.227959	0.561407	0.289922	1	1
52	1	3	3	2	0	5	3	2	2022	0	0	3	3	3	3	3	4	1	0	0	0	4	2	2	4	1	0	1	1	1	0	1	0.25	2.6	0	0	3	-0.851715	0.593451	-0.664271	-0.426787	0.0580152	1	1
26	1	3	3	3	0	5	3	2	2020	0	0	2	3	2	3	3	4	0	0	0	0	1	3	1	1	2	1	1	0	4	0	1	0	1.6	0	0	2.75	-1.09628	-0.686313	-1.16827	-0.677512	0.377011	1	1
24	1	3	3	3	0	6.630772	3	3	2022	0	0	3	4	3	3	4	4	0	1	0	1	1	2	2	1	2	1	1	0	4	0	1	0.5	1.6	0	0	3.375	-0.0356006	-0.467473	0.085365	-0.0356006	-0.467473	1	1
35	1	8	1	1	0	10	1	1	2020	0	1	1	1	4	1	4	4	1	0	1	0	1	3	1	3	1	1	1	1	3	0	2	0.5	1.8	0	0	2.125	0.0808265	-0.405058	-2.26468	-0.385444	-0.779105	1	1
37	1	8	1	1	0	7.287108	4	4	2022	1	1	3	4	4	4	4	4	1	0	1	0	1	3	1	1	1	1	1	1	3	0	2	0.5	1.4	0	0	3.875	0.0808265	-0.827863	1.30069	0.0808265	-0.827863	1	1
50	0	5	4	3	0	0	4	3	2020	0	1	3	3	4	3	3	4	1	1	1	1	3	2	1	4	1	0	1	1	1	0	1	1	2.2	0	0	3.375	1.1415	-0.140099	0.306478	0.561407	0.289922	1	1
52	0	5	3	4	0	6.422169	2	2	2022	0	1	4	4	4	4	4	4	1	1	1	0	5	1	2	5	1	0	1	1	1	0	1	0.75	2.8	0	0	3.5	0.586692	0.668988	0.192621	-0.426787	0.0580152	1	1
54	1	5	3	3	0	5	3	3	2020	0	1	3	2	3	3	3	4	1	1	1	1	2	2	1	1	5	0	1	1	2	0	1	1	2.2	0	0	3	1.1415	-0.397527	-0.526629	0.334871	-0.537798	1	1
56	1	5	3	3	0	6.630772	3	3	2022	0	1	4	4	4	4	4	4	1	0	1	0	1	1	1	1	5	0	1	1	2	0	1	0.5	1.8	0	0	3.75	0.0808265	-0.912238	0.833939	0.00619115	0.688842	1	1
28	1	5	3	3	0	5	4	4	2020	0	1	3	3	4	4	4	4	0	1	1	0	4	3	1	2	4	0	1	0	1	0	1	0.5	2.8	0	0	3.75	0.342131	0.376458	1.1145	0.216221	0.157673	1	1
26	1	5	3	3	0	6.630772	4	4	2022	0	1	3	4	4	4	3	4	0	1	0	0	4	3	2	4	4	0	1	0	1	0	1	0.25	3.4	0	0	3.75	-0.59041	1.34339	1.06107	-0.677512	0.377011	1	1
18	0	5	1	3	0	8	4	4	2020	0	1	3	3	4	4	4	4	1	1	1	0	5	1	1	2	3	0	1	0	2	0	1	0.75	2.4	0	0	3.75	0.586692	-0.226248	1.1145	0.16595	0.0745475	1	1
20	0	5	1	3	0	6.869903	3	3	2022	0	1	3	3	4	4	4	4	0	1	0	1	3	2	2	2	3	0	1	0	1	0	1	0.5	2.4	0	0	3.5	-0.0356006	0.264325	0.473184	-0.0356006	0.264325	1	1
44	0	4	3	5	0	5	4	4	2020	1	1	3	4	4	4	4	4	1	0	1	0	4	3	1	3	4	0	1	1	1	0	1	0.5	3	0	0	3.875	0.0808265	0.58786	1.30069	0.0808265	0.58786	1	1
42	0	4	5	5	0	5.974436	2	2	2022	0	1	1	3	3	3	3	3	1	1	0	0	5	5	1	1	1	0	1	1	1	0	1	0.5	2.6	0	0	2.5	-0.345849	0.580402	-1.54849	-0.0186873	0.168561	1	1
18	0	4	1	4	0	7	3	3	2020	0	1	3	3	3	3	3	4	1	0	1	0	1	2	1	2	2	0	1	0	1	0	1	0.5	1.6	0	0	3.125	0.0808265	-0.800198	-0.340443	0.16595	0.0745475	1	1
16	0	4	1	3	0	6.869903	1	4	2022	0	1	4	4	4	4	4	4	1	1	0	0	1	1	1	3	1	0	1	0	1	0	1	0.5	1.4	0	0	3.625	-0.345849	-1.05563	0.522786	-0.100208	-0.26646	1	1
54	0	2	2	2	0	10	4	4	2020	0	1	2	2	2	1	1	1	1	1	0	1	4	1	1	2	2	0	1	1	1	0	1	0.75	2	0	0	2.125	0.20896	-0.55722	-2.01048	0.334871	-0.537798	1	1
56	0	2	2	3	0	6.750338	2	1	2022	0	1	2	1	1	1	2	3	1	1	0	0	3	4	2	4	1	0	1	1	1	0	1	0.5	2.8	0	0	1.625	-0.345849	1.05461	-3.45776	0.00619115	0.688842	1	1
51	0	4	3	3	0	10	4	4	2020	0	1	3	3	3	4	4	4	0	1	0	0	1	1	2	1	1	0	1	1	1	0	1	0.25	1.2	0	0	3.625	-0.59041	-0.934312	0.785071	-0.00185893	-0.748608	1	1
53	0	7	2	3	0	6.750338	2	3	2022	0	1	3	3	1	3	4	4	0	1	0	0	3	1	1	1	1	0	1	1	1	0	2	0.25	1.4	0	0	2.875	-0.59041	-1.0996	-1.07717	-0.59041	-1.21824	1	1
30	1	1	3	3	0	8	2	2	2020	0	1	3	3	3	3	3	4	1	0	0	0	3	3	1	2	1	1	1	0	3	0	1	0.25	2	0	0	2.875	-0.851715	-0.237616	-0.981762	-0.851715	-0.237616	1	1
28	1	7	3	2	0	6.839375	2	2	2022	0	1	4	4	3	3	4	4	0	1	0	1	2	3	2	2	2	1	1	0	3	0	2	0.5	2.2	0	0	3.25	-0.0356006	0.25864	-0.381385	0.216221	0.157673	1	1
16	0	4	1	3	0	10	4	4	2020	0	1	4	4	4	4	4	4	1	0	1	0	2	3	1	2	4	0	1	0	1	0	1	0.5	2.4	0	0	4	0.0808265	-0.00238663	1.47526	-0.100208	-0.26646	1	1
18	0	7	1	3	0	6.869903	2	2	2022	0	1	4	4	4	4	4	4	1	1	0	0	3	3	2	4	3	0	1	0	1	0	2	0.5	3	0	0	3.5	-0.345849	1.01242	0.192621	0.16595	0.0745475	1	1
47	0	4	4	3	0	9	4	4	2020	0	1	4	4	4	4	4	4	1	0	0	0	3	3	1	2	3	0	1	1	1	0	1	0.25	2.4	0	0	4	-0.851715	0.0454849	1.47526	-0.100208	1.10619	1	1
49	0	4	2	3	0	6.750338	3	3	2022	0	1	4	4	3	4	4	4	1	1	1	0	1	3	1	1	1	0	1	1	1	0	1	0.75	1.4	0	0	3.625	0.586692	-0.827863	0.504508	0.194325	-0.175164	1	1
49	1	4	3	3	1	6	2	1	2020	0	1	4	3	2	4	4	4	0	1	0	0	3	3	1	4	4	0	1	1	1	0	1	0.25	3	0	0	3	-0.59041	0.609841	-0.976255	0.194325	-0.175164	1	1
47	1	4	3	3	1	6.630772	2	2	2022	0	1	3	3	4	3	4	4	0	1	1	1	5	5	3	5	5	0	1	1	1	0	1	0.75	4.6	0	0	3.125	0.896941	3.08047	-0.412708	-0.100208	1.10619	1	1
19	0	4	1	2	0	7	4	4	2020	0	1	3	3	3	3	3	3	1	0	0	0	3	3	4	2	1	0	1	0	1	0	1	0.25	2.6	0	0	3.25	-0.851715	1.39477	0.0832826	0.00320847	1.15644	1	1
17	0	4	1	2	0	7.078506	4	4	2022	0	1	4	4	4	1	4	4	1	1	0	1	2	4	2	3	2	0	1	0	1	0	1	0.75	2.6	0	0	3.625	0.20896	0.795331	0.741534	-0.181728	0.39108	1	1
48	1	5	3	2	0	7	3	3	2020	0	1	3	3	4	4	3	4	1	1	0	1	5	5	2	1	1	0	1	1	2	0	1	0.75	2.8	0	0	3.375	0.20896	1.12453	0.233562	0.144894	0.34344	1	1
46	1	5	3	4	0	6.422169	3	3	2022	0	1	3	3	4	3	3	4	1	0	0	0	2	2	2	2	2	0	1	1	2	0	1	0.25	2	0	0	3.25	-0.851715	-0.066648	-0.0110121	-0.598782	0.437959	1	1
18	1	5	1	1	0	10	4	4	2020	0	1	3	3	4	4	4	4	0	1	1	0	3	1	1	5	5	0	1	0	1	0	1	0.5	3	0	0	3.75	0.342131	0.312217	1.1145	0.16595	0.0745475	1	1
16	1	5	1	1	0	7.287108	3	4	2022	0	1	4	3	3	3	3	4	0	1	0	1	2	3	2	2	2	0	1	0	1	0	1	0.5	2.2	0	0	3.375	-0.0356006	0.25864	0.157953	-0.100208	-0.26646	1	1
48	0	4	3	4	0	3	4	3	2020	0	1	4	1	4	3	3	4	1	0	1	0	5	1	1	1	3	0	1	1	1	0	1	0.5	2.2	0	0	3.25	0.0808265	-0.43765	0.108675	0.144894	0.34344	1	1
50	0	4	3	4	0	6.422169	4	1	2022	0	1	1	1	3	4	1	3	1	0	1	0	3	3	1	2	4	0	1	1	1	0	1	0.5	2.6	0	0	2.25	0.0808265	0.187036	-1.84438	0.561407	0.289922	1	1
50	1	4	3	3	0	6.630772	3	3	2022	0	1	4	1	4	4	4	4	1	1	1	1	1	3	2	5	5	0	1	1	1	0	1	1	3.2	0	0	3.375	1.1415	1.12808	0.275381	0.561407	0.289922	1	1
26	1	4	1	1	0	5	4	4	2020	0	1	4	4	1	4	4	4	1	1	0	0	5	3	2	1	1	0	1	0	1	0	1	0.5	2.4	0	0	3.625	-0.345849	0.473954	0.486963	-0.677512	0.377011	1	1
28	1	4	3	1	0	7.047977	4	2	2022	0	1	3	3	1	3	4	3	0	1	1	0	4	2	1	3	1	0	1	0	1	0	1	0.5	2.2	0	0	2.875	0.342131	-0.16208	-0.983613	0.216221	0.157673	1	1
50	1	2	3	3	0	6	4	3	2020	0	0	3	4	1	4	4	4	1	1	0	1	2	2	2	1	1	0	1	1	1	0	1	0.75	1.6	0	0	3.375	0.20896	-0.419601	-0.0114328	0.561407	0.289922	1	1
52	1	2	3	3	0	6.630772	3	1	2022	0	0	3	3	4	3	3	4	1	0	0	0	1	1	1	1	1	0	1	1	1	0	1	0.25	1	0	0	3	-0.851715	-1.47844	-0.658668	-0.426787	0.0580152	1	1
50	0	2	2	3	0	3	2	3	2022	0	0	4	2	3	3	4	4	1	1	1	0	3	3	3	3	4	0	1	1	1	0	1	0.75	3.2	0	0	3.125	0.586692	1.48669	-0.429929	0.561407	0.289922	1	1
42	1	4	4	3	0	9	3	2	2020	0	1	3	3	3	3	3	4	1	0	1	0	2	4	1	3	3	0	1	1	1	0	1	0.5	2.6	0	0	3	0.0808265	0.392754	-0.664271	-0.0186873	0.168561	1	1
40	1	4	3	3	0	6.630772	3	3	2022	0	1	2	2	3	3	3	2	1	1	1	1	1	2	1	1	1	0	1	1	1	0	1	1	1.2	0	0	2.625	1.1415	-1.15315	-1.13638	-0.187309	-0.860756	1	1
32	0	4	5	5	0	10	2	1	2020	0	1	4	4	4	4	4	4	1	1	1	0	1	1	2	1	1	0	1	1	1	0	1	0.75	1.2	0	0	3.375	0.586692	-0.934312	-0.131207	0.586692	-0.934312	1	1
34	0	4	5	4	0	6.183039	1	3	2022	0	1	4	4	3	4	4	4	1	1	1	1	3	3	2	1	3	0	1	1	1	0	1	1	2.4	0	0	3.375	1.1415	0.37821	-0.130473	1.1415	0.37821	1	1
29	1	2	3	4	0	10	2	2	2020	0	0	3	3	4	3	3	4	1	1	0	1	2	2	2	2	2	0	1	1	1	0	1	0.75	2	0	0	3	0.20896	-0.066648	-0.65233	0.20896	-0.066648	1	1
51	1	2	2	3	0	6.750338	2	2	2022	0	0	1	2	2	3	3	4	1	1	1	0	3	2	1	2	1	0	1	1	1	0	1	0.75	1.8	0	0	2.375	0.586692	-0.562905	-1.84652	-0.00185893	-0.748608	1	1
47	0	2	4	3	0	8	4	4	2020	0	0	3	3	3	4	4	4	1	1	0	0	3	2	2	3	1	0	1	1	1	0	1	0.5	2.2	0	0	3.625	-0.345849	0.192626	0.785071	-0.100208	1.10619	1	1
49	0	2	3	3	0	6.630772	2	2	2022	0	0	3	3	2	3	3	4	1	1	1	0	3	3	1	1	2	0	1	1	1	0	1	0.75	2	0	0	2.75	0.586692	-0.307468	-1.31119	0.194325	-0.175164	1	1
46	0	6	4	3	0	6.511207	1	1	2022	1	1	3	4	3	4	4	4	1	1	0	0	3	3	2	3	4	0	1	1	1	0	1	0.5	3	0	0	3	-0.345849	0.942566	-0.952697	-0.598782	0.437959	1	1
23	0	6	1	3	0	9	4	4	2020	1	1	3	3	3	3	3	4	1	1	1	1	3	4	1	3	3	0	1	0	2	0	1	1	2.8	0	0	3.375	1.1415	0.582176	0.300875	1.1415	0.582176	1	1
21	0	6	3	3	0	8	4	2	2022	1	1	4	4	4	4	4	4	1	0	0	0	3	3	1	3	2	0	1	0	2	0	1	0.25	2.4	0	0	3.75	-0.851715	0.115337	0.827602	-0.851715	0.115337	1	1
27	0	6	3	2	0	5	4	1	2020	1	1	4	4	4	4	4	4	0	1	0	0	2	2	1	2	1	0	1	1	2	0	1	0.25	1.6	0	0	3.625	-0.59041	-0.752327	0.503774	-0.59041	-0.752327	1	1
25	0	6	2	2	0	6.95894	2	2	2022	1	1	3	4	4	3	3	3	1	0	0	0	1	1	1	1	1	0	1	1	2	0	1	0.25	1	0	0	3	-0.851715	-1.47844	-0.683737	-0.851715	-1.47844	1	1
56	0	7	3	4	0	8	1	1	2020	1	1	2	2	2	2	2	2	1	1	1	1	4	4	3	4	5	0	1	1	1	0	2	1	4	0	0	1.75	1.1415	2.35436	-3.23265	0.00619115	0.688842	1	1
58	0	9	2	4	1	6	2	2	2022	1	1	3	4	4	3	3	3	1	1	1	1	5	5	1	5	5	0	1	1	1	0	2	1	4.2	0	0	3	1.1415	1.99222	-0.683737	1.1415	1.99222	1	1
35	1	7	3	3	0	5	4	4	2020	1	1	4	4	3	4	4	4	1	0	0	0	1	2	1	1	1	1	1	1	4	0	2	0.25	1.2	0	0	3.875	-0.851715	-1.15315	1.14583	-0.385444	-0.779105	1	1
33	1	9	3	3	0	6.630772	4	4	2022	1	1	4	4	4	4	4	4	1	0	1	0	1	2	1	1	1	1	1	1	3	0	2	0.5	1.2	0	0	4	0.0808265	-1.15315	1.47526	0.0808265	-1.15315	1	1
38	0	5	2	4	0	4	4	4	2020	1	1	3	4	4	4	4	4	1	0	0	0	1	3	1	1	1	0	1	1	1	0	1	0.25	1.4	0	0	3.875	-0.851715	-0.827863	1.30069	-0.851715	-0.827863	1	1
40	0	5	3	3	0	6.630772	4	3	2022	1	1	4	4	4	4	4	4	1	0	0	0	1	1	1	1	1	0	1	1	1	0	1	0.25	1	0	0	3.875	-0.851715	-1.47844	1.15143	-0.187309	-0.860756	1	1
17	1	5	1	3	0	9	2	3	2020	1	1	2	3	4	2	3	4	0	1	1	0	3	2	1	3	4	0	1	0	1	0	1	0.5	2.6	0	0	2.875	0.342131	0.0731498	-0.747645	-0.181728	0.39108	1	1
19	1	5	1	2	0	7.078506	3	3	2022	1	1	3	3	4	4	4	4	0	1	1	1	4	3	2	3	4	0	1	0	1	0	1	0.75	3.2	0	0	3.5	0.896941	1.13199	0.473184	0.00320847	1.15644	1	1
37	1	7	4	3	0	7	3	3	2020	1	1	3	3	2	3	3	4	1	0	1	0	3	3	2	2	3	0	1	1	2	0	2	0.5	2.6	0	0	3	0.0808265	0.589613	-0.669875	0.352865	0.692002	1	1
39	1	7	3	4	0	6.422169	4	4	2022	1	1	3	1	1	1	4	4	1	1	1	0	1	2	1	1	2	0	1	1	1	0	2	0.75	1.4	0	0	2.75	0.586692	-1.0116	-0.979886	0.586692	-1.0116	1	1
37	0	7	3	3	0	5	3	4	2020	1	1	2	4	3	3	4	4	1	1	1	1	4	3	2	4	3	0	1	1	1	0	2	1	3.2	0	0	3.375	1.1415	1.20184	0.234624	0.352865	0.692002	1	1
35	0	7	4	3	0	6.511207	2	2	2022	1	1	4	3	3	2	3	4	1	1	1	0	2	2	1	2	2	0	1	1	1	0	2	0.75	1.8	0	0	2.875	0.586692	-0.610776	-1.05177	0.741816	-0.314776	1	1
67	0	5	4	4	0	6	3	3	2020	1	1	3	4	4	3	3	4	1	1	1	1	2	4	2	1	4	0	1	1	2	0	1	1	2.6	0	0	3.375	1.1415	0.655627	0.175174	0.144894	-0.269856	1	1
65	0	6	5	4	0	7	4	4	2022	1	1	3	3	3	4	4	4	1	1	1	0	1	3	2	2	4	0	1	1	2	0	1	0.75	2.4	0	0	3.625	0.586692	0.352319	0.785071	0.333759	0.643724	1	1
37	1	5	2	3	0	9	1	2	2020	1	1	4	3	2	4	3	4	0	0	1	0	3	2	1	4	4	1	1	1	3	0	1	0.25	2.8	0	0	2.875	-0.163735	0.284553	-1.20954	0.352865	0.692002	1	1
35	1	6	2	2	0	6.95894	3	3	2022	1	1	4	4	3	4	3	4	0	1	1	1	3	2	2	2	1	1	1	1	3	0	1	0.75	2	0	0	3.5	0.896941	-0.0187765	0.264885	0.741816	-0.314776	1	1
70	0	2	1	2	0	10	2	2	2020	0	1	3	3	2	3	3	4	0	1	1	0	1	1	1	1	1	0	1	1	1	0	1	0.5	1	0	0	2.75	0.342131	-1.47844	-1.31119	0.342131	-1.47844	1	1
67	1	2	5	5	0	10	4	4	2022	0	1	4	4	4	4	4	4	1	0	0	0	1	1	1	1	3	0	1	1	1	0	1	0.25	1.4	0	0	4	-0.851715	-1.19534	1.47526	0.144894	-0.269856	1	1
52	0	5	1	1	0	0	2	1	2020	0	0	4	4	2	2	2	3	1	1	1	0	4	4	2	4	5	0	1	1	1	0	1	0.75	3.8	0	0	2.5	0.586692	1.81023	-1.97605	0.586692	1.81023	1	1
27	0	5	3	3	0	10	2	3	2020	0	0	3	2	2	4	4	4	1	0	0	0	1	5	1	2	3	1	1	0	3	0	1	0.25	2.4	0	0	3	-0.851715	0.317217	-0.689354	-0.851715	0.317217	1	1
25	0	5	1	2	0	7.078506	2	3	2022	0	0	3	3	3	4	3	3	1	1	1	1	2	3	2	3	5	1	1	0	3	0	1	1	3	0	0	3	1.1415	0.894695	-0.630952	1.1415	0.894695	1	1
19	1	5	2	2	0	8	2	2	2020	0	0	3	3	1	4	4	4	0	1	0	0	2	2	3	3	2	0	1	0	2	0	1	0.25	2.4	0	0	2.875	-0.59041	0.688883	-1.15643	-0.59041	0.688883	1	1
21	1	5	2	2	0	6.95894	1	2	2022	0	0	4	4	4	4	4	4	0	1	0	0	1	1	2	2	4	0	1	0	2	0	1	0.25	2	0	0	3.375	-0.59041	-0.298257	-0.12487	-0.59041	-0.298257	1	1
18	0	4	3	3	0	3	4	4	2020	0	0	4	4	4	4	4	4	0	0	0	0	1	1	1	1	1	0	1	0	1	0	1	0	1	0	0	4	-1.09628	-1.47844	1.47526	-1.09628	-1.47844	1	1
16	0	4	3	3	0	6.630772	2	3	2022	0	0	4	4	3	4	4	4	1	1	0	0	2	2	2	3	3	0	1	0	1	0	1	0.5	2.4	0	0	3.5	-0.345849	0.286305	0.187017	-0.345849	0.286305	1	1
65	1	8	3	2	0	10	4	4	2020	1	0	4	4	4	4	4	4	1	0	1	0	3	4	1	4	4	0	1	1	1	0	2	0.5	3.2	0	0	4	0.0808265	0.935129	1.47526	0.333759	0.643724	1	1
32	1	8	3	3	0	8	2	2	2020	1	0	3	4	4	4	3	4	1	1	1	1	3	3	3	3	3	0	1	1	1	0	2	1	3	0	0	3.25	1.1415	1.34514	-0.22157	1.1415	1.34514	1	1
34	1	9	2	2	0	6.95894	2	3	2022	1	0	3	2	3	3	2	3	0	1	1	0	1	1	3	2	2	1	1	1	4	0	2	0.5	1.8	0	0	2.625	0.342131	-0.0372303	-1.30133	0.342131	-0.0372303	1	1
33	0	8	3	3	0	6	4	4	2020	1	0	3	3	2	3	3	4	1	0	0	0	1	1	1	1	1	0	1	1	1	0	2	0.25	1	0	0	3.25	-0.851715	-1.47844	-0.0285564	-0.851715	-1.47844	1	1
31	0	9	2	2	0	6.95894	2	3	2022	1	1	4	3	3	4	3	4	1	1	0	1	1	3	2	2	2	1	1	1	3	0	2	0.75	2	0	0	3.25	0.20896	0.0692182	-0.238791	0.144894	-0.00527566	1	1
29	0	8	3	3	0	10	3	4	2020	1	0	3	3	3	3	3	3	1	1	1	0	1	3	4	1	3	1	1	1	4	0	2	0.75	2.4	0	0	3.125	0.586692	1.08762	-0.234208	0.586692	1.08762	1	1
31	0	9	5	5	0	5.974436	4	2	2022	1	0	3	3	4	3	3	4	1	0	1	0	1	4	1	3	1	1	1	1	4	0	2	0.5	2	0	0	3.25	0.0808265	-0.0797695	-0.0173495	0.144894	-0.00527566	1	1
63	0	9	5	5	0	5	3	3	2022	1	1	2	3	3	2	3	3	1	1	1	1	4	4	3	4	4	0	1	1	1	0	2	1	3.8	0	0	2.75	1.1415	2.21281	-0.977178	1.1415	2.21281	1	1
57	1	2	3	3	0	10	4	1	2020	0	1	4	4	4	4	4	4	1	1	0	0	1	1	1	1	1	0	1	1	2	0	1	0.5	1	0	0	3.625	-0.345849	-1.47844	0.503774	-0.345849	-1.47844	1	1
59	1	2	3	3	0	8	3	4	2022	0	1	4	4	3	4	4	4	1	0	1	0	4	4	1	2	2	0	1	1	2	0	1	0.5	2.6	0	0	3.75	0.0808265	0.418645	0.828335	0.0808265	0.418645	1	1
30	1	3	1	4	0	8	3	2	2020	0	0	4	2	4	4	4	4	1	1	1	1	2	1	2	1	2	0	1	0	1	0	1	1	1.6	0	0	3.375	1.1415	-0.603339	0.137739	1.1415	-0.603339	1	1
28	1	3	2	2	0	8	4	1	2022	0	0	3	4	4	4	4	4	1	1	1	0	2	2	2	1	1	0	1	0	1	0	1	0.75	1.6	0	0	3.5	0.586692	-0.419601	0.329205	0.586692	-0.419601	1	1
25	0	5	4	4	0	6.302604	2	4	2022	1	1	2	1	2	2	3	4	1	1	1	1	2	2	1	2	5	0	1	1	1	0	1	1	2.4	0	0	2.5	1.1415	-0.186124	-1.45505	1.1415	-0.186124	1	1
55	0	2	3	3	0	9	4	4	2020	0	0	3	2	1	2	3	4	1	0	0	0	3	1	1	2	1	0	1	1	1	0	1	0.25	1.6	0	0	2.875	-0.851715	-0.888193	-0.788748	-0.851715	-0.888193	1	1
53	0	2	3	4	0	6.422169	3	3	2022	0	1	1	4	2	3	4	3	1	0	0	0	4	1	1	1	1	0	1	1	1	0	1	0.25	1.6	0	0	2.875	-0.851715	-0.910174	-0.810795	-0.851715	-0.910174	1	1
33	0	3	3	2	0	8	2	3	2020	1	0	3	3	2	4	4	4	1	0	0	0	3	1	1	1	1	1	1	1	3	0	1	0.25	1.4	0	0	3.125	-0.851715	-1.0996	-0.503168	-0.851715	-0.936952	1	1
35	0	3	3	3	0	6.630772	3	2	2022	1	0	3	2	2	4	4	4	1	0	0	0	2	3	1	2	4	1	1	1	3	0	1	0.25	2.4	0	0	3	-0.851715	-0.00238663	-0.695692	-0.598782	-0.154928	1	1
50	1	4	3	3	0	10	2	2	2020	0	1	2	2	2	2	3	3	1	1	0	0	1	1	1	1	1	0	1	1	2	0	1	0.5	1	0	0	2.25	-0.345849	-1.47844	-2.13411	-0.345849	-1.47844	1	1
48	1	4	4	3	0	6.511207	2	2	2022	0	1	3	4	3	3	3	3	1	0	0	0	1	1	1	1	1	0	1	1	2	0	1	0.25	1	0	0	2.875	-0.851715	-1.47844	-1.01317	-0.851715	-1.47844	1	1
43	0	4	2	3	0	6.750338	2	3	2020	0	1	3	3	3	4	3	3	1	0	0	0	1	2	1	1	1	0	1	1	1	0	1	0.25	1.2	0	0	3	-0.851715	-1.15315	-0.630952	-0.851715	-1.15315	1	1
45	0	4	2	2	0	6.95894	3	3	2022	0	1	4	4	4	4	4	4	1	0	0	0	1	3	1	1	2	0	1	1	1	0	1	0.25	1.6	0	0	3.75	-0.851715	-0.686313	0.833939	-0.851715	-0.686313	1	1
19	1	4	1	4	0	1	4	4	2020	0	1	3	2	4	4	3	4	0	1	1	1	3	2	2	1	2	0	1	0	1	0	1	0.75	2	0	0	3.5	0.896941	-0.0886286	0.688694	0.896941	-0.0886286	1	1
17	1	4	4	4	0	6.302604	3	3	2022	0	1	3	3	3	3	3	4	0	0	0	0	2	2	2	2	2	0	1	0	1	0	1	0	2	0	0	3.125	-1.09628	-0.066648	-0.340443	-1.09628	-0.066648	1	1
40	0	5	3	3	0	10	2	3	2020	0	1	4	4	2	4	3	4	1	1	0	1	5	3	2	1	4	0	1	1	1	0	1	0.75	3	0	0	3.25	0.20896	0.898605	-0.382036	0.397826	-0.289917	1	1
38	0	3	3	3	0	6.630772	2	2	2022	0	1	3	3	3	3	3	4	1	1	0	1	5	5	3	3	5	0	1	1	1	0	1	0.75	4.2	0	0	2.875	0.20896	2.65767	-0.981762	0.20896	2.65767	1	1
40	1	9	5	5	1	5	2	2	2020	0	1	4	1	3	3	3	4	1	1	1	0	1	1	1	1	1	0	1	1	1	0	2	0.75	1	0	0	2.75	0.586692	-1.47844	-1.17957	0.397826	-0.289917	1	1
60	1	9	5	5	0	3	2	3	2020	0	1	2	3	2	3	1	3	1	1	1	1	1	1	1	1	1	0	1	1	1	0	2	1	1	0	0	2.375	1.1415	-1.47844	-1.85877	1.1415	-1.47844	1	1
58	1	9	3	3	0	6.630772	2	1	2022	0	1	3	3	3	3	3	3	1	1	1	1	5	4	4	3	5	0	1	1	1	0	2	1	4.2	0	0	2.625	1.1415	2.87651	-1.52318	1.1415	2.87651	1	1
30	0	3	3	3	0	6	3	4	2020	0	0	3	3	3	4	3	4	1	1	0	1	2	2	1	1	2	0	1	1	2	0	1	0.75	1.6	0	0	3.375	0.20896	-0.822179	0.227959	0.20896	-0.822179	1	1
28	0	3	3	3	0	6.630772	3	3	2022	0	0	3	4	3	4	3	4	0	1	0	1	1	1	2	1	2	0	1	1	1	0	1	0.5	1.4	0	0	3.375	-0.0356006	-0.792761	0.0903169	-0.0356006	-0.792761	1	1
59	1	2	4	3	0	8	2	2	2020	0	0	3	3	2	3	3	4	1	1	1	0	1	1	1	1	1	0	1	1	2	0	1	0.75	1	0	0	2.75	0.586692	-1.47844	-1.31119	0.586692	-1.47844	1	1
61	1	2	4	3	0	6.511207	2	2	2022	0	0	3	3	2	3	3	4	1	1	1	0	1	1	1	1	2	0	1	1	2	0	1	0.75	1.2	0	0	2.75	0.586692	-1.33689	-1.31119	0.586692	-1.33689	1	1
52	1	5	3	3	0	3	4	4	2020	0	1	3	3	4	3	3	4	1	1	1	1	2	4	2	2	4	0	1	1	1	0	1	1	2.8	0	0	3.5	1.1415	0.86703	0.630306	1.1415	0.86703	1	1
54	1	5	3	3	0	6.630772	3	4	2022	0	1	4	3	4	4	3	4	1	1	1	0	4	4	2	4	4	0	1	1	1	0	1	0.75	3.6	0	0	3.625	0.586692	1.66868	0.731958	0.586692	1.66868	1	1
50	1	5	2	1	0	10	4	4	2020	1	1	3	2	4	4	4	4	1	1	0	0	1	3	2	1	1	0	1	1	1	0	1	0.5	1.6	0	0	3.625	-0.345849	-0.283735	0.928317	-0.345849	-0.283735	1	1
48	1	4	3	4	0	6.422169	3	3	2022	1	1	3	2	4	4	4	4	1	1	0	1	1	3	2	1	1	0	1	1	1	0	1	0.75	1.6	0	0	3.375	0.20896	-0.283735	0.286998	0.20896	-0.283735	1	1
26	1	3	2	1	0	8	2	3	2020	0	0	3	3	3	3	3	4	1	1	0	0	4	4	1	4	3	0	1	0	1	0	1	0.5	3.2	0	0	3	-0.345849	0.983001	-0.657934	-0.345849	0.983001	1	1
28	1	3	2	1	0	7.167542	2	1	2022	0	0	3	4	3	3	4	4	1	0	0	0	1	4	1	1	1	0	1	0	1	0	1	0.25	1.6	0	0	3	-0.851715	-0.502575	-0.879781	-0.851715	-0.502575	1	1
57	0	5	3	3	0	10	4	4	2020	1	1	3	3	3	4	3	4	1	1	0	1	1	1	2	1	2	0	1	1	2	0	1	0.75	1.4	0	0	3.5	0.20896	-0.792761	0.545449	-0.321377	-0.53344	1	1
55	0	5	2	2	0	6.95894	4	4	2022	1	1	3	3	2	3	4	4	1	1	0	1	1	1	1	1	2	0	1	1	2	0	1	0.75	1.2	0	0	3.375	0.20896	-1.33689	0.211066	0.20896	-1.33689	1	1
26	0	5	3	4	0	5	4	4	2020	1	1	3	4	4	3	4	4	1	1	0	0	4	3	1	2	5	0	1	1	2	0	1	0.5	3	0	0	3.75	-0.345849	0.518008	1.05611	-0.345849	0.518008	1	1
28	0	5	2	2	0	6.95894	3	3	2022	1	1	3	4	4	3	4	4	1	1	0	1	3	3	2	2	2	0	1	1	2	0	1	0.75	2.4	0	0	3.5	0.20896	0.448063	0.414796	-0.160912	0.199289	1	1
52	1	5	4	4	0	6.302604	2	4	2022	1	1	3	3	2	4	3	3	1	1	0	0	3	3	3	4	3	0	1	1	1	0	1	0.5	3.2	0	0	3	-0.345849	1.55655	-0.636555	-0.345849	1.55655	1	1
29	1	6	3	3	0	6	4	4	2020	1	1	4	4	4	4	4	4	0	0	0	0	1	1	1	1	1	0	1	1	2	0	1	0	1	0	0	4	-1.09628	-1.47844	1.47526	-0.443658	-0.501356	1	1
31	1	6	3	2	0	6.839375	3	2	2022	1	1	3	3	3	4	4	4	1	1	0	1	1	2	2	1	1	0	1	1	2	0	1	0.75	1.4	0	0	3.25	0.20896	-0.609023	-0.180075	0.20896	-0.458246	1	1
31	1	3	3	1	0	1	2	3	2020	1	0	4	3	3	4	3	4	1	1	0	1	3	3	1	1	2	0	1	1	1	0	1	0.75	2	0	0	3.25	0.20896	-0.307468	-0.238791	0.20896	-0.458246	1	1
33	1	3	2	3	0	6.750338	2	2	2022	1	0	4	3	3	4	4	4	0	1	0	1	1	3	2	1	1	0	1	1	1	0	1	0.5	1.6	0	0	3.25	-0.0356006	-0.283735	-0.322997	-0.0356006	-0.283735	1	1
32	0	3	1	2	0	3	4	4	2020	1	1	3	3	3	1	3	3	0	1	0	0	3	3	3	3	4	0	1	1	1	0	1	0.25	3.2	0	0	3	-0.59041	1.48669	-0.405866	-0.553253	0.687859	1	1
30	0	3	1	2	0	7.078506	4	4	2022	1	0	3	3	3	3	3	3	1	0	0	0	3	3	3	2	4	0	1	1	1	0	1	0.25	3	0	0	3.25	-0.851715	1.27529	0.0832826	-0.299637	0.676359	1	1
28	1	3	3	3	0	10	3	4	2020	1	1	2	2	3	1	3	4	1	1	0	0	1	1	1	1	3	0	1	1	1	0	1	0.5	1.4	0	0	2.75	-0.345849	-1.19534	-0.866519	-0.160912	0.199289	1	1
30	1	3	3	3	0	6.630772	3	3	2022	1	1	4	3	4	4	4	4	0	1	0	0	5	2	2	3	3	0	1	1	1	0	1	0.25	3	0	0	3.625	-0.59041	0.854572	0.647753	-0.299637	0.676359	1	1
57	1	7	5	5	0	3	4	4	2020	0	0	3	1	2	4	3	3	1	0	0	0	4	1	1	2	4	0	1	1	1	0	2	0.25	2.4	0	0	3	-0.851715	-0.274119	-0.373946	-0.321377	-0.53344	1	1
59	1	7	4	5	0	6.094001	2	2	2022	0	0	3	3	3	4	4	4	1	1	0	1	1	1	1	1	1	0	1	1	1	0	2	0.75	1	0	0	3.125	0.20896	-1.47844	-0.497565	0.20896	-1.47844	1	1
58	0	6	3	3	1	1	4	4	2020	0	0	3	4	3	3	4	4	1	1	1	0	1	1	2	1	1	0	1	1	1	0	1	0.75	1.2	0	0	3.625	0.586692	-0.934312	0.726683	0.586692	-0.934312	1	1
60	0	1	3	4	1	10	3	2	2022	0	0	3	3	2	3	3	3	1	1	1	0	2	3	2	2	1	0	1	1	1	0	1	0.75	2	0	0	2.75	0.586692	0.11709	-1.21129	0.586692	0.11709	1	1
30	1	7	3	1	0	5	2	2	2020	0	0	4	4	1	4	4	4	1	1	1	1	5	5	1	5	1	0	1	1	1	0	2	1	3.4	0	0	3.125	1.1415	1.42601	-0.795673	-0.299637	0.676359	1	1
28	1	7	2	2	0	5	1	2	2022	0	0	4	3	2	2	3	4	1	1	0	0	3	3	3	3	3	0	1	1	1	0	2	0.5	3	0	0	2.625	-0.345849	1.34514	-1.69869	-0.160912	0.199289	1	1
29	0	7	3	3	0	5	3	3	2020	0	0	3	3	4	4	4	4	1	1	0	1	3	2	2	3	3	0	1	1	2	0	2	0.75	2.6	0	0	3.5	0.20896	0.475727	0.473184	-0.443658	-0.501356	1	1
27	0	7	3	3	0	8	4	3	2022	0	0	4	3	4	4	3	4	1	1	0	0	4	2	2	1	2	0	1	1	2	0	2	0.5	2.2	0	0	3.625	-0.345849	0.100794	0.725621	-0.345849	0.100794	1	1
37	0	4	4	3	0	6	3	4	2020	0	0	3	3	3	3	3	3	1	1	0	0	1	1	1	1	1	0	1	1	1	0	1	0.5	1	0	0	3.125	-0.345849	-1.47844	-0.234208	-0.345849	-1.47844	1	1
35	0	4	3	3	0	6.630772	3	3	2022	0	0	3	3	4	4	4	4	1	1	0	1	2	2	2	1	1	0	1	1	1	0	1	0.75	1.6	0	0	3.5	0.20896	-0.419601	0.473184	0.20896	-0.419601	1	1
34	1	4	4	4	0	10	3	4	2020	0	0	4	3	4	4	4	4	1	0	0	0	3	3	1	2	2	0	1	1	1	0	1	0.25	2.2	0	0	3.75	-0.851715	-0.0960657	0.971581	-0.851715	-0.0960657	1	1
32	1	6	3	3	0	8	3	3	2022	0	0	3	3	3	3	3	4	1	0	1	0	3	3	3	3	3	0	1	1	2	0	1	0.5	3	0	0	3.125	0.0808265	1.34514	-0.340443	-0.553253	0.687859	1	1
32	0	4	2	2	0	7	3	3	2020	0	0	3	4	2	4	3	3	1	0	0	0	1	4	2	1	3	0	1	1	2	0	1	0.25	2.2	0	0	3.125	-0.851715	0.324655	-0.456707	-0.553253	0.687859	1	1
30	0	6	3	1	0	7.047977	2	1	2022	0	0	2	3	3	3	3	3	1	0	0	0	2	3	2	2	1	0	1	1	2	0	1	0.25	2	0	0	2.5	-0.851715	0.11709	-1.69775	-0.299637	0.676359	1	1
34	1	5	3	2	0	7	4	4	2020	1	1	3	3	3	3	3	4	0	1	1	1	5	3	1	2	3	0	1	1	1	0	1	0.75	2.8	0	0	3.375	0.896941	0.424329	0.300875	0.275546	0.0722629	1	1
36	1	6	4	2	0	3	3	3	2022	1	1	4	4	3	4	4	4	0	1	0	0	1	4	1	1	1	0	1	1	1	0	1	0.25	1.6	0	0	3.625	-0.59041	-0.502575	0.504508	-0.254792	-0.662377	1	1
32	0	5	4	3	0	7	2	3	2020	1	1	3	3	3	2	3	3	0	1	0	0	2	2	2	1	1	0	1	1	1	0	1	0.25	1.6	0	0	2.75	-0.59041	-0.419601	-1.1201	-0.59041	-0.419601	1	1
34	0	6	3	2	0	6.839375	2	4	2022	1	1	2	2	1	3	1	3	1	1	0	0	3	2	1	2	3	0	1	1	1	0	1	0.5	2.2	0	0	2.25	-0.345849	-0.279803	-2.05056	0.275546	0.0722629	1	1
31	0	4	3	1	1	5	4	4	2020	0	1	4	4	4	4	4	4	1	0	0	0	4	4	1	2	2	0	1	1	1	0	1	0.25	2.6	0	0	4	-0.851715	0.418645	1.47526	-0.851715	0.418645	1	1
33	0	3	3	3	1	8	4	4	2022	0	1	4	4	4	4	4	4	1	0	0	0	4	4	1	3	4	0	1	1	1	0	1	0.25	3.2	0	0	4	-0.851715	0.913149	1.47526	-0.851715	0.913149	1	1
48	0	3	3	3	0	3	4	4	2020	0	1	3	4	3	4	4	4	1	1	1	0	4	4	1	5	3	0	1	1	1	0	1	0.75	3.4	0	0	3.75	0.586692	1.1944	0.971257	0.586692	1.1944	1	1
46	0	3	3	3	0	5	4	4	2022	1	1	1	4	4	3	4	4	1	1	0	1	4	4	2	5	4	0	1	1	1	0	1	0.75	3.8	0	0	3.5	0.20896	1.88008	0.706977	0.20896	1.88008	1	1
56	0	6	3	3	0	0	1	1	2020	0	0	3	4	4	4	4	4	1	1	1	1	3	3	2	3	3	0	1	1	1	0	1	1	2.8	0	0	3.125	1.1415	0.801016	-0.623266	1.1415	0.801016	1	1
31	0	6	1	3	0	9	4	4	2020	0	0	4	4	4	4	4	4	1	0	0	0	2	2	1	1	2	0	1	1	1	0	1	0.25	1.6	0	0	4	-0.851715	-0.822179	1.47526	-0.851715	-0.822179	1	1
33	0	6	1	4	0	6.6613	4	3	2022	0	0	3	4	4	4	4	4	1	1	0	0	2	2	1	1	1	0	1	1	1	0	1	0.5	1.4	0	0	3.75	-0.345849	-0.96373	0.976861	-0.598782	-0.613618	1	1
63	0	6	4	3	0	6.511207	4	4	2022	1	1	2	4	1	4	3	3	1	0	1	0	2	2	1	2	1	0	1	1	1	0	1	0.5	1.6	0	0	3.125	0.0808265	-0.752327	-0.319388	0.0808265	-0.752327	1	1
33	0	5	3	3	0	9	4	4	2020	0	1	3	3	4	3	3	3	1	0	0	0	1	3	1	3	2	0	1	1	1	0	1	0.25	2	0	0	3.375	-0.851715	-0.263507	0.412714	-0.598782	-0.613618	1	1
35	0	5	3	2	0	6.839375	4	4	2022	0	1	4	3	4	4	4	4	1	0	0	0	2	3	1	2	3	0	1	1	1	0	1	0.25	2.2	0	0	3.875	-0.851715	-0.143937	1.28907	-0.0613986	0.353727	1	1
44	1	5	3	3	0	10	3	3	2020	0	1	3	3	3	3	3	4	1	0	0	0	2	3	2	2	4	0	1	1	1	0	1	0.25	2.6	0	0	3.125	-0.851715	0.541742	-0.340443	-0.203624	0.0810539	1	1
42	1	5	3	3	0	8	2	2	2022	0	1	3	4	4	3	4	4	1	1	0	1	1	3	2	1	2	0	1	1	1	0	1	0.75	1.8	0	0	3.25	0.20896	-0.142184	-0.226522	-0.0186873	-0.57223	1	1
39	0	4	2	2	0	4	4	4	2020	0	1	3	4	3	4	3	3	1	1	0	1	4	2	2	1	1	0	1	1	1	0	1	0.75	2	0	0	3.5	0.20896	-0.040757	0.514043	0.20896	-0.040757	1	1
37	0	4	2	2	0	10	4	4	2022	0	1	3	3	3	4	3	4	1	1	0	1	5	2	2	1	2	0	1	1	1	0	1	0.75	2.4	0	0	3.5	0.20896	0.290216	0.545449	0.29216	0.0406129	1	1
16	0	4	1	2	0	7	4	4	2020	0	1	4	4	4	4	4	4	1	0	1	0	1	1	1	2	3	0	1	0	1	0	1	0.5	1.6	0	0	4	0.0808265	-0.983936	1.47526	0.0808265	-0.983936	1	1
18	0	4	1	1	0	5	3	4	2022	0	1	4	4	4	4	4	4	1	0	0	0	3	2	1	2	2	0	1	0	1	0	1	0.25	2	0	0	3.875	-0.851715	-0.421354	1.15777	-0.851715	-0.421354	1	1
35	0	6	2	3	0	8	3	3	2020	0	1	3	3	3	3	3	4	1	0	1	0	5	4	2	2	2	0	1	1	1	0	1	0.5	3	0	0	3.125	0.0808265	1.1522	-0.340443	-0.0613986	0.353727	1	1
37	0	6	3	4	0	6.422169	4	2	2022	0	1	3	4	3	3	3	4	1	0	1	0	2	3	1	4	4	0	1	1	1	0	1	0.5	2.8	0	0	3.25	0.0808265	0.420419	-0.160595	0.29216	0.0406129	1	1
65	1	2	5	1	0	6	3	4	2020	0	1	3	3	2	4	4	4	1	1	1	1	2	1	2	2	2	0	1	1	1	0	1	1	1.8	0	0	3.375	1.1415	-0.391936	0.13815	1.1415	-0.391936	1	1
67	1	2	5	3	0	6.391641	4	4	2022	0	1	1	1	1	3	4	4	1	0	1	0	1	1	1	4	3	0	1	1	1	0	1	0.5	2	0	0	2.75	0.0808265	-0.561131	-0.839874	0.0808265	-0.561131	1	1
64	0	2	2	1	0	1	4	4	2020	0	1	4	4	3	4	4	4	1	0	1	0	2	4	1	2	4	0	1	1	1	0	1	0.5	2.6	0	0	3.875	0.0808265	0.322902	1.14583	0.0808265	0.322902	1	1
66	0	2	1	1	0	3	4	4	2022	0	1	2	1	2	4	4	4	0	0	1	0	1	1	1	1	5	0	1	1	1	0	1	0.25	1.8	0	0	3.125	-0.163735	-0.912238	-0.0913003	-0.163735	-0.912238	1	1
49	0	3	3	3	0	3	4	4	2020	0	0	3	3	4	4	3	4	1	1	1	1	4	4	2	2	2	0	1	1	1	0	1	1	2.8	0	0	3.625	1.1415	0.962773	0.87488	1.1415	0.962773	1	1
51	0	3	3	3	0	5	2	3	2022	0	0	4	3	4	3	3	4	1	1	0	1	1	1	1	1	1	0	1	1	1	0	1	0.75	1	0	0	3.25	0.20896	-1.47844	-0.153934	0.20896	-1.47844	1	1
54	1	1	2	3	0	0	4	4	2020	0	0	3	4	4	4	4	4	1	0	0	0	4	4	1	2	2	0	1	1	1	0	1	0.25	2.6	0	0	3.875	-0.851715	0.418645	1.30069	-0.851715	0.418645	1	1
52	1	3	3	3	0	6.630772	4	4	2022	0	0	3	4	4	4	4	4	1	0	0	0	5	3	1	3	3	0	1	1	1	0	1	0.25	3	0	0	3.875	-0.851715	0.635732	1.30069	-0.851715	0.635732	1	1
68	1	6	4	5	0	5	4	4	2022	1	1	4	4	4	4	4	4	1	0	0	0	3	2	1	2	2	0	1	1	1	0	1	0.25	2	0	0	4	-0.851715	-0.421354	1.47526	-0.851715	-0.421354	1	1
42	1	5	3	3	0	8	4	4	2020	1	1	3	3	4	4	4	4	1	1	1	0	3	3	1	2	2	0	1	1	2	0	1	0.75	2.2	0	0	3.75	0.586692	-0.0960657	1.1145	-0.0186873	-0.57223	1	1
44	1	6	3	3	0	6.630772	4	3	2022	1	1	3	3	4	4	4	4	1	1	1	0	3	3	2	3	3	0	1	1	2	0	1	0.75	2.8	0	0	3.625	0.586692	0.801016	0.790675	-0.203624	0.0810539	1	1
53	1	3	2	3	1	5	4	4	2020	1	1	4	3	4	4	4	4	1	0	0	0	3	2	1	2	2	0	1	1	1	0	1	0.25	2	0	0	3.875	-0.851715	-0.421354	1.28907	-0.851715	-0.421354	1	1
55	1	4	2	2	0	6.95894	4	3	2022	1	1	4	3	1	4	4	4	0	1	1	1	1	1	2	1	1	0	1	1	1	0	1	0.75	1.2	0	0	3.375	0.896941	-0.934312	-0.0230503	0.896941	-0.934312	1	1
52	0	3	3	4	0	8	4	4	2020	1	1	3	3	4	3	3	4	1	1	1	1	1	3	2	2	2	0	1	1	1	0	1	1	2	0	0	3.5	1.1415	0.0692182	0.630306	1.1415	0.0692182	1	1
50	0	4	3	3	0	6.630772	2	4	2022	1	1	3	3	3	3	3	3	1	1	0	0	1	2	1	1	2	0	1	1	1	0	1	0.5	1.4	0	0	3	-0.345849	-1.0116	-0.551698	-0.345849	-1.0116	1	1
25	1	3	3	3	0	7	4	4	2020	1	1	3	3	3	3	3	4	1	1	0	1	2	2	1	2	1	1	1	0	3	0	1	0.75	1.6	0	0	3.375	0.20896	-0.752327	0.300875	0.20896	-0.752327	1	1
27	1	4	3	3	0	7	2	1	2022	1	1	3	4	4	2	4	4	1	1	0	0	2	2	2	2	2	1	1	1	3	0	1	0.5	2	0	0	3	-0.345849	-0.066648	-0.794924	-0.0684442	0.0482803	1	1
42	0	5	2	2	0	9	4	3	2020	0	1	2	3	4	3	3	3	1	0	0	0	1	1	1	1	1	0	1	1	1	0	1	0.25	1	0	0	3.125	-0.851715	-1.47844	-0.0856825	-0.0186873	-0.57223	1	1
44	0	5	2	3	0	6.750338	3	4	2022	0	1	4	1	2	3	3	3	1	1	0	0	3	1	1	1	1	0	1	1	1	0	1	0.5	1.4	0	0	2.875	-0.345849	-1.0996	-0.761443	-0.203624	0.0810539	1	1
38	1	6	5	4	0	4	2	4	2020	1	1	4	4	4	4	4	4	1	0	1	0	3	3	1	2	2	0	1	1	1	0	1	0.5	2.2	0	0	3.75	0.0808265	-0.0960657	0.840276	0.0808265	-0.0960657	1	1
36	1	6	4	4	0	5	4	4	2022	0	1	4	4	4	4	4	4	1	0	1	0	2	2	1	1	2	0	1	1	1	0	1	0.5	1.6	0	0	4	0.0808265	-0.822179	1.47526	-0.254792	-0.662377	1	1
35	0	6	3	3	0	6	3	1	2020	0	1	4	4	4	4	4	4	1	1	1	0	3	2	2	1	3	0	1	1	1	0	1	0.75	2.2	0	0	3.5	0.586692	0.0529221	0.186283	-0.0613986	0.353727	1	1
37	0	6	2	3	0	6.750338	2	3	2022	0	1	4	4	4	4	4	4	1	1	1	0	1	2	1	3	2	0	1	1	1	0	1	0.75	1.8	0	0	3.625	0.586692	-0.588796	0.516448	0.29216	0.0406129	1	1
82	0	1	2	3	0	8	4	4	2020	0	0	4	4	1	4	4	4	1	1	1	0	5	3	2	2	4	0	1	1	2	0	1	0.75	3.2	0	0	3.625	0.586692	1.11001	0.486963	0.586692	1.11001	1	1
84	0	1	4	4	0	6.302604	4	4	2022	0	0	4	2	1	4	4	4	1	1	1	1	1	1	2	5	5	0	1	1	2	0	1	1	2.8	0	0	3.375	1.1415	0.477501	0.114591	1.1415	0.477501	1	1
43	1	7	4	3	0	10	4	4	2020	0	1	4	4	3	4	4	4	1	0	1	0	3	3	1	4	1	0	1	1	1	0	2	0.5	2.4	0	0	3.875	0.0808265	0.185189	1.14583	0.0808265	0.185189	1	1
41	1	6	2	1	0	7	2	2	2022	0	1	4	3	3	3	3	4	1	1	0	0	1	1	1	3	3	0	1	1	1	0	1	0.5	1.8	0	0	3	-0.345849	-0.772533	-0.807193	-0.345849	-0.772533	1	1
36	0	7	3	3	0	10	4	4	2020	0	1	4	4	4	4	4	4	1	0	1	0	3	4	1	3	2	0	1	1	1	0	2	0.5	2.6	0	0	4	0.0808265	0.440625	1.47526	0.0808265	0.563001	1	1
34	0	6	2	1	0	7.167542	3	3	2022	0	1	3	3	3	2	3	4	1	0	1	0	4	3	1	4	5	0	1	1	1	0	1	0.5	3.4	0	0	3	0.0808265	0.940814	-0.585018	0.333759	-0.0114579	1	1
60	0	3	3	5	0	10	4	4	2020	0	0	3	2	2	4	4	4	1	1	1	1	5	5	2	5	5	0	1	1	1	0	1	1	4.4	0	0	3.375	1.1415	2.53634	0.269454	1.1415	2.53634	1	1
32	1	3	3	3	0	8	4	3	2020	0	0	3	1	1	4	3	4	1	0	0	0	1	1	1	1	1	0	1	0	1	0	1	0.25	1	0	0	2.875	-0.851715	-1.47844	-0.809613	-0.851715	-1.47844	1	1
34	1	3	4	4	0	6.302604	2	3	2022	0	0	1	3	3	3	3	3	1	1	1	0	2	2	1	1	1	0	1	0	1	0	1	0.75	1.4	0	0	2.625	0.586692	-0.96373	-1.22466	0.333759	-0.0114579	1	1
27	0	6	1	3	0	6	3	3	2020	0	0	4	4	4	4	4	4	1	0	0	0	2	2	1	1	1	1	1	0	4	0	1	0.25	1.4	0	0	3.75	-0.851715	-0.96373	0.833939	-0.514471	-0.184385	1	1
25	0	1	2	2	0	6.95894	3	3	2022	0	0	4	3	3	4	3	4	1	1	0	1	3	3	2	4	4	1	1	0	4	0	1	0.75	3.2	0	0	3.375	0.20896	1.15397	0.0786994	-0.0705608	-0.591454	1	1
22	0	1	3	3	0	8	3	4	2020	0	0	4	4	4	4	4	4	1	0	0	0	2	3	1	3	3	1	1	0	3	0	1	0.25	2.4	0	0	3.875	-0.851715	0.0674654	1.15777	-0.851715	0.0674654	1	1
24	0	5	3	3	0	9	3	3	2022	0	0	4	4	4	4	4	4	1	0	0	0	2	3	1	1	2	1	1	0	3	0	1	0.25	1.8	0	0	3.75	-0.851715	-0.496891	0.833939	-0.385444	-0.350579	1	1
20	0	6	1	3	0	4	3	3	2020	0	0	3	3	4	3	3	4	1	0	1	0	3	2	3	3	4	0	1	0	1	0	1	0.5	3	0	0	3.25	0.0808265	1.16141	-0.0110121	0.0808265	1.16141	1	1
18	0	5	2	2	0	9	4	4	2022	0	0	3	3	4	3	3	3	1	0	1	0	2	2	1	3	1	0	1	0	1	0	1	0.5	1.8	0	0	3.375	0.0808265	-0.540924	0.412714	-0.507725	0.0750688	1	1
36	1	7	3	3	0	10	3	3	2020	0	1	4	4	4	4	4	4	1	0	1	0	4	2	1	5	4	0	1	1	1	0	2	0.5	3.2	0	0	3.75	0.0808265	0.685377	0.833939	0.0808265	0.563001	1	1
38	1	4	2	3	0	6.750338	2	2	2022	0	1	3	3	2	3	3	4	1	1	1	1	4	4	3	3	5	0	1	1	1	0	1	1	3.8	0	0	2.75	1.1415	2.14296	-1.31119	1.1415	2.14296	1	1
53	1	4	3	5	0	10	4	4	2020	0	1	4	4	3	4	4	4	0	0	1	0	5	4	1	5	3	0	1	1	1	0	1	0.25	3.6	0	0	3.875	-0.163735	1.38383	1.14583	-0.163735	1.38383	1	1
28	1	4	3	3	0	10	3	4	2020	0	1	4	4	3	4	4	4	1	0	1	0	5	1	1	5	4	0	1	1	1	0	1	0.5	3.2	0	0	3.75	0.0808265	0.549511	0.828335	0.0808265	0.549511	1	1
30	1	4	5	2	0	6.600244	2	4	2022	0	1	3	3	3	3	3	4	0	1	1	0	1	1	1	5	1	0	1	1	1	0	1	0.5	1.8	0	0	3.125	0.342131	-0.632829	-0.334106	0.342131	-0.632829	1	1
24	0	4	4	3	0	9	3	3	2020	0	1	4	4	4	4	4	4	1	0	1	0	4	1	1	3	3	0	1	1	1	0	1	0.5	2.4	0	0	3.75	0.0808265	-0.204267	0.833939	-0.385444	-0.350579	1	1
26	0	4	2	1	0	7.167542	1	2	2022	0	1	2	2	3	2	2	2	0	1	0	0	1	3	1	3	1	0	1	1	1	0	1	0.25	1.8	0	0	2	-0.59041	-0.405058	-2.57939	-0.59041	-0.405058	1	1
64	0	2	5	3	0	10	3	3	2020	0	0	4	4	3	4	4	4	1	1	1	0	1	2	1	3	2	0	1	1	1	0	1	0.75	1.8	0	0	3.625	0.586692	-0.588796	0.504508	0.586692	0.70171	1	1
31	0	4	3	3	0	7	3	3	2020	0	0	4	4	4	4	4	4	1	0	1	0	4	2	1	3	2	0	1	1	1	0	1	0.5	2.4	0	0	3.75	0.0808265	-0.0205292	0.833939	0.0808265	-0.0205292	1	1
25	1	4	3	5	0	10	4	4	2020	0	0	4	4	4	4	4	4	0	0	1	0	3	2	1	2	1	0	1	0	1	0	1	0.25	1.8	0	0	4	-0.163735	-0.562905	1.47526	-0.0705608	-0.591454	1	1
27	1	1	3	3	0	6.630772	2	3	2022	0	0	2	1	1	1	2	2	1	1	0	0	2	5	1	3	3	0	1	0	1	0	1	0.5	2.8	0	0	1.75	-0.345849	0.718042	-3.02769	-0.514471	-0.184385	1	1
18	0	4	5	3	0	8	4	4	2020	0	0	4	4	4	4	4	4	0	0	0	0	5	1	1	5	5	0	1	0	1	0	1	0	3.4	0	0	4	-1.09628	0.691062	1.47526	-0.507725	0.0750688	1	1
16	0	4	3	4	0	6.422169	1	4	2022	0	0	4	4	3	4	4	4	0	1	0	0	3	3	2	2	3	0	1	0	1	0	1	0.25	2.6	0	0	3.5	-0.59041	0.589613	0.193355	-0.59041	0.589613	1	1
64	0	6	5	5	0	10	3	3	2020	1	1	4	4	3	4	4	4	1	1	1	0	5	5	1	5	5	0	1	1	1	0	1	0.75	4.2	0	0	3.625	0.586692	1.99222	0.504508	0.586692	0.70171	1	1
63	1	2	3	4	0	8	4	4	2020	0	0	4	4	4	4	4	4	1	0	1	0	5	5	1	5	5	0	1	1	1	0	1	0.5	4.2	0	0	4	0.0808265	1.99222	1.47526	0.0808265	1.99222	1	1
25	0	5	2	5	0	8	3	3	2020	0	0	4	4	4	4	4	4	0	0	1	0	1	1	1	1	1	0	1	1	1	0	1	0.25	1	0	0	3.75	-0.163735	-1.47844	0.833939	-0.0705608	-0.591454	1	1
27	0	3	3	3	0	6.630772	2	4	2022	0	0	3	3	3	2	2	3	1	1	0	0	3	3	1	1	2	0	1	1	1	0	1	0.5	2	0	0	2.75	-0.345849	-0.307468	-1.03589	-0.514471	-0.184385	1	1
25	0	5	1	5	0	10	3	3	2020	0	0	4	4	4	4	4	4	0	0	1	0	1	1	1	1	1	1	1	0	3	0	1	0.25	1	0	0	3.75	-0.163735	-1.47844	0.833939	-0.0705608	-0.591454	1	1
23	0	4	3	3	0	6.630772	2	2	2022	0	0	3	3	3	3	3	3	0	1	0	0	1	1	1	1	1	1	1	0	3	0	1	0.25	1	0	0	2.75	-0.59041	-1.47844	-1.19935	-0.59041	-1.47844	1	1
55	0	2	3	3	0	10	4	2	2020	0	1	2	1	2	2	3	4	1	0	0	0	1	1	1	1	1	0	1	1	1	0	1	0.25	1	0	0	2.5	-0.851715	-1.47844	-1.46773	-0.851715	-1.47844	1	1
53	0	2	2	3	0	6.750338	3	2	2022	0	1	2	2	4	2	3	4	1	0	0	0	1	1	1	1	3	0	1	1	1	0	1	0.25	1.4	0	0	2.75	-0.851715	-1.19534	-0.940169	-0.851715	-1.19534	1	1
29	1	5	3	2	0	5	2	4	2020	1	1	3	4	4	3	3	4	1	1	1	1	4	4	2	3	2	0	1	1	2	0	1	1	3	0	0	3.375	1.1415	1.17418	0.181511	0.675231	0.552887	1	1
31	1	6	3	3	0	3	2	4	2022	1	1	4	4	4	4	4	4	1	0	0	0	2	2	1	3	1	0	1	1	2	0	1	0.25	1.8	0	0	3.75	-0.851715	-0.540924	0.840276	-0.851715	-0.540924	1	1
27	0	5	5	4	0	8	3	4	2020	1	1	3	3	4	4	4	4	1	1	0	0	3	2	2	1	2	0	1	1	1	0	1	0.5	2	0	0	3.625	-0.345849	-0.0886286	0.797012	-0.345849	-0.0886286	1	1
29	0	6	4	4	0	6.302604	3	3	2022	1	1	3	3	3	4	3	4	1	1	0	1	3	2	1	3	3	0	1	1	2	0	1	0.75	2.4	0	0	3.25	0.20896	-0.0684008	-0.0958691	0.675231	0.552887	1	1
28	1	2	3	3	0	5	2	2	2020	0	1	1	3	4	3	3	3	1	1	1	0	1	1	1	1	2	0	1	0	1	0	1	0.75	1.2	0	0	2.625	0.586692	-1.33689	-1.21906	0.586692	-1.33689	1	1
26	1	2	3	3	0	6.630772	2	2	2022	0	1	4	3	3	3	3	4	1	1	1	1	3	3	3	3	3	0	1	0	1	0	1	1	3	0	0	3	1.1415	1.34514	-0.807193	1.1415	1.34514	1	1
39	1	3	3	3	0	10	3	3	2020	1	1	4	4	4	4	4	4	0	0	0	0	1	1	1	1	1	0	1	1	2	0	1	0	1	0	0	3.75	-1.09628	-1.47844	0.833939	-1.09628	-1.47844	1	1
37	1	3	3	3	0	6.630772	4	3	2022	1	1	4	3	3	4	3	4	1	1	0	1	1	1	2	1	1	0	1	1	1	0	1	0.75	1.2	0	0	3.5	0.20896	-0.934312	0.39619	0.20896	-0.934312	1	1
32	0	3	1	5	0	10	4	3	2020	1	1	1	2	1	2	1	1	1	1	0	1	1	1	1	1	1	0	1	1	1	0	1	0.75	1	0	0	1.875	0.20896	-1.47844	-2.59373	0.20896	-1.47844	1	1
30	0	3	1	3	0	6.869903	3	3	2022	1	1	2	3	1	2	1	1	1	1	1	1	5	3	5	1	1	0	1	1	1	0	1	1	3	0	0	2	1.1415	2.10634	-2.55047	1.1415	2.10634	1	1
30	1	4	2	2	0	9	3	3	2020	0	0	3	3	3	4	4	4	0	1	0	1	5	1	2	3	5	0	1	1	2	0	1	0.5	3.2	0	0	3.375	-0.0356006	0.812385	0.143753	-0.190725	1.25699	1	1
32	1	4	2	3	0	6.750338	3	3	2022	0	0	3	4	2	4	3	4	1	1	0	1	5	1	1	3	1	0	1	1	2	0	1	0.75	2.2	0	0	3.25	0.20896	-0.297946	-0.239114	0.20896	-0.297946	1	1
30	0	4	2	3	0	6	3	3	2020	0	0	2	1	1	2	1	2	1	1	0	0	1	3	5	2	2	0	1	1	1	0	1	0.5	2.6	0	0	1.875	-0.345849	1.7016	-2.70525	-0.190725	1.25699	1	1
28	0	4	2	2	0	7	2	3	2022	0	0	3	4	4	4	4	4	1	1	1	0	5	1	2	3	2	0	1	1	1	0	1	0.75	2.6	0	0	3.5	0.586692	0.387733	0.34188	0.586692	0.387733	1	1
59	1	2	5	5	0	5	4	3	2020	0	0	3	3	4	3	3	4	1	1	1	1	1	1	1	1	1	0	1	1	1	0	1	1	1	0	0	3.375	1.1415	-1.47844	0.306478	1.1415	-1.47844	1	1
57	1	2	2	2	0	6.95894	3	4	2022	0	0	3	3	4	3	4	4	1	1	0	1	1	1	2	1	1	0	1	1	1	0	1	0.75	1.2	0	0	3.5	0.20896	-0.934312	0.552438	0.20896	-0.934312	1	1
31	1	3	3	3	0	5	3	3	2020	0	0	3	3	3	4	3	4	0	1	1	1	1	1	1	1	1	1	0	1	4	1	1	0.75	1	1	0	3.25	0.896941	-1.47844	-0.0958691	0.896941	-1.47844	1	1
33	1	2	3	1	0	6	2	2	2022	0	0	2	2	3	2	3	3	1	1	0	0	2	2	1	2	2	1	0	1	4	1	1	0.5	1.8	1	0	2.375	-0.345849	-0.610776	-1.80468	-0.345849	-0.610776	1	1
56	1	8	3	3	0	5	4	4	2020	0	1	4	3	4	4	4	4	1	0	0	0	2	3	1	1	1	0	1	1	2	0	2	0.25	1.6	0	0	3.875	-0.851715	-0.638441	1.28907	-0.851715	-0.638441	1	1
58	1	3	4	5	0	6.094001	4	3	2022	0	1	3	3	3	3	4	4	1	1	0	1	2	1	2	1	1	0	1	1	2	0	1	0.75	1.4	0	0	3.375	0.20896	-0.74489	0.216669	0.397826	0.0869717	1	1
30	1	8	3	3	0	1	4	4	2020	0	1	4	4	4	4	4	4	1	0	0	0	2	1	1	1	3	1	1	1	3	0	2	0.25	1.6	0	0	4	-0.851715	-1.00592	1.47526	-0.385444	0.640171	1	1
32	1	3	5	5	0	5.974436	4	2	2022	1	1	4	4	4	4	4	4	1	0	1	0	1	1	1	1	1	1	1	1	3	0	1	0.5	1	0	0	3.75	0.0808265	-1.47844	0.827602	0.333759	-0.811189	1	1
58	0	13	4	3	0	6	2	2	2020	0	0	2	3	3	4	3	4	1	1	1	0	5	3	1	3	5	0	1	1	2	0	2	0.75	3.4	0	0	2.875	0.586692	0.918833	-0.911756	0.397826	0.0869717	1	1
60	0	13	4	3	0	5	2	2	2022	0	0	4	4	3	2	4	4	1	1	1	0	3	3	1	3	4	0	1	1	2	0	2	0.75	2.8	0	0	3.125	0.586692	0.398438	-0.625959	0.586692	0.398438	1	1
36	1	13	3	2	0	8	2	2	2020	0	0	3	3	3	3	3	4	0	1	0	0	1	2	2	2	1	0	1	1	2	0	2	0.25	1.6	0	0	2.875	-0.59041	-0.397621	-0.981762	-0.843343	-0.246843	1	1
38	1	13	3	2	0	8	2	2	2022	0	0	2	3	3	3	3	3	0	1	0	0	2	2	2	2	2	0	1	1	1	0	2	0.25	2	0	0	2.625	-0.59041	-0.066648	-1.37392	-0.721062	-0.26706	1	1
32	0	13	3	3	0	10	4	3	2020	0	0	3	4	4	4	4	4	1	1	1	0	2	3	1	2	3	0	1	1	2	0	2	0.75	2.2	0	0	3.75	0.586692	-0.143937	0.976861	0.333759	-0.811189	1	1
30	0	13	1	1	0	10	4	2	2022	0	1	3	1	4	4	3	3	1	0	1	0	3	4	4	2	5	0	1	1	1	0	2	0.5	3.6	0	0	3	0.0808265	2.28626	-0.36274	-0.385444	0.640171	1	1
66	1	2	1	1	0	8	2	4	2020	0	1	3	4	3	4	4	4	1	1	1	0	3	1	2	2	4	0	1	1	1	0	1	0.75	2.4	0	0	3.5	0.586692	0.080587	0.336277	0.586692	0.080587	1	1
68	1	2	2	2	0	6.95894	3	3	2022	0	1	3	3	3	3	4	3	1	1	1	1	4	4	3	4	5	0	1	1	1	0	1	1	4	0	0	3.125	1.1415	2.35436	-0.318413	1.1415	2.35436	1	1
67	0	2	5	5	0	4	3	3	2020	0	1	2	2	4	2	4	4	1	1	1	0	1	1	1	1	1	0	1	1	1	0	1	0.75	1	0	0	3	0.586692	-1.47844	-0.376719	0.864097	0.00412728	1	1
65	0	2	3	4	0	5	4	4	2022	0	1	3	2	2	3	3	4	1	0	0	0	2	3	2	2	2	0	1	1	1	0	1	0.25	2.2	0	0	3.125	-0.851715	0.25864	-0.214742	-0.385444	0.637495	1	1
29	0	4	3	3	0	7	3	4	2020	0	0	4	4	4	4	4	4	1	0	0	0	1	2	1	3	1	1	1	1	3	0	1	0.25	1.6	0	0	3.875	-0.851715	-0.730346	1.15777	-0.851715	-0.730346	1	1
31	0	4	3	3	0	6.630772	4	3	2022	0	0	2	3	2	3	2	3	1	0	0	0	2	2	1	3	1	1	1	1	3	0	1	0.25	1.8	0	0	2.75	-0.851715	-0.540924	-0.984167	-0.321377	0.235747	1	1
38	0	6	3	3	0	5	3	3	2020	0	0	3	3	4	3	3	4	1	0	0	0	1	2	2	1	2	0	1	1	2	0	1	0.25	1.6	0	0	3.25	-0.851715	-0.467473	-0.0110121	-0.721062	-0.26706	1	1
36	0	6	2	2	0	7	4	2	2022	0	0	3	3	4	3	3	3	0	0	0	0	3	3	1	2	2	0	1	1	2	0	1	0	2.2	0	0	3.125	-1.09628	-0.0960657	-0.234942	-0.843343	-0.246843	1	1
65	1	5	4	4	0	5	4	4	2020	1	1	4	4	4	4	4	4	1	0	1	0	5	2	1	5	5	0	1	1	2	0	1	0.5	3.6	0	0	4	0.0808265	1.01635	1.47526	-0.385444	0.637495	1	1
67	1	5	4	4	0	6.302604	1	4	2022	1	1	3	3	4	4	4	3	1	1	1	1	3	3	3	3	4	0	1	1	2	0	1	1	3.2	0	0	3.25	1.1415	1.48669	-0.055561	0.864097	0.00412728	1	1
31	1	5	1	3	0	5	2	3	2020	0	1	4	3	3	4	4	4	1	1	0	1	3	3	2	4	3	0	1	1	1	0	1	0.75	3	0	0	3.375	0.20896	1.01242	0.000831255	-0.321377	0.235747	1	1
33	1	5	4	2	0	6.719809	3	1	2022	1	1	4	4	4	4	4	4	1	1	0	0	3	4	2	4	5	0	1	1	1	0	1	0.5	3.6	0	0	3.5	-0.345849	1.62081	0.186283	-0.345849	1.62081	1	1
45	1	5	3	3	0	8	4	1	2020	0	1	4	1	4	4	4	4	1	1	1	1	3	2	1	3	1	0	1	1	1	0	1	1	2	0	0	3.25	1.1415	-0.351502	-0.0547842	1.1415	-0.351502	1	1
47	1	5	3	3	0	6	3	4	2022	0	1	3	4	3	3	3	4	1	1	0	1	3	4	3	4	3	0	1	1	1	0	1	0.75	3.4	0	0	3.375	0.20896	1.88184	0.16957	0.20896	1.88184	1	1
53	1	5	2	3	0	6.750338	2	3	2022	0	1	3	3	3	3	3	3	1	1	1	0	3	4	1	3	2	0	1	1	1	0	1	0.75	2.6	0	0	2.875	0.586692	0.440625	-0.875526	0.460782	0.147141	1	1
31	1	4	2	3	0	5	4	2	2020	0	1	3	4	4	4	4	4	1	1	0	0	3	1	2	1	1	0	1	1	1	0	1	0.5	1.6	0	0	3.625	-0.345849	-0.555468	0.653033	-0.285144	-0.32382	1	1
29	1	5	2	1	0	7.167542	2	2	2022	0	1	4	4	4	4	4	4	1	1	0	0	3	5	2	1	1	0	1	1	1	0	1	0.5	2.4	0	0	3.5	-0.345849	0.745686	0.192621	0.297741	0.868413	1	1
25	0	4	3	3	0	6	3	1	2020	1	1	1	4	4	2	3	4	1	0	0	0	3	3	2	3	2	0	1	1	1	0	1	0.25	2.6	0	0	2.75	-0.851715	0.659465	-1.06619	-0.372246	-0.436727	1	1
23	0	5	4	3	0	6.511207	2	2	2022	0	1	3	4	4	3	3	3	1	1	0	0	2	2	1	2	2	0	1	1	2	0	1	0.5	1.8	0	0	3	-0.345849	-0.610776	-0.683737	-0.345849	-0.610776	1	1
52	1	3	3	2	0	10	3	3	2020	0	0	3	3	3	3	3	3	0	1	1	0	2	3	1	3	1	0	1	1	1	0	1	0.5	2	0	0	3	0.342131	-0.215636	-0.558036	-0.00185893	-0.351502	1	1
50	1	4	3	3	0	6.630772	3	3	2022	0	0	3	3	3	3	3	4	0	0	1	0	4	4	2	3	3	0	1	1	1	0	1	0.25	3.2	0	0	3.125	-0.163735	1.31573	-0.340443	-0.163735	1.31573	1	1
55	1	3	1	3	0	6.869903	1	1	2022	0	1	3	3	4	2	3	3	1	1	1	0	4	4	2	4	3	0	1	1	2	0	1	0.75	3.4	0	0	2.5	0.586692	1.52713	-1.75582	0.864097	0.675253	1	1
38	1	6	2	2	0	10	2	3	2020	0	1	3	3	2	4	4	4	1	0	1	0	1	5	1	5	1	0	1	1	1	0	1	0.5	2.6	0	0	3.125	0.0808265	0.668324	-0.503168	0.0808265	0.668324	1	1
36	1	6	3	3	0	10	3	2	2022	0	1	3	1	1	1	1	3	1	1	0	0	1	2	1	1	1	0	1	1	1	0	1	0.5	1.2	0	0	1.875	-0.345849	-1.15315	-2.88149	-0.598782	-0.624609	1	1
33	0	6	2	3	0	5	2	3	2020	0	1	3	3	3	3	3	4	1	1	1	0	3	3	1	3	3	0	1	1	1	0	1	0.75	2.6	0	0	3	0.586692	0.256888	-0.657934	0.0990059	0.305763	1	1
35	0	6	1	1	0	7.287108	2	2	2022	0	1	3	3	3	3	3	3	1	1	0	0	3	2	1	1	3	0	1	1	1	0	1	0.5	2	0	0	2.75	-0.345849	-0.491206	-1.19935	0.0136708	0.515693	1	1
62	1	6	3	4	0	6.422169	3	4	2022	1	1	3	3	2	3	3	4	1	1	1	0	4	5	1	1	3	0	1	1	2	0	1	0.75	2.8	0	0	3.125	0.586692	0.674081	-0.346047	0.586692	0.674081	1	1
37	1	6	5	5	0	5	1	3	2020	1	1	4	2	2	4	4	4	1	1	0	0	3	4	2	3	1	0	1	1	1	0	1	0.5	2.6	0	0	3	-0.345849	0.843203	-0.832276	-0.345849	0.843203	1	1
35	1	6	3	3	0	6.630772	4	4	2022	1	1	3	3	3	4	3	4	1	1	0	1	5	5	2	3	4	0	1	1	1	0	1	0.75	3.8	0	0	3.5	0.20896	1.97199	0.545449	0.0136708	0.515693	1	1
35	0	6	3	3	0	9	3	3	2020	1	1	4	4	4	3	3	4	1	1	0	1	3	3	2	3	3	0	1	1	1	0	1	0.75	2.8	0	0	3.5	0.20896	0.801016	0.349742	0.0136708	0.515693	1	1
33	0	6	1	3	0	6.869903	3	4	2022	1	1	2	4	3	4	4	4	1	1	0	1	5	5	2	1	1	0	1	1	1	0	1	0.75	2.8	0	0	3.5	0.20896	1.12453	0.479199	0.0990059	0.305763	1	1
28	1	8	4	5	0	7	3	3	2020	1	1	3	3	4	4	3	4	1	1	0	1	2	3	2	2	2	1	1	0	4	0	2	0.75	2.2	0	0	3.375	0.20896	0.25864	0.233562	0.20896	0.25864	1	1
30	1	9	3	3	0	6.630772	3	2	2022	1	1	3	3	4	3	4	4	1	1	0	1	5	2	2	2	2	1	1	0	4	0	2	0.75	2.6	0	0	3.25	0.20896	0.501618	-0.0952176	0.20896	0.501618	1	1
26	1	8	4	4	0	7	3	4	2020	1	1	4	4	4	4	4	4	0	0	0	0	3	2	1	3	2	0	1	1	1	0	2	0	2.2	0	0	3.875	-1.09628	-0.209951	1.15777	-1.09628	-0.209951	1	1
29	1	9	3	3	0	6.630772	4	4	2022	1	1	4	1	4	3	4	4	0	1	1	1	3	2	2	3	3	1	1	1	4	0	2	0.75	2.6	0	0	3.5	0.896941	0.475727	0.672125	0.297741	0.868413	1	1
27	0	8	3	3	0	8	4	4	2020	1	1	2	3	2	3	3	4	1	0	0	0	2	1	1	2	1	0	1	1	1	0	2	0.25	1.4	0	0	3.125	-0.851715	-1.07762	-0.203125	-0.385444	-0.82026	1	1
25	0	9	1	2	0	7.078506	3	3	2022	1	1	3	2	1	3	3	4	1	1	1	0	1	1	1	1	1	0	1	1	1	0	2	0.75	1	0	0	2.75	0.586692	-1.47844	-1.18549	-0.372246	-0.436727	1	1
52	0	2	5	5	0	6	4	3	2020	0	0	1	1	3	1	1	3	1	1	0	0	4	1	1	3	1	0	1	1	1	0	1	0.5	2	0	0	2.125	-0.345849	-0.487368	-1.93045	-0.00185893	-0.351502	1	1
54	0	2	3	3	0	6.630772	3	3	2022	0	0	3	2	3	1	3	3	1	1	0	0	5	1	1	1	1	0	1	1	1	0	1	0.5	1.8	0	0	2.625	-0.345849	-0.720751	-1.23337	-0.345849	-0.720751	1	1
58	0	6	1	5	0	5	4	3	2020	1	1	2	3	1	2	1	3	1	1	1	0	1	3	1	1	1	0	1	1	1	0	1	0.75	1.4	0	0	2.375	0.586692	-0.827863	-1.79779	0.586692	-0.827863	1	1
33	0	6	3	2	0	8	4	4	2020	1	1	3	3	3	3	4	4	1	1	0	1	3	1	2	1	3	0	1	1	1	0	1	0.75	2	0	0	3.5	0.20896	-0.272366	0.540497	0.0990059	0.305763	1	1
31	0	6	2	3	0	6.750338	4	4	2022	0	1	4	4	4	4	3	4	1	0	0	0	4	3	1	3	2	0	1	1	2	0	1	0.25	2.6	0	0	3.875	-0.851715	0.304759	1.23563	-0.285144	-0.32382	1	1
34	1	6	3	3	0	8	4	4	2020	1	1	4	4	3	4	4	4	1	0	0	0	5	3	1	2	3	0	1	1	2	0	1	0.25	2.8	0	0	3.875	-0.851715	0.424329	1.14583	-0.851715	0.424329	1	1
36	1	6	4	3	0	8	4	4	2022	1	1	4	4	4	4	4	4	1	0	0	0	3	3	1	2	2	0	1	1	2	0	1	0.25	2.2	0	0	4	-0.851715	-0.0960657	1.47526	-0.598782	-0.624609	1	1
49	0	2	3	5	0	7	1	4	2020	1	1	3	3	2	4	4	4	1	1	0	1	1	1	1	1	1	0	1	1	1	0	1	0.75	1	0	0	3.125	0.20896	-1.47844	-0.496831	0.20896	-1.47844	1	1
51	0	3	3	4	0	5	4	3	2022	1	1	3	3	2	2	3	4	1	0	0	0	1	3	1	1	1	0	1	1	1	0	1	0.25	1.4	0	0	3	-0.851715	-0.827863	-0.596958	-0.385444	-0.153009	1	1
31	1	1	1	1	0	7	1	4	2020	1	1	4	4	1	1	1	4	0	1	1	0	5	1	1	1	1	0	1	0	2	0	1	0.5	1.8	0	0	2.5	0.342131	-0.720751	-1.9181	-0.285144	-0.32382	1	1
29	1	1	2	1	0	7.167542	1	2	2022	1	1	3	3	3	1	2	3	0	1	1	0	5	4	1	5	3	0	1	0	1	0	1	0.5	3.6	0	0	2.25	0.342131	1.38383	-2.24562	0.297741	0.868413	1	1
33	1	4	2	2	0	5	2	2	2020	1	1	1	4	4	4	3	3	0	1	1	0	3	3	1	1	3	0	1	1	1	0	1	0.5	2.2	0	0	2.875	0.342131	-0.165918	-0.788299	0.0990059	0.305763	1	1
35	1	4	5	3	0	6.391641	3	3	2022	1	1	3	4	4	4	4	4	0	1	1	0	5	3	2	1	1	0	1	1	1	0	1	0.5	2.4	0	0	3.625	0.342131	0.473954	0.65937	0.0136708	0.515693	1	1
35	0	4	5	5	0	3	2	1	2020	1	1	4	4	4	3	2	4	1	1	0	0	1	5	1	1	1	0	1	1	1	0	1	0.5	1.8	0	0	3	-0.345849	-0.177287	-0.855026	0.0136708	0.515693	1	1
33	0	4	3	5	0	6.213567	2	4	2022	1	0	3	1	4	4	3	3	1	0	0	0	1	4	3	1	1	0	1	1	1	0	1	0.25	2	0	0	3	-0.851715	0.585682	-0.350065	0.0990059	0.305763	1	1
55	1	2	3	3	0	0	4	4	2020	0	0	1	4	4	4	4	4	1	1	1	1	5	1	2	1	1	0	1	1	1	0	1	1	2	0	0	3.625	1.1415	-0.176623	0.951552	0.864097	0.675253	1	1
53	1	2	4	4	0	6.302604	4	4	2022	0	0	3	3	3	4	4	4	1	1	0	0	3	3	2	1	1	0	1	1	1	0	1	0.5	2	0	0	3.625	-0.345849	0.0951092	0.785071	0.460782	0.147141	1	1
51	0	2	4	3	0	3	4	3	2020	0	0	4	3	3	1	3	4	1	0	1	0	5	2	1	4	3	0	1	1	1	0	1	0.5	3	0	0	3.125	0.0808265	0.521846	-0.337533	-0.385444	-0.153009	1	1
53	0	2	3	3	0	6.630772	3	3	2022	0	0	4	4	3	3	3	4	1	1	1	1	2	3	2	1	1	0	1	1	1	0	1	1	1.8	0	0	3.375	1.1415	-0.0943129	0.0203112	0.460782	0.147141	1	1
25	1	2	3	3	0	5	3	3	2020	1	0	4	4	4	4	4	4	1	0	0	0	3	2	1	1	3	0	1	1	1	0	1	0.25	2	0	0	3.75	-0.851715	-0.491206	0.833939	-0.372246	-0.436727	1	1
27	1	2	3	2	0	7	4	3	2022	1	0	4	4	4	4	4	4	1	0	1	0	3	2	1	2	1	0	1	1	1	0	1	0.5	1.8	0	0	3.875	0.0808265	-0.562905	1.15143	-0.385444	-0.82026	1	1
55	0	2	5	5	0	10	3	4	2020	0	0	3	3	3	2	3	4	1	1	1	1	1	1	1	1	1	0	1	1	1	0	1	1	1	0	0	3.125	1.1415	-1.47844	-0.26119	1.1415	-1.47844	1	1
53	0	2	1	5	0	10	3	3	2022	0	0	4	4	3	2	3	4	1	0	0	0	1	1	1	1	1	0	1	1	1	0	1	0.25	1	0	0	3.25	-0.851715	-1.47844	-0.224263	-0.851715	-1.47844	1	1
73	1	2	3	2	0	5	4	4	2020	0	1	4	4	4	4	4	4	1	0	0	0	1	1	1	1	1	0	1	1	1	0	1	0.25	1	0	0	4	-0.851715	-1.47844	1.47526	-0.851715	-1.47844	1	1
71	1	2	2	2	0	8	4	4	2022	0	1	3	4	3	3	3	4	1	1	0	1	3	3	2	1	2	0	1	1	1	0	1	0.75	2.2	0	0	3.5	0.20896	0.23666	0.487061	0.20896	0.23666	1	1
66	0	2	3	3	0	5	4	4	2020	0	1	4	4	3	1	2	1	1	1	1	0	4	3	1	3	5	0	1	1	1	0	1	0.75	3.2	0	0	2.875	0.586692	0.729411	-0.719918	0.586692	1.69354	1	1
64	0	2	3	5	0	6.213567	2	4	2022	0	1	1	1	3	1	2	4	1	1	1	0	4	3	3	5	5	0	1	1	1	0	1	0.75	4	0	0	2.25	0.586692	2.24047	-1.78439	0.586692	2.24047	1	1
35	0	4	3	3	0	8	2	3	2020	0	0	4	4	4	4	4	4	1	1	0	0	3	3	1	1	1	0	0	1	2	1	1	0.5	1.8	1	0	3.625	-0.345849	-0.449019	0.516448	-0.0684442	-0.224826	1	1
37	0	3	3	3	0	6.630772	2	2	2022	0	0	4	4	4	4	4	4	1	1	0	0	3	3	2	1	1	0	0	1	1	1	1	0.5	2	1	0	3.5	-0.345849	0.0951092	0.192621	0.120422	0.716408	1	1
37	1	4	3	2	0	5	1	3	2020	0	0	4	4	4	4	4	4	1	1	1	0	3	4	2	4	3	0	0	1	1	1	1	0.75	3.2	1	0	3.5	0.586692	1.33771	0.198958	0.120422	0.716408	1	1
35	1	4	3	3	0	6.630772	3	4	2022	0	1	3	3	4	3	4	4	1	1	0	1	1	3	2	1	3	0	0	1	1	1	1	0.75	2	1	0	3.5	0.20896	-0.000633867	0.552438	-0.0684442	-0.224826	1	1
66	0	6	2	2	0	5	3	4	2020	1	1	2	2	1	2	3	4	1	1	1	0	5	5	3	3	5	0	1	1	1	0	1	0.75	4.2	0	0	2.625	0.586692	2.65767	-1.28081	0.586692	1.69354	1	1
34	0	6	3	3	0	5	4	4	2020	1	1	3	4	4	4	4	4	1	0	1	0	2	3	1	2	2	1	1	1	3	0	1	0.5	2	0	0	3.875	0.0808265	-0.285488	1.30069	0.0808265	-0.285488	1	1
36	0	8	3	3	0	6.630772	4	4	2022	1	1	3	4	3	3	3	4	1	1	0	1	1	3	2	1	1	1	1	1	3	0	2	0.75	1.6	0	0	3.5	0.20896	-0.283735	0.487061	0.20896	-0.283735	1	1
49	0	3	2	4	0	8	4	3	2020	0	0	3	3	1	1	4	4	1	0	0	0	3	4	1	2	1	0	1	1	1	0	1	0.25	2.2	0	0	2.875	-0.851715	0.0876721	-0.931342	-0.851715	0.0876721	1	1
47	0	3	2	2	0	6.95894	4	4	2022	0	1	3	3	2	3	4	4	1	1	0	1	3	3	1	3	1	0	1	1	1	0	1	0.75	2.2	0	0	3.375	0.20896	-0.0262136	0.211066	0.20896	-0.0262136	1	1
31	0	4	3	3	0	10	3	3	2020	0	0	2	3	3	3	3	4	1	0	1	0	3	1	1	3	1	0	1	1	1	0	1	0.5	1.8	0	0	3	0.0808265	-0.67679	-0.515012	0.0808265	-0.67679	1	1
33	0	4	3	3	0	6	3	4	2022	0	0	3	3	3	3	3	4	1	0	1	0	3	4	3	2	4	0	1	1	1	0	1	0.5	3.2	0	0	3.25	0.0808265	1.60058	-0.0166156	0.0808265	1.60058	1	1
19	1	4	2	2	0	7	3	2	2020	0	1	2	3	3	3	2	3	0	0	1	0	2	3	3	2	4	0	1	0	2	0	1	0.25	2.8	0	0	2.625	-0.163735	1.08587	-1.29605	-0.163735	1.08587	1	1
21	1	4	5	5	0	5.974436	4	4	2022	0	1	3	4	4	4	4	4	0	0	1	0	3	3	1	3	3	0	1	0	2	0	1	0.25	2.6	0	0	3.875	-0.163735	0.256888	1.30069	-0.163735	0.256888	1	1
69	1	2	2	3	0	3	3	3	2020	0	0	3	1	4	2	4	4	1	1	1	0	3	3	1	4	1	0	1	1	1	0	1	0.75	2.4	0	0	3	0.586692	0.185189	-0.388336	0.586692	0.185189	1	1
45	1	6	4	4	0	10	1	4	2022	1	1	4	4	4	4	4	4	1	1	1	0	1	2	1	2	1	0	1	1	1	0	1	0.75	1.4	0	0	3.625	0.586692	-0.941749	0.522786	0.586692	-0.941749	1	1
42	0	4	4	4	0	7	2	3	2020	1	1	3	3	2	3	3	4	1	1	1	1	1	2	1	3	1	0	1	1	2	0	1	1	1.6	0	0	2.875	1.1415	-0.730346	-0.987365	1.1415	-0.730346	1	1
44	0	6	4	3	0	6.511207	3	3	2022	1	1	4	4	4	4	4	4	1	0	1	0	1	2	1	1	1	0	1	1	1	0	1	0.5	1.2	0	0	3.75	0.0808265	-1.15315	0.833939	0.0808265	-1.15315	1	1
60	1	6	3	3	0	7	3	3	2020	1	1	3	2	2	4	3	4	0	1	0	0	4	3	1	2	2	0	1	1	1	0	1	0.25	2.4	0	0	3	-0.59041	0.0933565	-0.611486	-0.59041	0.0933565	1	1
62	1	6	3	3	0	6.630772	4	2	2022	1	1	4	4	1	3	3	4	1	0	0	0	2	1	1	1	2	0	1	1	1	0	1	0.25	1.4	0	0	3.125	-0.851715	-1.14747	-0.644889	-0.851715	-1.14747	1	1
36	1	6	2	3	0	6	2	2	2020	1	1	1	4	4	4	4	4	1	1	1	0	5	1	1	4	1	0	1	1	1	0	1	0.75	2.4	0	0	3.125	0.586692	-0.0865434	-0.331085	0.586692	-0.0865434	1	1
34	1	6	5	1	0	10	1	1	2022	1	1	1	1	1	1	1	1	1	1	1	0	1	1	1	1	3	0	1	1	1	0	1	0.75	1.4	0	0	1	0.586692	-1.19534	-4.62462	0.120422	-0.501356	1	1
31	0	6	3	3	0	8	4	3	2020	1	1	2	3	2	4	3	3	1	0	0	0	1	2	1	2	1	0	1	1	2	0	1	0.25	1.4	0	0	3	-0.851715	-0.941749	-0.499971	-0.933235	-0.847973	1	1
33	0	6	1	2	0	7.078506	2	2	2022	1	1	3	3	2	3	1	3	1	0	0	0	1	3	2	1	2	0	1	1	2	0	1	0.25	1.8	0	0	2.375	-0.851715	-0.142184	-2.00803	-0.411055	0.394728	1	1
30	0	6	2	2	0	8	4	4	2020	1	1	3	4	3	4	2	4	0	1	0	1	4	2	2	3	1	0	1	1	1	0	1	0.5	2.4	0	0	3.5	-0.0356006	0.382048	0.492013	-0.0356006	0.382048	1	1
28	0	6	2	2	0	6.95894	2	3	2022	1	1	4	4	4	3	3	4	1	1	0	1	2	2	2	2	2	0	1	1	2	0	1	0.75	2	0	0	3.375	0.20896	-0.066648	0.0322519	-0.321377	-0.772544	1	1
33	1	6	4	3	0	7	4	4	2020	1	1	4	4	3	4	3	3	0	1	0	1	3	2	2	2	2	0	1	1	2	0	1	0.5	2.2	0	0	3.625	-0.0356006	0.122774	0.688611	-0.411055	0.394728	1	1
31	1	6	3	3	0	6.630772	2	2	2022	1	1	3	3	3	3	3	3	0	0	0	0	3	3	1	1	1	0	1	1	1	0	1	0	1.8	0	0	2.75	-1.09628	-0.449019	-1.19935	-0.933235	-0.847973	1	1
57	0	7	3	3	0	3	3	3	2020	1	1	2	2	3	3	3	4	1	1	0	0	4	2	1	4	1	0	1	1	1	0	2	0.5	2.4	0	0	2.875	-0.345849	0.0493228	-0.701198	0.397826	0.305599	1	1
31	0	7	3	3	0	6	4	4	2020	1	1	4	4	4	4	4	4	1	0	0	0	1	2	1	1	1	0	1	1	1	0	2	0.25	1.2	0	0	4	-0.851715	-1.15315	1.47526	-0.933235	-0.847973	1	1
33	0	7	3	3	0	6.630772	3	3	2022	1	1	3	3	4	3	3	3	1	1	0	0	3	3	3	3	2	0	1	1	1	0	2	0.5	2.8	0	0	3.125	-0.345849	1.20359	-0.228604	-0.411055	0.394728	1	1
57	1	6	3	3	0	5	4	3	2020	1	1	3	4	2	4	4	4	1	1	1	1	1	3	2	5	1	0	1	1	1	0	1	1	2.4	0	0	3.5	1.1415	0.561876	0.317998	0.397826	0.305599	1	1
59	1	6	3	3	0	6.630772	4	4	2022	1	1	3	3	4	4	4	4	1	1	1	0	1	3	1	3	1	0	1	1	1	0	1	0.75	1.8	0	0	3.75	0.586692	-0.405058	1.1145	0.741816	-0.369209	1	1
32	1	6	4	4	0	5	4	4	2020	1	1	4	1	3	4	4	4	0	1	0	1	3	2	2	5	3	0	1	1	1	0	1	0.5	3	0	0	3.5	-0.0356006	0.898533	0.587268	-0.0356006	0.898533	1	1
34	1	6	3	3	0	5	4	2	2022	1	1	4	3	4	4	4	4	1	1	0	0	3	2	2	3	1	0	1	1	1	0	1	0.5	2.2	0	0	3.625	-0.345849	0.192626	0.641416	0.120422	-0.501356	1	1
59	0	6	4	3	0	8	4	4	2020	1	1	3	4	4	3	3	3	0	1	1	1	1	3	1	2	3	0	1	1	1	0	1	0.75	2	0	0	3.5	0.896941	-0.333359	0.5989	0.741816	-0.369209	1	1
61	0	6	3	3	0	6.630772	4	4	2022	1	1	3	3	4	3	3	4	0	1	0	1	2	1	2	1	2	0	1	1	1	0	1	0.5	1.6	0	0	3.5	-0.0356006	-0.603339	0.630306	-0.0356006	-0.603339	1	1
26	0	6	4	1	0	10	4	4	2020	1	1	3	4	2	4	3	4	1	1	0	1	3	2	2	1	1	0	1	1	1	0	1	0.75	1.8	0	0	3.5	0.20896	-0.230179	0.402204	0.20896	-0.230179	1	1
28	0	6	3	4	0	8	3	3	2022	1	1	3	3	2	3	3	3	1	0	0	0	1	1	1	1	1	0	1	1	1	0	1	0.25	1	0	0	2.875	-0.851715	-1.47844	-0.887467	-0.321377	-0.772544	1	1
26	0	3	3	3	0	5	3	3	2020	0	0	3	4	4	4	4	4	1	1	0	0	1	3	2	4	1	0	1	1	1	0	1	0.5	2.2	0	0	3.625	-0.345849	0.350473	0.65937	-0.345849	0.350473	1	1
28	0	4	3	3	0	6.630772	3	3	2022	0	0	3	3	3	4	3	4	1	1	0	1	3	3	1	3	3	0	1	1	1	0	1	0.75	2.6	0	0	3.25	0.20896	0.256888	-0.0958691	0.20896	0.256888	1	1
35	0	3	3	3	0	7	4	3	2020	1	1	3	3	4	3	3	4	0	1	0	1	3	2	1	2	1	1	1	1	4	0	1	0.5	1.8	0	0	3.375	-0.0356006	-0.562905	0.306478	-0.0356006	-0.562905	1	1
37	0	3	3	3	0	6.630772	4	4	2022	1	1	3	3	4	4	3	3	0	1	0	1	1	1	2	1	1	1	1	1	4	0	1	0.5	1.2	0	0	3.5	-0.0356006	-0.934312	0.657288	-0.0356006	-0.934312	1	1
19	0	6	3	3	0	5	2	2	2020	0	1	2	3	2	2	2	3	0	1	0	0	3	1	3	1	1	0	2	0	1	0	1	0.25	1.8	0	1	2.25	-0.59041	-0.0113393	-2.18755	-0.59041	-0.416759	1	1
21	0	7	1	1	0	5	2	2	2022	0	1	3	4	3	1	3	3	0	1	0	0	1	1	3	5	1	0	2	1	1	0	2	0.25	2.2	0	1	2.625	-0.59041	0.455427	-1.50232	-0.59041	0.0886882	1	1
49	1	5	1	2	0	7.078506	4	4	2022	0	0	3	3	4	4	4	4	1	1	1	0	4	1	1	4	1	0	2	1	1	0	1	0.75	2.2	0	1	3.75	0.586692	-0.275966	1.1145	0.120422	-0.38927	1	1
31	0	6	1	2	0	9	2	3	2020	0	1	3	3	3	3	3	4	1	0	0	0	3	3	2	2	3	1	2	1	3	0	1	0.25	2.6	0	1	3	-0.851715	0.589613	-0.657934	-0.443658	-0.172349	1	1
33	0	5	1	1	0	5	4	3	2022	1	0	3	4	3	4	3	4	1	1	0	1	5	4	2	2	2	1	2	1	3	0	1	0.75	3	0	1	3.5	0.20896	1.1522	0.407807	-0.321377	0.542774	1	1
32	1	3	3	3	0	10	2	3	2020	1	1	3	3	2	3	3	4	0	0	0	0	3	3	3	3	3	1	0	1	3	1	1	0	3	1	0	2.875	-1.09628	1.34514	-0.987365	-0.443658	0.346967	1	1
30	1	3	3	3	0	6.630772	3	4	2022	1	1	3	3	3	3	3	3	0	1	0	0	5	3	3	3	3	1	0	1	3	1	1	0.25	3.4	1	0	3.125	-0.59041	1.72399	-0.234208	-0.721062	0.122774	1	1
31	1	3	3	4	0	8	3	3	2020	0	1	3	4	4	1	4	3	1	1	1	0	3	3	2	1	1	0	1	1	1	0	1	0.75	2	0	0	3.125	0.586692	0.0951092	-0.291945	0.586692	0.0951092	1	1
29	1	4	3	1	0	5	4	4	2022	0	1	4	4	4	3	4	4	1	0	0	0	1	1	1	4	1	0	1	1	1	0	1	0.25	1.6	0	0	3.875	-0.851715	-0.844232	1.23068	-0.851715	-0.844232	1	1
42	1	8	5	5	0	7	4	4	2020	1	1	4	4	4	4	4	4	1	0	1	0	1	1	1	2	1	0	2	0	1	0	2	0.5	1.2	0	1	4	0.0808265	-1.26704	1.47526	0.0808265	-1.26704	1	1
44	1	7	3	4	1	6.422169	3	4	2022	0	1	3	3	3	3	4	4	1	1	0	1	1	1	2	1	1	0	2	1	1	0	2	0.75	1.2	0	1	3.375	0.20896	-0.934312	0.223007	0.20896	-0.934312	1	1
26	1	7	2	3	0	8	2	2	2020	1	1	2	2	1	4	2	4	1	1	1	0	4	5	1	3	3	0	1	1	1	0	2	0.75	3.2	0	0	2.375	0.586692	1.09689	-1.99643	0.586692	1.09689	1	1
28	1	7	2	1	0	7.167542	2	2	2022	1	1	2	3	2	2	3	4	1	1	0	0	3	3	2	3	1	0	1	1	1	0	2	0.5	2.4	0	0	2.5	-0.345849	0.517915	-1.73034	-0.345849	0.517915	1	1
29	1	8	3	3	0	4	3	3	2020	0	1	4	4	4	4	4	4	1	0	1	0	2	1	1	5	1	0	0	1	1	1	2	0.5	2	1	0	3.75	0.0808265	-0.443407	0.833939	0.333759	-0.168796	1	1
23	0	6	1	4	0	10	3	3	2020	0	0	3	3	4	3	4	4	1	1	0	1	1	1	2	3	1	0	2	1	1	0	1	0.75	1.6	0	1	3.375	0.20896	-0.511506	0.22861	0.397826	-0.200927	1	1
21	0	6	3	2	0	10	3	3	2022	0	0	3	3	4	2	4	4	1	0	0	0	1	3	1	1	1	0	2	1	1	0	1	0.25	1.4	0	1	3.25	-0.851715	-0.827863	-0.0159641	-0.851715	-0.827863	1	1
28	1	2	5	5	0	0	4	3	2020	0	0	4	4	4	4	4	4	1	0	0	0	4	4	1	1	1	0	0	1	1	1	1	0.25	2.2	1	0	3.875	-0.851715	0.0656915	1.15143	-0.851715	0.0656915	1	1
30	1	2	5	5	0	5.974436	2	2	2022	0	0	4	4	4	4	4	4	0	1	0	0	1	1	2	1	1	0	0	1	1	1	1	0.25	1.2	1	0	3.5	-0.59041	-0.934312	0.192621	-0.59041	-0.934312	1	1
34	1	4	3	3	0	4	3	4	2020	1	1	3	3	3	4	4	4	1	1	0	1	2	3	2	1	1	1	2	1	3	0	1	0.75	1.8	0	1	3.5	0.20896	-0.0943129	0.467581	0.20896	-0.0943129	1	1
36	1	4	3	3	0	6.630772	3	3	2022	0	1	3	3	3	4	4	4	1	1	0	1	1	1	2	1	1	1	2	1	3	0	1	0.75	1.2	0	1	3.375	0.20896	-0.934312	0.143753	0.20896	-0.934312	1	1
31	0	5	3	3	0	6	4	4	2020	0	0	4	4	2	4	4	4	1	0	1	0	1	4	1	1	1	0	0	1	1	1	1	0.5	1.6	1	0	3.75	0.0808265	-0.502575	0.816395	-0.507725	0.134512	1	1
29	0	6	3	5	0	6.213567	4	4	2022	0	0	3	4	4	4	4	4	1	0	0	0	1	2	1	1	1	0	0	1	1	1	1	0.25	1.2	1	0	3.875	-0.851715	-1.15315	1.30069	-0.721062	-0.787253	1	1
32	1	4	3	5	0	10	3	3	2020	1	1	4	3	3	4	4	4	1	1	0	0	1	5	2	1	1	0	1	1	1	0	1	0.5	2	0	0	3.5	-0.345849	0.366842	0.318322	0.120422	-0.203733	1	1
30	1	4	3	2	0	6.839375	2	3	2022	1	1	3	2	2	3	4	4	1	1	1	0	1	1	1	1	1	0	1	1	1	0	1	0.75	1	0	0	2.875	0.586692	-1.47844	-0.933929	0.120422	-0.85431	1	1
29	1	5	3	3	0	10	2	2	2020	1	1	2	3	4	3	3	3	0	1	0	0	1	1	1	1	1	0	0	1	2	1	1	0.25	1	1	0	2.75	-0.59041	-1.47844	-1.04449	-0.59041	-1.47844	1	1
31	1	5	2	2	0	6.95894	2	2	2022	1	1	3	3	4	1	3	4	1	1	0	0	1	4	1	1	1	0	0	1	1	1	1	0.5	1.6	1	0	2.75	-0.345849	-0.502575	-1.14148	-0.345849	-0.502575	1	1
35	1	4	3	3	0	6	4	4	2020	0	0	4	4	4	4	4	4	1	0	1	0	1	3	1	2	1	1	1	1	3	0	1	0.5	1.6	0	0	4	0.0808265	-0.616461	1.47526	0.0808265	-0.616461	1	1
33	1	4	3	2	0	8	4	4	2022	0	0	4	3	4	4	4	4	1	0	1	0	1	3	1	1	1	1	1	1	3	0	1	0.5	1.4	0	0	3.875	0.0808265	-0.827863	1.28907	0.0808265	-0.827863	1	1
27	1	10	3	3	0	10	4	4	2020	1	1	4	4	4	4	4	4	0	0	0	0	3	3	1	2	2	0	1	1	1	0	2	0	2.2	0	0	4	-1.09628	-0.0960657	1.47526	-1.09628	-0.0960657	1	1
29	1	10	3	3	0	6.630772	4	4	2022	1	1	4	4	4	4	4	4	1	0	0	0	3	3	1	1	3	0	1	1	1	0	2	0.25	2.2	0	0	4	-0.851715	-0.165918	1.47526	-0.851715	-0.165918	1	1
29	1	5	3	3	1	8	3	3	2020	1	1	3	4	4	4	4	4	0	1	0	0	2	3	2	2	1	0	1	1	2	0	1	0.25	2	0	0	3.625	-0.59041	0.11709	0.65937	-0.59041	0.11709	1	1
27	1	5	3	3	0	4	4	4	2022	1	1	4	4	4	4	4	4	0	0	1	0	4	3	1	4	3	0	1	1	2	0	1	0.25	3	0	0	4	-0.163735	0.657712	1.47526	-0.163735	0.657712	1	1
32	0	5	2	3	0	8	3	3	2020	0	1	4	4	3	4	3	4	1	1	0	1	1	3	2	3	1	0	2	1	1	0	1	0.75	2	0	1	3.5	0.20896	0.13907	0.264885	-0.0684442	0.493102	1	1
30	0	5	2	2	1	6.95894	1	2	2022	0	1	3	4	4	3	3	4	1	1	0	0	3	3	2	1	2	0	2	1	2	0	1	0.5	2.2	0	1	3	-0.345849	0.23666	-0.783635	-0.345849	0.23666	1	1
50	1	5	3	4	0	10	2	2	2020	0	1	4	4	3	4	4	4	1	1	1	1	2	3	2	4	2	0	2	1	1	0	1	1	2.6	0	1	3.375	1.1415	0.681446	-0.13681	1.1415	0.681446	1	1
48	1	5	4	4	0	6.302604	4	2	2022	1	1	3	3	3	3	4	4	1	1	1	1	3	3	1	2	2	0	2	1	1	0	1	1	2.2	0	1	3.25	1.1415	-0.0960657	-0.107158	1.1415	-0.0960657	1	1
34	0	4	2	2	0	6	2	4	2020	0	0	3	3	3	3	3	3	1	1	0	0	3	3	2	2	3	0	2	1	1	0	1	0.5	2.6	0	1	3	-0.345849	0.589613	-0.551698	-0.455894	0.394774	1	1
32	0	4	2	2	0	6.95894	2	3	2022	0	0	2	3	2	3	3	3	1	1	0	0	5	3	1	4	3	0	2	1	1	0	1	0.5	3.2	0	1	2.625	-0.345849	0.847135	-1.37953	-0.0684442	0.493102	1	1
29	0	6	3	3	0	8	3	4	2020	1	1	3	3	2	3	3	4	1	0	0	0	1	3	1	1	1	0	1	1	2	0	1	0.25	1.4	0	0	3.125	-0.851715	-0.827863	-0.346047	-0.851715	-0.827863	1	1
27	0	6	3	1	0	7.047977	2	2	2022	1	1	3	3	3	4	4	4	1	1	0	1	4	3	1	3	1	0	1	1	2	0	1	0.75	2.4	0	0	3.125	0.20896	0.163209	-0.497565	-0.0684442	0.0482803	1	1
31	1	4	3	4	0	9	4	4	2020	0	0	4	3	4	4	4	4	0	0	1	0	3	2	1	2	2	0	1	1	1	0	1	0.25	2	0	0	3.875	-0.163735	-0.421354	1.28907	-0.163735	-0.421354	1	1
33	1	4	3	4	0	6.422169	3	3	2022	0	0	3	4	3	3	3	4	1	0	0	0	4	3	1	3	4	0	1	1	2	0	1	0.25	3	0	0	3.25	-0.851715	0.58786	-0.154257	-0.851715	0.58786	1	1
50	0	3	2	2	0	6.95894	1	2	2022	0	1	2	3	2	3	1	4	1	1	0	0	4	4	2	4	4	0	0	1	1	1	1	0.5	3.6	1	0	2.25	-0.345849	1.66868	-2.2825	0.120422	0.0951198	1	1
49	0	4	3	3	0	6.630772	3	3	2022	1	1	3	3	3	3	4	4	1	1	1	1	3	3	1	3	4	1	0	1	3	1	1	1	2.8	1	0	3.25	1.1415	0.398438	-0.100821	1.1415	0.398438	1	1
50	0	5	2	2	0	10	3	4	2020	1	1	3	3	1	3	4	4	1	1	1	0	1	1	1	1	1	0	0	1	1	1	1	0.75	1	1	0	3.125	0.586692	-1.47844	-0.435856	0.120422	0.0951198	1	1
48	0	6	1	3	0	6.869903	3	3	2022	1	1	2	2	1	2	2	4	0	1	0	0	1	3	1	3	4	0	0	1	1	1	1	0.25	2.4	1	0	2.375	-0.59041	0.0195939	-1.84426	-0.59041	0.0195939	1	1
27	1	5	3	3	0	10	4	4	2020	1	1	4	4	4	4	4	4	0	0	1	0	1	1	1	1	3	0	0	1	2	1	1	0.25	1.4	1	0	4	-0.163735	-1.19534	1.47526	-0.163735	-1.19534	1	1
25	1	6	3	2	0	10	2	2	2022	1	1	3	3	4	2	3	4	1	1	1	0	1	1	1	1	1	0	0	1	1	1	1	0.75	1	1	0	2.875	0.586692	-1.47844	-0.896905	0.586692	-1.47844	1	1
20	0	3	2	2	0	7	3	3	2020	0	1	2	4	1	3	3	4	1	1	0	0	3	3	2	2	3	0	0	0	2	1	1	0.5	2.6	1	0	2.875	-0.345849	0.589613	-0.987688	-0.345849	0.589613	1	1
22	0	7	3	3	0	6.630772	4	4	2022	1	1	3	3	3	3	3	4	1	1	0	1	2	2	1	1	1	0	0	0	1	1	2	0.75	1.4	1	0	3.375	0.20896	-0.96373	0.300875	0.20896	-0.96373	1	1
66	0	5	2	2	0	8	3	3	2020	0	1	2	4	4	4	4	4	1	1	1	1	2	3	2	4	5	0	0	1	1	1	1	1	3.2	1	0	3.5	1.1415	1.1061	0.484802	1.1415	1.1061	1	1
64	0	5	2	3	0	6.750338	4	4	2022	0	1	3	4	4	4	4	4	0	0	1	0	2	1	1	1	1	0	0	1	1	1	1	0.25	1.2	1	0	3.875	-0.163735	-1.28902	1.30069	0.211479	0.895727	1	1
64	1	5	2	2	0	9	2	3	2020	0	1	2	2	3	3	4	4	1	1	1	0	5	5	3	5	5	0	0	1	1	1	1	0.75	4.6	1	0	2.875	0.586692	3.08047	-0.779066	0.211479	0.895727	1	1
41	1	6	5	5	0	8	2	4	2020	0	1	1	2	3	2	4	4	0	1	0	0	2	2	2	2	2	0	0	1	1	1	1	0.25	2	1	0	2.75	-0.59041	-0.066648	-0.874381	-0.59041	-0.066648	1	1
39	1	6	5	5	0	10	4	4	2022	0	1	1	1	3	1	2	3	1	0	0	0	1	1	1	1	1	0	0	1	1	1	1	0.25	1	1	0	2.375	-0.851715	-1.47844	-1.367	-0.851715	-1.47844	1	1
33	1	6	3	3	0	5	3	3	2020	0	0	3	3	3	4	3	4	1	1	1	1	3	1	1	1	1	0	0	1	1	1	1	1	1.4	1	0	3.25	1.1415	-1.0996	-0.0958691	1.1415	-1.0996	1	1
35	1	4	4	4	0	2	4	4	2022	0	0	3	4	3	4	3	4	1	1	0	1	1	2	2	1	1	0	0	1	1	1	1	0.75	1.4	1	0	3.625	0.20896	-0.609023	0.731635	0.397826	-0.0565447	1	1
37	0	6	4	4	0	10	4	4	2020	0	0	3	4	4	4	4	4	1	0	1	0	1	1	1	1	1	0	0	1	1	1	1	0.5	1	1	0	3.875	0.0808265	-1.47844	1.30069	0.0808265	-1.47844	1	1
35	0	4	4	4	0	10	2	2	2022	0	0	3	3	3	3	3	4	1	1	1	0	4	3	2	2	1	0	0	1	1	1	1	0.75	2.4	1	0	2.875	0.586692	0.495934	-0.981762	0.397826	-0.0565447	1	1
50	1	4	2	2	0	6.95894	2	2	2022	0	1	3	3	3	3	3	3	1	1	1	0	3	4	4	4	5	0	0	1	1	1	1	0.75	4	1	0	2.75	0.586692	2.70906	-1.19935	0.586692	2.70906	1	1
44	1	2	4	3	0	1	3	4	2020	0	1	3	3	3	3	3	3	1	1	1	0	2	1	1	1	2	0	0	1	1	1	1	0.75	1.4	1	0	3.125	0.586692	-1.14747	-0.234208	0.586692	-1.14747	1	1
54	1	2	4	4	0	6.302604	4	3	2022	0	1	3	2	3	4	4	4	1	1	1	1	3	2	2	4	1	0	0	1	1	1	1	1	2.4	1	0	3.375	1.1415	0.404029	0.275058	0.611164	1.05657	1	1
51	0	8	2	2	0	7	4	4	2020	0	1	4	3	4	4	4	4	1	0	1	0	3	4	1	3	4	0	0	1	2	1	2	0.5	3	1	0	3.875	0.0808265	0.723727	1.28907	0.333759	-0.377357	1	1
49	0	6	3	3	1	6.630772	3	4	2022	0	1	3	4	3	4	4	4	1	1	1	0	3	4	2	1	4	0	0	1	2	1	1	0.75	2.8	1	0	3.625	0.586692	0.845049	0.653767	0.586692	0.845049	1	1
25	1	8	1	1	0	5	3	3	2020	0	1	4	3	3	4	3	4	0	1	0	1	2	3	2	3	3	1	0	0	3	1	2	0.5	2.6	1	0	3.375	-0.0356006	0.611594	0.0786994	-0.0356006	0.611594	1	1
23	1	1	3	3	0	6.630772	2	2	2022	0	1	3	3	4	3	3	4	1	0	1	0	1	1	1	1	1	1	0	0	3	1	1	0.5	1	1	0	3	0.0808265	-1.47844	-0.65233	0.0808265	-1.47844	1	1
54	0	8	5	3	0	10	4	4	2020	0	1	3	4	4	4	4	4	1	0	1	0	5	5	1	5	3	0	0	1	1	1	2	0.5	3.8	1	0	3.875	0.0808265	1.70911	1.30069	0.611164	1.05657	1	1
52	0	6	3	3	1	6.630772	4	4	2022	0	1	3	3	4	4	4	4	1	1	0	0	4	4	1	3	4	0	0	1	1	1	1	0.5	3.2	1	0	3.75	-0.345849	0.913149	1.1145	-0.345849	0.913149	1	1
53	0	2	5	5	0	0	4	4	2020	0	0	3	2	3	1	3	4	1	0	1	0	1	1	1	1	1	0	0	1	1	1	1	0.5	1	1	0	3	0.0808265	-1.47844	-0.37446	0.0808265	-1.47844	1	1
51	0	2	5	3	0	6.391641	1	1	2022	0	0	2	4	4	4	4	4	1	1	1	0	1	1	1	1	1	0	0	1	1	1	1	0.75	1	1	0	3	0.586692	-1.47844	-0.797834	0.333759	-0.377357	1	1
57	1	2	5	5	0	10	4	4	2020	0	0	4	4	4	4	4	4	1	0	1	0	1	1	1	1	1	0	0	1	1	1	1	0.5	1	1	0	4	0.0808265	-1.47844	1.47526	0.0808265	-1.47844	1	1
59	1	2	5	5	0	5.974436	1	1	2022	0	0	2	4	4	4	4	4	1	1	1	0	1	1	1	1	1	0	0	1	1	1	1	0.75	1	1	0	3	0.586692	-1.47844	-0.797834	0.586692	-1.47844	1	1
34	0	3	1	3	0	10	4	4	2020	0	1	3	3	4	4	3	4	1	1	1	1	1	3	2	1	2	0	0	1	1	1	1	1	1.8	1	0	3.625	1.1415	-0.142184	0.87488	1.1415	-0.142184	1	1
36	0	3	3	3	0	5	3	3	2022	0	1	3	4	4	4	4	4	1	1	0	0	3	3	2	1	1	0	0	1	1	1	1	0.5	2	1	0	3.625	-0.345849	0.0951092	0.65937	-0.345849	0.0951092	1	1
60	0	2	5	5	0	10	4	4	2020	0	0	4	4	2	4	4	4	1	0	1	0	5	1	1	5	5	0	0	1	1	1	1	0.5	3.4	1	0	3.75	0.0808265	0.691062	0.816395	0.0808265	0.691062	1	1
62	0	2	5	4	0	6.183039	4	4	2022	0	0	3	4	4	4	4	4	1	0	0	0	3	2	1	1	3	0	0	1	1	1	1	0.25	2	1	0	3.875	-0.851715	-0.491206	1.30069	-0.851715	-0.491206	1	1
45	0	5	3	2	0	6	3	3	2020	0	1	2	3	4	3	3	4	1	0	0	0	3	3	2	2	2	0	0	1	2	1	1	0.25	2.4	1	0	3.125	-0.851715	0.448063	-0.185581	-0.851715	0.448063	1	1
43	0	5	3	3	0	6.630772	4	4	2022	0	1	3	4	4	4	4	4	1	0	0	0	2	2	1	2	2	0	0	1	2	1	1	0.25	1.8	1	0	3.875	-0.851715	-0.610776	1.30069	-0.851715	-0.610776	1	1
43	0	5	2	3	0	5	1	1	2020	0	1	3	2	1	3	3	3	1	1	1	0	4	3	1	3	3	0	0	1	1	1	1	0.75	2.8	1	0	2.125	0.586692	0.44631	-2.68572	0.586692	0.44631	1	1
45	0	5	2	2	0	10	2	2	2022	0	1	2	3	2	3	3	4	1	1	1	0	3	2	1	4	1	0	0	1	1	1	1	0.75	2.2	1	0	2.625	0.586692	-0.140099	-1.48576	0.586692	-0.140099	1	1
18	1	5	1	3	0	8	4	4	2020	0	1	4	4	4	4	4	4	0	0	0	0	1	3	1	2	1	0	0	0	1	1	1	0	1.6	1	0	4	-1.09628	-0.616461	1.47526	-0.565938	-0.492285	1	1
16	1	5	1	3	0	6.869903	4	4	2022	0	1	4	4	2	4	4	4	0	0	0	0	2	1	1	3	1	0	0	0	1	1	1	0	1.6	1	0	3.75	-1.09628	-0.866213	0.816395	-1.09628	-0.866213	1	1
68	0	2	5	5	0	5.974436	4	4	2022	0	1	3	2	1	4	4	4	1	1	1	1	1	1	1	1	5	0	0	1	1	1	1	1	1.8	1	0	3.25	1.1415	-0.912238	-0.059977	1.1415	-0.912238	1	1
54	0	3	3	5	0	10	2	4	2020	1	1	4	3	4	4	3	3	1	1	1	1	1	1	1	1	1	0	0	1	1	1	1	1	1	1	0	3.375	1.1415	-1.47844	0.196876	1.1415	-1.47844	1	1
27	1	3	3	3	0	10	4	4	2020	1	1	4	4	3	4	4	4	0	0	0	0	1	1	1	1	1	1	0	0	4	1	1	0	1	1	0	3.875	-1.09628	-1.47844	1.14583	-1.09628	-1.47844	1	1
25	1	3	3	2	0	6.839375	4	3	2022	1	1	4	4	2	2	4	4	1	1	0	1	1	1	2	1	1	1	0	0	4	1	1	0.75	1.2	1	0	3.375	0.20896	-0.934312	0.00341844	0.20896	-0.934312	1	1
40	0	4	4	4	0	10	4	4	2020	1	1	4	4	4	4	4	4	1	0	1	0	1	1	1	1	1	0	0	1	1	1	1	0.5	1	1	0	4	0.0808265	-1.47844	1.47526	0.0808265	-1.47844	1	1
42	0	4	3	3	0	6.630772	2	3	2022	1	1	3	3	3	3	3	4	1	1	1	0	3	3	1	1	1	0	0	1	1	1	1	0.75	1.8	1	0	3	0.586692	-0.449019	-0.657934	0.586692	-0.449019	1	1
20	1	3	1	4	0	6	4	4	2020	1	1	4	4	4	4	4	4	0	0	0	0	4	3	1	3	2	0	0	0	2	1	1	0	2.6	1	0	4	-1.09628	0.304759	1.47526	-1.09628	0.304759	1	1
18	1	4	1	3	0	6.869903	3	4	2022	1	1	3	4	3	4	3	4	0	1	0	1	1	1	2	1	5	0	0	0	1	1	1	0.5	2	1	0	3.5	-0.0356006	-0.368109	0.414145	-0.565938	-0.492285	1	1
72	1	2	2	2	0	10	2	2	2020	0	1	4	3	4	4	4	4	1	1	1	1	5	5	2	5	5	0	0	1	1	1	1	1	4.4	1	0	3.375	1.1415	2.53634	0.0064347	1.1415	2.53634	1	1
74	1	2	3	3	0	6.630772	2	2	2022	0	1	4	1	4	4	4	4	1	1	1	1	4	4	4	4	5	0	0	1	1	1	1	1	4.2	1	0	3.125	1.1415	2.89849	-0.365937	1.1415	2.89849	1	1
22	1	4	1	5	0	5	4	4	2020	0	1	4	4	4	4	4	4	1	0	0	0	1	1	1	1	1	0	0	0	2	1	1	0.25	1	1	0	4	-0.851715	-1.47844	1.47526	-0.851715	-1.47844	1	1
24	1	4	3	3	0	6.630772	1	1	2022	0	1	4	4	4	4	4	4	0	1	0	1	1	1	2	1	1	0	0	0	2	1	1	0.5	1.2	1	0	3.25	-0.0356006	-0.934312	-0.448697	-0.0356006	-0.934312	1	1
71	1	2	3	3	0	6	2	3	2020	0	1	3	4	4	4	4	4	1	1	1	0	3	2	2	2	4	0	0	1	1	1	1	0.75	2.6	1	0	3.5	0.586692	0.405875	0.34188	0.586692	0.405875	1	1
69	1	2	4	4	0	6.302604	4	4	2022	0	1	4	4	4	4	4	4	1	0	1	0	3	2	1	3	4	0	0	1	1	1	1	0.5	2.6	1	0	4	0.0808265	0.0731498	1.47526	0.0808265	0.0731498	1	1
56	1	2	3	3	0	8	1	4	2020	0	0	3	4	4	4	4	4	1	1	1	0	5	3	2	2	5	0	0	1	1	1	1	0.75	3.4	1	0	3.5	0.586692	1.25156	0.348217	0.333759	0.4591	1	1
56	0	3	3	3	0	8	4	4	2020	1	1	4	4	4	4	4	4	1	0	1	0	1	3	1	2	3	0	0	1	1	1	1	0.5	2	1	0	4	0.0808265	-0.333359	1.47526	0.333759	0.4591	1	1
54	0	3	4	4	0	6.302604	3	4	2022	1	1	4	4	4	4	4	4	1	0	1	0	1	2	1	1	2	0	0	1	1	1	1	0.5	1.4	1	0	3.875	0.0808265	-1.0116	1.15777	0.0808265	-1.0116	1	1
57	1	3	4	4	0	10	4	4	2020	1	1	2	4	4	4	4	4	1	1	1	0	5	3	1	4	5	0	0	1	1	1	1	0.75	3.6	1	0	3.75	0.586692	1.13024	1.12612	-0.132511	0.789149	1	1
32	1	3	2	1	0	0	4	2	2020	1	1	3	1	4	3	3	4	1	0	1	0	3	3	1	2	2	0	0	0	2	1	1	0.5	2.2	1	0	3	0.0808265	-0.0960657	-0.389721	0.0808265	-0.272542	1	1
30	1	3	2	2	0	6.95894	1	2	2022	1	1	4	4	3	3	3	3	1	1	1	0	4	4	4	4	5	0	0	0	1	1	1	0.75	4.2	1	0	2.875	0.586692	2.89849	-1.15609	0.586692	2.89849	1	1
39	1	6	4	3	0	10	2	2	2020	1	1	3	4	4	4	4	4	1	1	1	1	5	1	2	1	1	0	0	1	1	1	1	1	2	1	0	3.375	1.1415	-0.176623	0.0180522	1.1415	-0.176623	1	1
41	1	6	3	3	0	6.630772	4	4	2022	1	1	4	4	4	4	4	4	1	0	1	0	1	1	1	1	3	0	0	1	1	1	1	0.5	1.4	1	0	4	0.0808265	-1.19534	1.47526	0.0808265	-1.19534	1	1
18	0	1	1	3	0	6	4	4	2020	1	1	4	4	4	4	4	4	1	0	1	0	3	4	1	3	4	0	0	0	1	1	1	0.5	3	1	0	4	0.0808265	0.723727	1.47526	0.0808265	0.12725	1	1
16	0	1	4	4	0	6.302604	4	4	2022	1	1	4	4	4	4	4	4	1	0	1	0	2	3	1	2	2	0	0	0	1	1	1	0.5	2	1	0	4	0.0808265	-0.285488	1.47526	0.0808265	-0.285488	1	1
57	0	2	3	3	0	3	4	2	2020	0	0	3	3	2	4	3	3	1	0	0	0	3	3	2	2	2	0	0	1	1	1	1	0.25	2.4	1	0	3	-0.851715	0.448063	-0.64923	-0.132511	0.789149	1	1
59	0	2	3	3	0	6.630772	4	3	2022	0	0	4	4	1	4	4	4	1	1	0	0	1	2	2	2	3	0	0	1	1	1	1	0.5	2	1	0	3.5	-0.345849	-0.11452	0.163136	-0.345849	-0.11452	1	1
65	0	2	2	1	0	10	4	4	2020	0	1	4	4	3	4	4	4	1	0	1	0	3	3	1	3	5	0	0	1	1	1	1	0.5	3	1	0	3.875	0.0808265	0.539989	1.14583	0.0808265	0.539989	1	1
67	0	2	1	1	0	10	2	2	2022	0	1	2	1	2	4	4	4	1	1	1	0	5	5	1	5	5	0	0	1	1	1	1	0.75	4.2	1	0	2.625	0.586692	1.99222	-1.37394	0.586692	1.99222	1	1
36	0	1	1	1	0	10	4	4	2020	0	0	3	3	3	3	1	4	1	0	0	0	1	1	1	1	1	0	0	0	2	1	1	0.25	1	1	0	3.125	-0.851715	-1.47844	-0.17837	-0.598782	-1.04461	1	1
34	0	1	1	1	0	10	4	4	2022	0	0	1	4	3	3	3	4	0	0	0	0	4	2	1	2	3	0	0	0	2	1	1	0	2.4	1	0	3.25	-1.09628	-0.0903813	0.137924	-0.703908	-0.229674	1	1
50	0	5	3	3	0	7	4	4	2020	0	1	3	3	4	3	3	4	1	1	0	1	3	1	2	1	1	0	0	1	1	1	1	0.75	1.6	1	0	3.5	0.20896	-0.555468	0.630306	-0.0684442	-0.691665	1	1
48	0	5	3	3	0	8	4	4	2022	1	1	3	3	4	4	4	4	1	1	0	0	1	3	1	1	2	0	0	1	1	1	1	0.5	1.6	1	0	3.75	-0.345849	-0.686313	1.1145	-0.345849	-0.686313	1	1
62	0	2	3	3	0	3	2	3	2020	0	1	3	4	2	2	4	4	1	1	0	0	1	2	1	3	3	0	0	1	1	1	1	0.5	2	1	0	3	-0.345849	-0.447245	-0.806131	-0.132511	-0.610776	1	1
60	0	2	2	3	0	6.750338	4	4	2022	0	1	3	3	3	3	4	4	1	1	1	1	1	1	2	4	4	0	0	1	1	1	1	1	2.4	1	0	3.5	1.1415	0.124548	0.540497	0.611164	-0.172339	1	1
60	1	2	3	3	0	2	4	4	2020	0	1	4	4	4	4	4	4	1	0	1	0	2	2	1	2	3	0	0	1	1	1	1	0.5	2	1	0	4	0.0808265	-0.469226	1.47526	0.611164	-0.172339	1	1
62	1	2	3	4	0	6.422169	3	4	2022	0	1	4	4	4	4	4	4	1	0	1	0	3	2	1	1	1	0	0	1	1	1	1	0.5	1.6	1	0	3.875	0.0808265	-0.774307	1.15777	-0.132511	-0.610776	1	1
50	0	4	5	5	0	7	4	4	2020	0	1	3	4	4	3	4	4	1	1	0	0	1	3	1	1	1	0	0	1	1	1	1	0.5	1.4	1	0	3.75	-0.345849	-0.827863	1.05611	-0.0684442	-0.691665	1	1
52	0	4	5	5	0	5.974436	4	4	2022	0	1	3	3	4	3	3	4	1	1	0	1	1	1	2	1	1	0	0	1	1	1	1	0.75	1.2	1	0	3.5	0.20896	-0.934312	0.630306	0.20896	-0.934312	1	1
48	1	1	3	2	0	5	4	4	2020	0	1	3	4	4	4	4	4	1	0	1	0	4	4	1	2	3	0	0	1	1	1	1	0.5	2.8	1	0	3.875	0.0808265	0.560195	1.30069	0.0808265	0.560195	1	1
50	1	4	2	3	0	6.750338	4	4	2022	0	1	4	4	4	3	4	4	1	0	0	0	3	3	1	3	4	0	0	1	1	1	1	0.25	2.8	1	0	3.875	-0.851715	0.398438	1.23068	-0.851715	0.398438	1	1
20	1	4	1	3	0	8	4	4	2020	0	1	4	4	3	4	4	4	1	0	1	0	3	2	1	2	4	0	0	0	1	1	1	0.5	2.4	1	0	3.875	0.0808265	-0.138253	1.14583	0.0808265	-0.138253	1	1
18	1	4	1	3	0	7	3	4	2022	0	1	4	4	4	3	4	4	1	0	1	0	2	2	1	2	3	0	0	0	1	1	1	0.5	2	1	0	3.75	0.0808265	-0.469226	0.913192	0.0808265	0.12725	1	1
53	0	6	3	3	0	6	4	4	2020	0	1	4	4	4	4	4	4	1	0	0	0	2	2	1	2	3	0	0	1	1	1	1	0.25	2	1	0	4	-0.851715	-0.469226	1.47526	-0.385444	-0.973833	1	1
55	0	6	3	3	0	5	4	4	2022	0	1	4	4	4	4	4	4	1	0	0	0	3	3	1	3	2	0	0	1	1	1	1	0.25	2.4	1	0	4	-0.851715	0.115337	1.47526	-0.385444	0.186112	1	1
55	1	6	5	4	0	7	4	4	2020	0	1	4	4	3	4	4	4	1	0	1	0	3	3	1	3	3	0	0	1	1	1	1	0.5	2.6	1	0	3.875	0.0808265	0.256888	1.14583	-0.385444	0.186112	1	1
53	1	6	4	4	0	5	4	3	2022	0	1	4	4	4	4	4	4	1	0	1	0	1	1	1	1	1	0	0	1	1	1	1	0.5	1	1	0	3.875	0.0808265	-1.47844	1.15143	-0.385444	-0.973833	1	1
32	1	6	3	3	0	5	4	4	2020	0	1	4	4	4	4	4	4	1	0	1	0	3	3	1	1	1	0	0	1	1	1	1	0.5	1.8	1	0	4	0.0808265	-0.449019	1.47526	0.0808265	-0.272542	1	1
34	1	6	3	3	0	5	4	4	2022	0	1	4	4	4	4	4	4	0	0	1	0	1	5	1	1	1	0	0	1	1	1	1	0.25	1.8	1	0	4	-0.163735	-0.177287	1.47526	-0.703908	-0.229674	1	1
34	0	6	3	3	0	8	3	4	2020	0	1	4	4	3	4	4	4	1	0	0	0	3	2	1	2	2	1	0	1	3	1	1	0.25	2	1	0	3.75	-0.851715	-0.421354	0.828335	-0.703908	-0.229674	1	1
36	0	6	3	3	0	8	3	3	2022	0	1	4	4	3	4	4	4	1	1	0	0	2	2	1	2	2	1	0	1	3	1	1	0.5	1.8	1	0	3.625	-0.345849	-0.610776	0.504508	-0.598782	-1.04461	1	1
63	1	2	2	1	0	7.167542	2	2	2022	0	1	4	4	4	3	4	4	1	1	1	1	5	3	2	1	4	0	0	1	1	1	1	1	3	1	0	3.375	1.1415	0.898605	-0.0519535	1.1415	0.898605	1	1
22	1	4	2	1	0	8	2	2	2020	0	1	4	4	2	3	4	4	0	1	1	1	3	4	1	3	1	0	0	0	1	1	1	0.75	2.4	1	0	3.125	0.896941	0.299075	-0.710816	0.896941	0.299075	1	1
20	1	4	2	1	0	9	2	4	2022	0	1	4	4	2	4	3	4	1	1	0	1	1	4	2	2	3	0	0	0	1	1	1	0.75	2.4	1	0	3.375	0.20896	0.536057	-0.0582085	0.20896	0.536057	1	1
45	1	4	3	3	0	10	1	1	2020	0	1	3	3	4	4	4	4	1	1	0	0	3	4	1	3	4	0	0	1	1	1	1	0.5	3	1	0	3	-0.345849	0.723727	-0.809452	-0.598782	0.707394	1	1
43	1	4	3	1	0	10	3	3	2022	0	1	4	4	3	3	4	4	0	1	0	1	1	3	2	3	3	0	0	1	1	1	1	0.5	2.4	1	0	3.5	-0.0356006	0.422172	0.259933	-0.0356006	0.422172	1	1
52	1	3	3	3	0	1	2	1	2020	0	0	4	4	4	3	4	4	1	1	1	1	5	3	2	5	5	0	0	1	1	1	1	1	4	1	0	3.25	1.1415	1.88577	-0.375781	1.1415	1.88577	1	1
50	1	3	3	3	0	6.630772	2	2	2022	0	0	4	4	4	3	4	4	0	1	1	1	4	5	2	5	5	0	0	1	1	1	1	0.75	4.2	1	0	3.375	0.896941	2.34692	-0.0519535	1.01922	1.43242	1	1
44	1	5	3	3	0	5	4	3	2020	0	0	4	4	3	4	3	4	1	1	0	0	3	4	2	3	3	0	0	1	1	1	1	0.5	3	1	0	3.625	-0.345849	1.1263	0.582376	-0.345849	1.1263	1	1
46	1	4	3	3	0	6.630772	2	2	2022	0	0	4	4	4	4	4	4	1	1	0	0	1	3	2	3	1	0	0	1	1	1	1	0.5	2	1	0	3.5	-0.345849	0.13907	0.192621	-0.345849	0.13907	1	1
21	1	5	3	3	0	5	3	3	2020	0	0	4	4	4	4	4	4	1	0	1	0	2	2	1	2	2	1	0	0	3	1	1	0.5	1.8	1	0	3.75	0.0808265	-0.610776	0.833939	0.0808265	-0.610776	1	1
23	1	1	3	3	0	6.630772	3	3	2022	0	0	4	4	4	4	3	4	1	1	0	0	3	3	2	3	3	1	0	0	3	1	1	0.5	2.8	1	0	3.625	-0.345849	0.801016	0.594317	-0.0684442	-0.1383	1	1
58	0	3	3	3	0	5	2	2	2020	0	0	3	4	4	4	4	4	1	1	1	1	5	5	2	3	5	0	0	1	1	1	1	1	4	1	0	3.375	1.1415	2.11354	0.0180522	1.1415	2.11354	1	1
60	0	3	5	5	0	5.974436	4	4	2022	0	0	4	1	3	4	4	4	1	1	1	1	1	1	2	3	1	0	0	1	1	1	1	1	1.6	1	0	3.5	1.1415	-0.511506	0.587268	1.1415	-0.511506	1	1
45	1	3	3	3	0	10	3	3	2020	0	0	4	4	4	4	4	4	1	0	0	0	5	1	1	5	5	0	0	1	1	1	1	0.25	3.4	1	0	3.75	-0.851715	0.691062	0.833939	-0.598782	0.707394	1	1
47	1	2	5	5	0	10	4	4	2022	0	0	4	4	4	4	4	4	1	0	0	0	5	5	1	1	5	0	0	1	1	1	1	0.25	3.4	1	0	4	-0.851715	1.1466	1.47526	-0.132511	0.951793	1	1
23	0	3	3	3	0	8	2	2	2020	0	0	4	4	1	3	3	4	1	1	0	1	2	1	1	2	1	1	0	0	3	1	1	0.75	1.4	1	0	2.875	0.20896	-1.07762	-1.27987	-0.0684442	-0.1383	1	1
25	0	1	3	3	0	6.630772	1	2	2022	0	0	4	4	4	4	4	4	1	1	0	0	1	2	2	2	2	1	0	0	3	1	1	0.5	1.8	1	0	3.375	-0.345849	-0.25607	-0.12487	-0.345849	-0.25607	1	1
37	1	5	3	3	0	5	3	3	2020	1	1	4	4	4	4	4	4	1	0	1	0	1	1	1	1	1	0	0	1	1	1	1	0.5	1	1	0	3.75	0.0808265	-1.47844	0.833939	0.022613	-0.433423	1	1
35	1	5	3	3	0	6.630772	2	2	2022	1	1	3	4	4	3	3	4	1	0	0	0	5	3	3	2	5	0	0	1	1	1	1	0.25	3.6	1	0	3.125	-0.851715	1.79569	-0.466144	-0.851715	1.79569	1	1
36	0	5	3	3	0	5	3	4	2020	1	1	3	4	4	4	4	4	1	0	1	0	1	2	1	3	1	0	0	1	1	1	1	0.5	1.6	1	0	3.75	0.0808265	-0.730346	0.983198	0.0808265	-0.730346	1	1
34	0	5	3	3	0	6.630772	3	4	2022	1	1	3	3	3	3	3	4	1	0	1	0	3	3	3	3	3	0	0	1	1	1	1	0.5	3	1	0	3.25	0.0808265	1.34514	-0.0166156	0.0808265	1.34514	1	1
50	1	3	3	1	0	8	4	4	2020	0	1	1	4	3	4	4	4	1	1	1	1	3	3	2	3	1	0	0	1	1	1	1	1	2.4	1	0	3.5	1.1415	0.517915	0.62212	1.01922	1.43242	1	1
48	1	3	3	4	0	10	2	4	2022	0	1	3	4	1	4	4	4	1	1	0	1	2	2	2	1	1	0	0	1	1	1	1	0.75	1.6	1	0	3.25	0.20896	-0.419601	-0.322586	0.20896	-0.419601	1	1
47	0	3	3	5	0	5	4	3	2020	0	1	2	4	4	4	4	4	1	1	1	0	3	2	2	5	2	0	0	1	1	1	1	0.75	2.8	1	0	3.625	0.586692	0.756982	0.802292	-0.132511	0.951793	1	1
49	0	3	3	3	0	6.630772	4	3	2022	0	1	3	3	1	3	3	4	1	0	1	0	4	3	1	3	3	0	0	1	1	1	1	0.5	2.8	1	0	3	0.0808265	0.44631	-0.681815	0.0808265	0.44631	1	1
16	0	3	1	2	0	6	3	3	2020	0	1	3	3	3	3	3	4	0	0	0	0	1	2	1	2	2	0	0	0	1	1	1	0	1.6	1	0	3.125	-1.09628	-0.800198	-0.340443	-1.09628	-0.800198	1	1
18	0	3	4	3	0	6.511207	4	2	2022	0	1	2	3	3	3	3	4	0	0	0	0	3	3	1	3	3	0	0	0	1	1	1	0	2.6	1	0	3	-1.09628	0.256888	-0.521349	-1.09628	0.256888	1	1
53	0	2	3	4	0	6	3	3	2020	0	1	3	4	2	2	4	4	1	1	0	0	3	2	1	2	1	0	0	1	2	1	1	0.5	1.8	1	0	3.125	-0.345849	-0.562905	-0.48864	-0.345849	-0.562905	1	1
55	0	2	4	4	0	6.302604	3	3	2022	0	1	3	4	1	2	3	4	1	1	0	0	2	2	1	2	3	0	0	1	2	1	1	0.5	2	1	0	2.875	-0.345849	-0.469226	-1.05769	-0.345849	-0.469226	1	1
58	1	2	3	3	0	10	3	3	2020	0	1	4	4	4	4	4	4	1	0	0	0	5	4	1	5	4	0	0	1	1	1	1	0.25	3.8	1	0	3.75	-0.851715	1.52538	0.833939	-0.851715	1.52538	1	1
39	1	6	4	4	0	5	3	3	2020	1	1	4	3	4	4	3	4	0	1	0	1	1	1	2	3	1	1	0	1	4	1	1	0.5	1.6	1	0	3.5	-0.0356006	-0.511506	0.408131	-0.0356006	-0.511506	1	1
37	1	6	3	4	0	6.422169	3	3	2022	1	1	3	4	3	4	3	4	0	1	0	1	2	3	2	3	3	1	0	1	4	1	1	0.5	2.6	1	0	3.375	-0.0356006	0.611594	0.0903169	0.022613	-0.433423	1	1
40	0	6	3	3	0	6	2	1	2020	1	1	3	4	3	4	4	4	1	1	1	1	2	3	3	3	2	1	0	1	3	1	1	1	2.6	1	0	3.125	1.1415	1.01417	-0.635207	1.1415	1.01417	1	1
38	0	6	3	3	0	6.630772	2	3	2022	1	1	3	3	2	4	4	4	1	1	1	1	4	3	2	3	4	1	0	1	3	1	1	1	3.2	1	0	3.125	1.1415	1.13199	-0.503168	1.1415	1.13199	1	1
32	0	4	3	4	0	10	3	3	2020	1	0	4	4	4	4	4	4	0	0	0	0	3	1	1	1	1	1	0	1	3	1	1	0	1.4	1	0	3.75	-1.09628	-1.0996	0.833939	-1.09628	-1.0996	1	1
34	0	4	2	3	0	6.750338	4	3	2022	1	0	3	3	3	4	3	4	1	1	0	1	2	1	1	3	3	1	0	1	3	1	1	0.75	2	1	0	3.375	0.20896	-0.583111	0.221621	0.20896	-0.583111	1	1
72	0	3	2	3	0	7	2	2	2020	0	1	3	3	3	4	4	4	1	1	1	1	2	3	1	2	3	0	0	1	1	1	1	1	2.2	1	0	3.125	1.1415	-0.143937	-0.497565	1.1415	-0.143937	1	1
56	0	8	1	4	0	6.6613	3	3	2022	1	0	4	3	4	4	4	4	1	1	1	0	2	4	2	4	2	0	0	1	1	1	2	0.75	2.8	1	0	3.625	0.586692	1.00673	0.647753	0.586692	1.05181	1	1
37	0	9	3	3	0	7	1	2	2020	1	0	3	3	1	1	3	3	1	1	0	0	3	4	3	2	3	0	0	1	1	1	2	0.5	3	1	0	2.125	-0.345849	1.45903	-2.66486	-0.00185893	1.20167	1	1
35	0	8	2	3	0	6.750338	2	2	2022	1	0	3	3	4	3	3	4	1	1	0	0	2	4	1	3	1	0	0	1	1	1	2	0.5	2.2	1	0	3	-0.345849	0.109653	-0.65233	-0.345849	0.109653	1	1
32	0	9	1	1	0	8	3	3	2020	1	0	3	3	3	3	3	4	1	0	0	0	3	1	1	3	1	0	0	1	1	1	2	0.25	1.8	1	0	3.125	-0.851715	-0.67679	-0.340443	-0.851715	-0.67679	1	1
34	0	8	1	1	0	7.287108	3	3	2022	1	0	2	2	2	2	2	4	1	1	0	0	1	3	1	5	1	0	0	1	1	1	2	0.5	2.2	1	0	2.5	-0.345849	0.0177475	-1.51483	-0.345849	0.0177475	1	1
37	0	4	1	5	0	5	3	3	2020	0	0	4	4	1	4	4	4	1	1	0	1	1	1	2	2	1	0	0	1	2	1	1	0.75	1.4	1	0	3.375	0.20896	-0.722909	-0.154355	0.20896	-0.722909	1	1
35	0	4	2	2	0	6.95894	2	2	2022	0	0	2	3	4	4	4	4	1	1	0	0	2	3	1	2	2	0	0	1	2	1	1	0.5	2	1	0	3.125	-0.345849	-0.285488	-0.342702	-0.345849	-0.285488	1	1
48	0	4	3	3	0	6	3	3	2020	0	0	4	2	2	4	4	4	1	1	1	1	5	4	3	3	2	0	0	1	1	1	1	1	3.4	1	0	3.25	1.1415	1.90773	-0.197296	1.1415	1.90773	1	1
46	0	4	3	3	0	6.630772	4	4	2022	0	0	4	4	4	4	4	4	1	0	0	0	5	3	1	2	2	0	0	1	1	1	1	0.25	2.6	1	0	4	-0.851715	0.282779	1.47526	-0.851715	0.282779	1	1
49	1	4	4	5	0	10	2	2	2020	0	0	3	3	3	3	3	3	1	1	1	0	5	1	5	5	5	0	0	1	1	1	1	0.75	4.2	1	0	2.75	0.586692	2.86757	-1.19935	0.586692	2.86757	1	1
47	1	4	3	3	0	6.630772	4	4	2022	0	0	3	3	3	4	4	4	1	1	0	0	5	5	2	4	4	0	0	1	1	1	1	0.5	4	1	0	3.625	-0.345849	2.18339	0.785071	-0.345849	2.18339	1	1
26	0	3	3	3	0	6	3	1	2020	0	0	2	4	4	3	3	4	1	0	1	0	4	4	2	3	4	0	0	1	1	1	1	0.5	3.4	1	0	3	0.0808265	1.45728	-0.64705	0.0808265	1.45728	1	1
24	0	4	3	3	0	6.630772	3	4	2022	0	0	3	4	4	4	4	4	1	0	0	0	5	3	1	3	3	0	0	1	1	1	1	0.25	3	1	0	3.75	-0.851715	0.635732	0.983198	-0.851715	0.635732	1	1
56	1	3	1	1	0	10	2	4	2022	0	1	3	3	2	3	3	4	1	1	1	0	4	5	1	3	3	0	0	1	1	1	1	0.75	3.2	1	0	3	0.586692	1.09689	-0.663537	0.586692	1.05181	1	1
61	0	2	4	3	1	5	2	2	2020	0	0	3	3	3	4	3	3	1	1	1	0	2	2	2	3	4	0	0	1	1	1	1	0.75	2.6	1	0	2.875	0.586692	0.427856	-0.95478	0.586692	0.427856	1	1
63	0	2	3	5	1	6.213567	3	2	2022	0	0	2	3	3	3	3	4	1	0	1	0	1	3	1	3	1	0	0	1	1	1	1	0.5	1.8	1	0	2.875	0.0808265	-0.405058	-0.83884	-0.041454	-0.226626	1	1
55	0	2	3	2	0	5	2	2	2020	0	0	3	4	3	3	3	4	1	1	1	0	1	1	1	1	1	0	0	1	1	1	1	0.75	1	1	0	3	0.586692	-1.47844	-0.795576	0.586692	-1.47844	1	1
53	0	2	3	3	0	6.630772	3	3	2022	0	1	3	3	3	4	3	4	1	1	0	1	2	3	1	1	4	0	0	1	1	1	1	0.75	2.2	1	0	3.25	0.20896	-0.213789	-0.0958691	0.20896	-0.213789	1	1
65	0	3	3	3	0	10	2	3	2020	0	0	3	4	2	3	3	3	0	1	1	1	3	3	1	1	1	0	0	1	1	1	1	0.75	1.8	1	0	2.875	0.896941	-0.449019	-1.01877	0.896941	-0.449019	1	1
63	0	3	4	4	0	6.302604	4	4	2022	0	0	3	3	3	1	4	4	0	0	1	0	4	3	1	2	1	0	0	1	1	1	1	0.25	2.2	1	0	3.25	-0.163735	-0.0481942	0.0513487	-0.041454	-0.226626	1	1
37	1	3	3	3	0	6	3	3	2020	0	0	3	3	2	3	3	4	0	1	1	0	2	3	3	2	3	0	0	1	2	1	1	0.5	2.6	1	0	3	0.342131	0.944319	-0.669875	-0.00185893	1.20167	1	1
39	1	3	4	4	0	6.302604	4	4	2022	0	0	3	3	3	4	3	4	1	1	0	1	4	4	2	5	1	0	0	1	2	1	1	0.75	3.2	1	0	3.5	0.20896	1.45543	0.545449	0.20896	1.45543	1	1
66	1	3	3	2	0	10	2	2	2020	0	0	3	4	4	4	3	4	1	1	1	1	5	3	1	2	5	0	0	1	1	1	1	1	3.2	1	0	3.25	1.1415	0.70743	-0.22157	1.1415	0.70743	1	1
68	1	2	4	4	0	3	3	3	2022	0	0	3	2	4	3	3	4	1	0	1	0	4	3	2	5	4	0	0	1	1	1	1	0.5	3.6	1	0	3.125	0.0808265	1.55479	-0.197198	0.0808265	1.55479	1	1
65	1	3	4	5	0	5	3	3	2020	0	1	2	2	4	4	4	4	1	1	0	1	1	1	1	1	1	0	0	1	1	1	1	0.75	1	1	0	3.25	0.20896	-1.47844	0.11243	0.20896	-1.47844	1	1
63	1	4	3	4	0	4	2	2	2022	0	1	3	3	3	3	3	4	1	1	0	0	5	1	5	5	5	0	0	1	1	1	1	0.5	4.2	1	0	2.875	-0.345849	2.86757	-0.981762	-0.345849	2.86757	1	1
39	0	3	2	3	0	7	3	3	2020	0	1	3	3	2	3	3	3	1	0	0	0	2	3	2	2	2	0	0	1		1	1	0.25	2.2	1	0	2.875	-0.851715	0.25864	-0.887467	-0.851715	0.25864	1	1
41	0	4	3	3	0	6.630772	3	2	2022	0	1	3	3	3	3	3	4	1	0	0	0	2	3	3	2	2	0	0	1	1	1	1	0.25	2.4	1	0	3	-0.851715	0.802769	-0.664271	-0.851715	0.802769	1	1
53	1	2	5	5	0	10	3	3	2020	0	1	4	4	4	4	4	4	1	0	1	0	1	3	1	1	1	0	0	1	1	1	1	0.5	1.4	1	0	3.75	0.0808265	-0.827863	0.833939	0.0808265	-0.827863	1	1
51	1	3	3	3	0	6.630772	1	4	2022	0	1	4	4	4	4	4	4	1	1	0	0	1	1	1	1	1	0	0	1	1	1	1	0.5	1	1	0	3.625	-0.345849	-1.47844	0.522786	-0.345849	-1.47844	1	1
49	0	3	3	4	0	5	4	4	2022	0	1	4	4	4	4	3	4	1	0	1	0	1	2	1	2	3	0	0	1	1	1	1	0.5	1.8	1	0	3.875	0.0808265	-0.658648	1.23563	0.0808265	-0.658648	1	1
25	1	1	2	2	0	5	2	2	2020	0	1	3	4	3	3	3	4	0	1	0	0	3	2	3	4	3	1	0	0	4	1	1	0.25	3	1	0	3	-0.59041	1.23126	-0.795576	-0.59041	1.23126	1	1
27	1	3	3	2	0	7	3	3	2022	0	1	3	3	4	3	4	4	0	1	1	1	1	3	2	2	1	1	0	0	4	1	1	0.75	1.8	1	0	3.375	0.896941	-0.0723324	0.22861	0.896941	-0.0723324	1	1
20	1	4	1	1	0	10	2	2	2020	0	0	3	2	1	3	4	3	0	1	0	0	1	1	1	1	1	0	0	0	1	1	1	0.25	1	1	0	2.5	-0.59041	-1.47844	-1.80478	-0.254792	-0.412283	1	1
18	1	3	5	5	0	5.974436	4	4	2022	0	0	1	3	3	4	4	4	0	1	0	1	1	1	1	1	1	0	0	1	1	1	1	0.5	1	1	0	3.375	-0.0356006	-1.47844	0.435934	0.022613	-0.0252904	1	1
58	0	2	2	2	0	10	3	3	2020	0	1	3	4	2	4	3	4	1	1	0	1	5	5	1	2	3	0	0	1	1	1	1	0.75	3.2	1	0	3.25	0.20896	1.07491	-0.239114	0.20896	1.07491	1	1
60	0	3	3	3	0	5	4	4	2022	0	1	4	4	4	4	4	4	1	0	0	0	3	3	1	3	1	0	0	1	1	1	1	0.25	2.2	1	0	4	-0.851715	-0.0262136	1.47526	-0.851715	-0.0262136	1	1
18	1	2	1	3	0	5	3	3	2020	0	0	4	4	4	4	4	4	1	0	1	0	5	5	1	3	4	0	0	0	1	1	1	0.5	3.6	1	0	3.75	0.0808265	1.42786	0.833939	0.022613	-0.0252904	1	1
20	1	4	3	2	0	6	3	4	2022	0	0	4	4	4	4	4	4	1	0	1	0	3	4	1	2	5	0	0	0	1	1	1	0.5	3	1	0	3.875	0.0808265	0.653875	1.15777	-0.254792	-0.412283	1	1
49	0	5	3	4	0	7	2	2	2020	1	1	3	3	4	3	3	3	1	1	0	1	3	4	2	3	3	0	0	1	1	1	1	0.75	3	1	0	2.875	0.20896	1.1263	-0.869923	0.20896	1.1263	1	1
18	0	5	1	3	0	5	3	4	2020	1	1	3	3	4	4	3	4	0	1	0	1	2	3	2	2	3	0	0	0	1	1	1	0.5	2.4	1	0	3.5	-0.0356006	0.400191	0.55739	-0.443658	0.234705	1	1
16	0	4	1	3	0	6.869903	3	3	2022	1	1	4	4	4	4	4	4	1	0	1	0	2	3	1	3	3	0	0	0	1	1	1	0.5	2.4	1	0	3.75	0.0808265	0.0674654	0.833939	0.0808265	0.0674654	1	1
24	1	4	3	3	0	8	3	2	2020	0	0	3	3	2	3	3	4	0	1	0	0	1	3	1	1	1	0	0	0	1	1	1	0.25	1.4	1	0	2.875	-0.59041	-0.827863	-0.993702	-0.59041	-0.827863	1	1
22	1	4	3	3	0	3	3	4	2022	0	0	3	4	3	4	3	4	1	1	0	1	2	2	2	1	1	0	0	0	1	1	1	0.75	1.6	1	0	3.5	0.20896	-0.419601	0.414145	-0.226118	-0.474105	1	1
34	1	3	2	2	0	10	4	2	2020	0	1	3	4	4	4	3	3	1	1	0	1	4	2	1	1	1	0	0	1	1	1	1	0.75	1.8	1	0	3.375	0.20896	-0.584885	0.195819	0.20896	-0.782353	1	1
36	1	5	5	5	0	5.974436	3	3	2022	0	1	4	4	4	4	4	4	1	0	1	0	1	1	1	1	1	0	0	1	1	1	1	0.5	1	1	0	3.75	0.0808265	-1.47844	0.833939	-0.187309	-1.29706	1	1
66	0	2	3	3	0	5	4	4	2020	0	1	4	4	3	4	4	4	0	0	1	0	1	1	1	1	5	0	0	1	1	1	1	0.25	1.8	1	0	3.875	-0.163735	-0.912238	1.14583	-0.163735	-0.912238	1	1
68	0	2	3	3	0	5	3	3	2022	1	1	4	4	3	4	4	4	1	1	1	0	5	1	1	1	5	0	0	1	1	1	1	0.75	2.6	1	0	3.625	0.586692	-0.154549	0.504508	0.586692	-0.154549	1	1
50	0	3	1	2	0	7	3	3	2020	1	1	3	1	2	4	3	4	1	1	0	0	5	4	3	3	4	0	0	1	1	1	1	0.5	3.8	1	0	2.875	-0.345849	2.19083	-0.797672	-0.345849	2.19083	1	1
52	0	4	3	3	0	6.630772	2	3	2022	1	1	3	3	1	3	3	4	1	1	1	0	5	3	2	2	1	0	0	1	1	1	1	0.75	2.6	1	0	2.75	0.586692	0.685356	-1.3168	0.586692	0.685356	1	1
17	1	3	2	2	0	4	3	4	2020	1	1	4	4	3	4	4	4	0	0	0	0	2	1	1	2	2	0	0	0	1	1	1	0	1.6	1	0	3.75	-1.09628	-0.936065	0.828335	-1.09628	-0.936065	1	1
19	1	4	1	3	0	6.869903	4	3	2022	1	1	4	4	4	4	4	4	0	0	1	0	3	2	1	3	2	0	0	0	1	1	1	0.25	2.2	1	0	3.875	-0.163735	-0.209951	1.15143	-0.163735	-0.209951	1	1
60	0	7	1	1	0	5	2	4	2020	1	1	4	1	2	4	3	4	1	1	1	1	5	5	2	5	5	0	0	1	1	1	2	1	4.4	1	0	3	1.1415	2.53634	-0.616767	1.1415	2.53634	1	1
62	0	6	2	1	0	7.167542	4	4	2022	1	1	4	3	3	4	4	4	1	1	1	0	2	2	1	4	5	0	0	1	1	1	1	0.75	2.8	1	0	3.75	0.586692	0.236681	0.95964	0.586692	0.236681	1	1
34	0	7	1	1	0	10	1	3	2020	1	1	3	4	4	4	3	4	1	1	0	1	1	3	1	1	1	1	0	1	4	1	2	0.75	1.4	1	0	3.25	0.20896	-0.827863	-0.215233	0.20896	-0.782353	1	1
36	0	6	2	1	0	7.167542	2	2	2022	1	1	3	3	4	3	3	4	1	0	0	0	1	1	1	1	1	1	0	1	4	1	1	0.25	1	1	0	3	-0.851715	-1.47844	-0.65233	-0.187309	-1.29706	1	1
34	1	7	3	3	0	10	3	3	2020	1	1	1	4	4	4	4	4	1	1	0	1	1	1	2	1	1	1	0	1	3	1	2	0.75	1.2	1	0	3.375	0.20896	-0.934312	0.310233	0.20896	-0.782353	1	1
36	1	6	4	2	0	6.719809	2	4	2022	1	1	4	3	4	3	3	4	1	1	0	1	1	1	2	1	1	1	0	1	3	1	1	0.75	1.2	1	0	3.375	0.20896	-0.934312	0.169894	-0.187309	-1.29706	1	1
45	1	3	3	3	0	8	2	3	2020	1	1	4	3	4	4	4	4	1	1	0	0	1	3	2	1	1	1	0	1	3	1	1	0.5	1.6	1	0	3.5	-0.345849	-0.283735	0.330262	-0.345849	0.25864	1	1
43	1	3	3	3	0	6.630772	2	3	2022	1	1	4	4	4	4	3	4	1	1	0	0	2	3	2	3	1	1	0	1	3	1	1	0.5	2.2	1	0	3.5	-0.345849	0.328492	0.276826	-0.345849	0.328492	1	1
18	1	3	3	2	0	7	3	3	2020	1	1	3	4	3	3	3	4	1	0	0	0	1	3	2	2	2	0	0	0	2	1	1	0.25	2	1	0	3.25	-0.851715	0.0692182	-0.154257	-0.443658	0.234705	1	1
20	1	3	4	3	0	5	4	4	2022	1	1	4	4	3	4	4	4	0	0	0	0	1	2	1	2	2	0	0	0	1	1	1	0	1.6	1	0	3.875	-1.09628	-0.800198	1.14583	-0.677512	-0.836273	1	1
74	1	2	1	1	0	10	1	3	2020	0	1	4	4	4	4	4	4	0	1	1	0	5	1	2	1	5	0	0	1	2	1	1	0.5	2.8	1	0	3.5	0.342131	0.389579	0.198958	0.342131	0.389579	1	1
72	1	2	1	1	0	5	4	4	2022	0	1	4	4	4	4	4	4	0	0	1	0	5	1	1	4	1	0	0	1	2	1	1	0.25	2.4	1	0	4	-0.163735	-0.0865434	1.47526	-0.163735	-0.0865434	1	1
45	0	3	2	3	0	7	2	4	2020	0	1	4	4	4	4	3	4	1	1	0	0	3	3	2	3	3	0	0	1	2	1	1	0.5	2.8	1	0	3.625	-0.345849	0.801016	0.600654	-0.345849	0.25864	1	1
47	0	3	3	3	0	6.630772	4	4	2022	1	1	3	3	4	3	3	4	1	1	0	1	4	3	2	4	3	0	0	1	2	1	1	0.75	3.2	1	0	3.5	0.20896	1.20184	0.630306	0.20896	1.20184	1	1
22	0	3	1	3	0	7	4	4	2020	1	1	4	4	3	4	4	4	0	0	0	0	2	2	1	3	2	0	0	0	2	1	1	0	2	1	0	3.875	-1.09628	-0.399374	1.14583	-0.226118	-0.474105	1	1
20	0	3	4	4	0	6	3	3	2022	1	1	4	4	3	4	4	4	0	1	0	0	3	2	1	1	1	0	0	0	2	1	1	0.25	1.6	1	0	3.625	-0.59041	-0.774307	0.504508	-0.677512	-0.836273	1	1
20	0	3	1	2	0	9	4	4	2020	1	1	3	4	4	4	3	4	1	1	0	0	1	1	2	1	1	0	0	0	2	1	1	0.5	1.2	1	0	3.75	-0.345849	-0.934312	1.06107	-0.677512	-0.836273	1	1
22	0	3	1	2	0	7.078506	3	3	2022	1	1	3	4	4	3	4	4	1	1	0	1	2	1	2	1	2	0	0	0	2	1	1	0.75	1.6	1	0	3.5	0.20896	-0.603339	0.414796	-0.226118	-0.474105	1	1
49	0	5	1	5	0	6.452697	2	2	2022	0	1	3	1	1	3	2	3	1	1	1	0	5	5	1	5	5	0	0	1	1	1	1	0.75	4.2	1	0	2.125	0.586692	1.99222	-2.47021	0.864097	1.44449	1	1
43	0	3	3	3	0	10	4	4	2020	0	0	4	4	4	4	4	4	0	0	0	0	1	3	1	1	1	0	0	1	1	1	1	0	1.4	1	0	4	-1.09628	-0.827863	1.47526	-1.09628	-0.827863	1	1
45	0	4	3	3	0	6.630772	3	3	2022	0	0	3	4	4	4	3	4	0	1	0	1	1	1	2	1	1	0	0	1	1	1	1	0.5	1.2	1	0	3.5	-0.0356006	-0.934312	0.419748	-0.0356006	-0.934312	1	1
42	0	6	3	3	0	5	4	4	2020	1	1	4	3	3	4	3	4	0	1	0	0	1	1	2	2	3	0	0	1	2	1	1	0.25	1.8	1	0	3.625	-0.59041	-0.439808	0.720018	-0.59041	-0.439808	1	1
44	0	6	3	3	0	5	4	4	2022	1	1	4	4	4	4	4	4	0	0	0	0	3	1	1	1	2	0	0	1	2	1	1	0	1.6	1	0	4	-1.09628	-0.958045	1.47526	-1.09628	-0.958045	1	1
20	0	6	3	3	0	8	3	3	2020	1	1	4	4	4	4	4	4	1	0	0	0	1	1	1	1	1	0	0	0	2	1	1	0.25	1	1	0	3.75	-0.851715	-1.47844	0.833939	-0.851715	-1.47844	1	1
22	0	6	1	4	0	7	4	4	2022	1	1	4	4	4	4	4	4	1	0	1	0	3	2	1	2	1	0	0	0	2	1	1	0.5	1.8	1	0	4	0.0808265	-0.562905	1.47526	0.0808265	-0.562905	1	1
39	1	4	3	3	0	5	4	3	2020	0	1	1	3	3	1	2	4	1	0	1	0	4	1	1	1	1	0	0	1	1	1	1	0.5	1.6	1	0	2.625	0.0808265	-0.910174	-1.10086	0.0808265	-0.910174	1	1
41	1	4	2	3	0	6.750338	3	3	2022	0	1	3	3	4	3	2	4	1	0	1	0	1	1	1	1	5	0	0	1	1	1	1	0.5	1.8	1	0	3.125	0.0808265	-0.912238	-0.250634	0.0808265	-0.912238	1	1
36	0	4	2	2	0	8	3	2	2020	0	1	3	2	3	4	3	4	1	0	0	0	3	2	3	3	2	0	0	1	2	1	1	0.25	2.6	1	0	3	-0.851715	0.878305	-0.605883	-0.851715	0.878305	1	1
34	0	4	2	2	0	6.95894	3	2	2022	0	1	4	3	4	3	3	4	1	1	1	1	3	3	2	3	4	0	0	1	1	1	1	1	3	1	0	3.25	1.1415	0.942566	-0.160271	0.675231	0.193549	1	1
49	1	5	2	2	0	10	4	3	2020	0	0	4	3	3	4	3	4	1	1	1	1	5	3	2	3	1	0	0	1	1	1	1	1	2.8	1	0	3.5	1.1415	0.896759	0.39619	0.864097	1.44449	1	1
51	1	5	2	3	0	6.750338	4	4	2022	0	0	4	3	4	4	4	4	1	0	1	0	3	1	1	1	1	0	0	1	1	1	1	0.5	1.4	1	0	3.875	0.0808265	-1.0996	1.28907	0.0808265	-1.0996	1	1
47	0	5	1	1	0	7.287108	3	4	2022	0	0	4	4	4	4	4	4	1	0	1	0	1	1	1	1	1	0	0	1	1	1	1	0.5	1	1	0	3.875	0.0808265	-1.47844	1.15777	0.0808265	-1.47844	1	1
21	0	5	1	1	0	6	3	4	2020	0	0	4	4	4	4	4	4	0	0	0	0	3	3	1	3	3	0	0	0	2	1	1	0	2.6	1	0	3.875	-1.09628	0.256888	1.15777	-1.09628	0.256888	1	1
19	0	5	1	1	0	5	3	4	2022	0	0	4	3	3	3	3	4	1	1	0	1	3	3	2	2	3	0	0	0	2	1	1	0.75	2.6	1	0	3.375	0.20896	0.589613	0.157953	0.20896	0.589613	1	1
54	1	3	2	3	0	9	2	2	2020	1	1	3	3	2	3	3	3	1	0	1	0	1	1	1	3	2	0	0	1	1	1	1	0.5	1.6	1	0	2.625	0.0808265	-0.914084	-1.52879	0.488884	0.186999	1	1
56	1	3	3	3	0	6.630772	4	2	2022	1	1	3	3	3	3	3	3	1	0	1	0	3	3	3	3	2	0	0	1	1	1	1	0.5	2.8	1	0	3	0.0808265	1.20359	-0.564373	0.211479	0.770851	1	1
34	1	3	3	3	0	10	4	3	2020	1	1	3	3	4	4	3	4	1	1	0	1	3	1	2	1	1	0	0	1	1	1	1	0.75	1.6	1	0	3.5	0.20896	-0.555468	0.551053	0.675231	0.193549	1	1
32	1	3	4	4	0	6.302604	2	3	2022	1	1	3	3	3	3	3	4	1	1	0	0	5	1	1	1	3	0	0	1	1	1	1	0.5	2.2	1	0	3	-0.345849	-0.43765	-0.657934	-0.345849	-0.43765	1	1
33	0	3	3	2	0	3	2	3	2020	1	1	3	3	3	4	3	4	1	1	0	0	3	3	4	4	2	0	0	1	1	1	1	0.5	3.2	1	0	3.125	-0.345849	1.95912	-0.41336	-0.345849	1.95912	1	1
35	0	3	1	2	0	8	2	2	2022	1	1	3	3	3	3	3	3	1	0	0	0	1	1	1	2	1	0	0	1	1	1	1	0.25	1.2	1	0	2.75	-0.851715	-1.26704	-1.19935	-0.851715	-1.26704	1	1
54	0	2	1	1	0	10	4	4	2020	0	0	3	1	3	4	4	4	0	1	1	1	3	4	1	5	5	0	0	1	1	1	1	0.75	3.6	1	0	3.375	0.896941	1.28808	0.412699	0.488884	0.186999	1	1
56	0	2	2	1	0	7.167542	2	3	2022	0	0	3	3	3	3	3	4	0	1	1	0	5	1	1	4	4	0	0	1	1	1	1	0.5	3	1	0	3	0.342131	0.338108	-0.657934	0.211479	0.770851	1	1
23	0	1	1	1	0	10	2	4	2020	0	0	2	2	4	1	3	4	0	1	0	0	3	3	1	2	3	0	0	0	1	1	1	0.25	2.4	1	0	2.75	-0.59041	0.0454849	-0.854578	-0.59041	0.0454849	1	1
25	0	2	1	1	0	3	3	4	2022	0	0	1	3	4	1	1	4	0	1	0	0	3	3	1	3	1	0	0	1	1	1	1	0.25	2.2	1	0	2.625	-0.59041	-0.0262136	-1.00471	-0.59041	-0.0262136	1	1
41	1	4	5	5	0	10	4	3	2020	0	1	2	2	3	1	1	2	1	0	1	0	4	2	3	2	1	0	0	1	2	1	1	0.5	2.4	1	0	2.25	0.0808265	0.714774	-1.78729	0.0808265	0.714774	1	1
43	1	6	3	3	0	6.630772	4	2	2022	0	1	3	4	3	1	1	3	1	0	1	0	2	2	1	2	1	0	0	1	1	1	1	0.5	1.6	1	0	2.625	0.0808265	-0.752327	-1.34658	0.0808265	-0.752327	1	1
38	0	4	3	3	0	8	4	3	2020	0	1	3	3	4	3	3	3	1	0	1	0	3	3	1	2	1	0	0	1	2	1	1	0.5	2	1	0	3.25	0.0808265	-0.237616	0.088886	0.0808265	-0.237616	1	1
40	0	6	3	3	0	6.630772	4	4	2022	0	1	4	4	4	2	3	4	1	1	0	1	1	3	2	1	1	0	0	1	2	1	1	0.75	1.6	1	0	3.625	0.20896	-0.283735	0.746486	0.20896	-0.283735	1	1
44	0	2	5	5	0	10	1	1	2020	0	1	3	3	4	4	3	4	1	1	1	1	1	1	1	1	1	0	0	1	1	1	1	1	1	1	0	2.875	1.1415	-1.47844	-1.04907	1.1415	-1.47844	1	1
46	0	2	5	5	0	5.974436	3	3	2022	1	1	2	2	4	2	4	4	1	1	0	0	1	1	1	1	1	0	0	1	1	1	1	0.5	1	1	0	3	-0.345849	-1.47844	-0.376719	-0.345849	-1.47844	1	1
59	1	1	4	5	0	8	4	3	2020	0	0	4	4	4	4	4	4	1	0	1	0	2	2	1	1	1	0	0	1	1	1	1	0.5	1.4	1	0	3.875	0.0808265	-0.96373	1.15143	0.0808265	-0.96373	1	1
57	1	2	3	5	0	10	2	4	2022	0	0	3	3	4	3	4	4	1	1	1	1	1	1	2	1	1	0	0	1	1	1	1	1	1.2	1	0	3.375	1.1415	-0.934312	0.234948	1.1415	-0.934312	1	1
49	0	4	3	3	0	5	2	2	2020	0	0	3	3	4	4	4	4	1	1	1	1	2	2	2	2	2	0	0	1	1	1	1	1	2	1	0	3.25	1.1415	-0.066648	-0.168134	1.1415	-0.066648	1	1
51	0	3	3	3	0	5	2	4	2022	0	0	4	4	4	4	4	4	1	0	0	0	3	2	1	2	3	0	0	1	1	1	1	0.25	2.2	1	0	3.75	-0.851715	-0.279803	0.840276	-0.851715	-0.279803	1	1
19	0	4	2	1	0	7	3	3	2020	0	0	4	4	4	4	4	4	0	0	0	0	3	2	1	3	2	0	0	0	2	1	1	0	2.2	1	0	3.75	-1.09628	-0.209951	0.833939	-1.09628	-0.209951	1	1
21	0	1	1	3	0	10	2	3	2022	0	0	3	4	4	4	4	4	0	1	0	0	3	2	2	3	3	0	0	0	1	1	1	0.25	2.6	1	0	3.5	-0.59041	0.475727	0.34188	-0.59041	0.475727	1	1
57	1	1	3	3	0	8	4	4	2020	0	1	4	4	4	4	4	4	0	0	0	0	5	2	1	2	1	0	0	0	1	1	1	0	2.2	1	0	4	-1.09628	-0.18406	1.47526	-0.507725	0.375534	1	1
59	1	1	3	3	0	8	4	4	2022	0	1	4	4	4	4	4	4	1	0	1	0	2	2	1	2	3	0	0	0	1	1	1	0.5	2	1	0	4	0.0808265	-0.469226	1.47526	0.0808265	-0.469226	1	1
35	1	5	4	4	0	7	4	4	2020	1	1	4	4	3	4	4	4	0	0	0	0	3	1	1	3	1	0	0	1	1	1	1	0	1.8	1	0	3.875	-1.09628	-0.67679	1.14583	-0.474582	-0.0597705	1	1
33	1	5	4	4	0	5	3	4	2022	1	1	3	4	3	4	4	4	1	1	0	0	3	1	2	3	2	0	0	1	1	1	1	0.5	2.2	1	0	3.625	-0.345849	0.00888843	0.653767	-0.285144	0.315149	1	1
46	1	1	3	3	0	5	1	4	2020	1	1	4	4	4	4	4	4	1	1	1	0	1	3	1	3	4	0	0	1	1	1	1	0.75	2.4	1	0	3.625	0.586692	0.0195939	0.522786	0.333759	0.537147	1	1
44	1	1	4	4	0	6.302604	2	3	2022	0	1	3	4	3	3	3	4	1	1	1	0	1	2	1	2	2	0	0	1	1	1	1	0.75	1.6	1	0	3.125	0.586692	-0.800198	-0.471748	0.333759	0.195184	1	1
37	0	2	3	3	0	10	2	2	2020	0	0	3	3	4	3	4	4	0	1	0	0	1	1	1	1	1	0	0	1	2	1	1	0.25	1	1	0	3.125	-0.59041	-1.47844	-0.412708	-0.59041	-1.47844	1	1
39	0	2	2	2	0	10	4	4	2022	0	0	3	3	4	4	4	4	1	1	0	0	1	1	1	1	1	0	0	1	1	1	1	0.5	1	1	0	3.75	-0.345849	-1.47844	1.1145	-0.345849	-1.47844	1	1
41	1	1	2	2	0	7	4	4	2020	0	0	3	4	3	4	4	4	1	1	1	0	3	5	1	2	3	0	0	1	2	1	1	0.75	2.8	1	0	3.75	0.586692	0.696062	0.971257	0.586692	0.696062	1	1
43	1	1	3	2	0	6.839375	4	4	2022	0	0	3	4	3	4	3	4	1	1	1	1	2	4	2	1	1	0	0	1	2	1	1	1	2	1	0	3.625	1.1415	0.230975	0.731635	1.1415	0.230975	1	1
56	0	5	4	4	0	8	3	4	2020	0	0	3	2	2	4	4	4	1	1	1	1	3	1	1	1	1	0	0	1	1	1	1	1	1.4	1	0	3.25	1.1415	-1.0996	-0.0480362	1.1415	-1.0996	1	1
54	0	3	5	4	0	6.183039	2	2	2022	0	0	3	3	3	4	4	4	1	1	0	1	1	1	1	1	1	0	0	1	1	1	1	0.75	1	1	0	3.125	0.20896	-1.47844	-0.497565	0.20896	-1.47844	1	1
35	1	5	3	2	0	9	4	4	2020	0	0	4	4	4	4	4	4	0	0	1	0	4	1	1	1	3	0	0	1	1	1	1	0.25	2	1	0	4	-0.163735	-0.627072	1.47526	-0.474582	-0.0597705	1	1
33	1	2	3	1	0	7.047977	4	3	2022	0	0	3	4	3	4	4	4	0	1	0	0	3	3	2	2	1	0	0	1	1	1	1	0.25	2.2	1	0	3.625	-0.59041	0.306512	0.64743	-0.285144	0.315149	1	1
34	0	5	2	1	0	5	3	3	2020	0	0	3	3	2	3	3	3	1	1	0	0	4	1	1	1	1	0	0	1	1	1	1	0.5	1.6	1	0	2.875	-0.345849	-0.910174	-0.887467	-0.345849	-0.910174	1	1
32	0	2	2	1	0	7.167542	2	3	2022	0	0	3	3	4	4	4	4	0	1	0	1	1	1	2	1	1	0	0	1	1	1	1	0.5	1.2	1	0	3.375	-0.0356006	-0.934312	0.155694	-0.190725	-0.272366	1	1
39	0	3	4	4	0	10	3	3	2020	1	1	3	2	2	3	3	4	1	1	0	0	1	1	1	1	1	0	0	1	1	1	1	0.5	1	1	0	2.875	-0.345849	-1.47844	-0.856061	-0.345849	-1.47844	1	1
37	0	3	3	3	0	6.630772	2	2	2022	1	1	2	3	2	3	3	4	1	0	1	0	1	2	1	1	2	0	0	1	1	1	1	0.5	1.4	1	0	2.625	0.0808265	-1.0116	-1.48576	0.0808265	-1.0116	1	1
57	0	2	3	3	0	5	4	4	2020	1	0	3	4	4	4	4	4	1	0	1	0	3	4	1	4	4	0	0	1	1	1	1	0.5	3.2	1	0	3.875	0.0808265	0.935129	1.30069	-0.507725	0.375534	1	1
55	0	2	2	2	0	6.95894	3	3	2022	0	0	3	4	4	4	4	4	1	1	1	0	2	3	2	2	1	0	0	1	1	1	1	0.75	2	1	0	3.625	0.586692	0.11709	0.65937	0.586692	0.11709	1	1
31	0	3	3	3	1	8	3	3	2020	1	1	4	4	3	4	3	4	1	1	0	1	1	3	2	2	1	1	0	1	3	1	1	0.75	1.8	1	0	3.5	0.20896	-0.0723324	0.264885	0.20896	-0.0723324	1	1
29	0	3	1	1	1	7.287108	4	4	2022	1	1	4	4	4	4	4	4	0	0	0	0	1	3	1	1	1	1	0	1	3	1	1	0	1.4	1	0	4	-1.09628	-0.827863	1.47526	-1.09628	-0.827863	1	1
44	0	3	1	2	0	5	4	4	2020	1	1	4	4	4	4	4	4	1	0	1	0	3	5	1	3	5	0	0	1	1	1	1	0.5	3.4	1	0	4	0.0808265	1.19057	1.47526	0.333759	0.195184	1	1
46	0	3	2	2	0	6.95894	4	3	2022	1	1	4	4	4	4	4	4	1	0	1	0	4	4	1	3	5	0	0	1	1	1	1	0.5	3.4	1	0	3.875	0.0808265	1.0547	1.15143	0.333759	0.537147	1	1
17	1	3	1	4	0	3	4	4	2020	1	1	3	3	4	4	4	4	0	1	1	0	5	3	1	3	2	0	0	0	1	1	1	0.5	2.8	1	0	3.75	0.342131	0.494181	1.1145	0.342131	0.494181	1	1
19	1	3	1	3	0	6.869903	4	4	2022	1	1	4	4	4	4	4	4	0	0	1	0	5	1	1	2	5	0	0	0	1	1	1	0.25	2.8	1	0	4	-0.163735	0.0568537	1.47526	-0.163735	0.0568537	1	1
33	1	5	4	4	0	7	4	4	2020	0	1	4	4	3	4	4	4	1	0	1	0	4	4	1	3	2	0	0	1	1	1	1	0.5	2.8	1	0	3.875	0.0808265	0.630048	1.14583	-0.285144	0.315149	1	1
35	1	5	3	4	0	7	4	4	2022	0	1	4	4	2	4	4	4	0	0	1	0	4	4	1	4	4	0	0	1	2	1	1	0.25	3.4	1	0	3.75	-0.163735	1.12455	0.816395	-0.474582	-0.0597705	1	1
32	0	5	3	3	0	5	3	3	2020	0	1	4	4	4	4	3	4	1	1	0	0	5	1	2	1	5	0	0	1	1	1	1	0.5	2.8	1	0	3.625	-0.345849	0.389579	0.594317	-0.190725	-0.272366	1	1
30	0	5	3	3	0	8	4	4	2022	0	1	4	4	4	4	3	4	1	0	1	0	1	1	1	1	2	0	0	1	1	1	1	0.5	1.2	1	0	3.875	0.0808265	-1.33689	1.23563	0.0808265	-1.33689	1	1
48	0	2	3	4	0	8	3	2	2020	0	0	3	3	2	3	3	4	1	1	0	0	5	4	1	2	1	0	0	1	1	1	1	0.5	2.6	1	0	2.875	-0.345849	0.466516	-0.993702	-0.345849	0.466516	1	1
46	0	2	4	4	0	6.302604	4	4	2022	0	0	3	3	3	4	3	4	1	1	0	1	2	2	2	1	1	0	0	1	1	1	1	0.75	1.6	1	0	3.5	0.20896	-0.419601	0.545449	0.20896	-0.419601	1	1
51	0	2	1	2	0	1	3	2	2020	0	0	3	3	3	4	3	2	1	1	0	1	5	3	1	5	4	0	0	1	1	1	1	0.75	3.6	1	0	2.875	0.20896	1.20009	-0.854881	0.024024	-0.262671	1	1
49	0	2	2	2	0	10	3	3	2022	0	0	3	3	3	3	3	4	1	0	0	0	3	3	1	3	3	0	0	1	1	1	1	0.25	2.6	1	0	3.125	-0.851715	0.256888	-0.340443	-0.851715	0.256888	1	1
68	1	6	3	3	0	10	3	3	2020	1	1	3	3	2	3	4	4	1	1	1	0	3	2	1	2	3	0	0	1	1	1	1	0.75	2.2	1	0	3.125	0.586692	-0.279803	-0.430252	0.586692	-0.279803	1	1
66	1	6	3	3	0	10	4	4	2022	1	1	2	2	1	2	4	4	1	0	1	0	3	4	3	1	3	0	0	1	1	1	1	0.5	2.8	1	0	2.875	0.0808265	1.24763	-0.723694	0.0808265	1.24763	1	1
63	1	3	2	2	0	2	3	3	2020	1	1	2	3	3	4	3	4	1	0	1	0	4	4	3	4	5	0	0	1	1	1	1	0.5	4	1	0	3.125	0.0808265	2.35436	-0.270438	0.0808265	2.35436	1	1
61	1	3	2	3	0	8	4	4	2022	1	1	3	3	4	3	4	4	1	1	0	1	3	3	2	3	2	0	0	1	1	1	1	0.75	2.6	1	0	3.625	0.20896	0.659465	0.869928	0.20896	0.659465	1	1
53	1	2	5	4	0	3	3	1	2020	1	1	4	4	3	4	4	4	1	1	1	1	5	2	2	1	2	0	0	1	1	1	1	1	2.4	1	0	3.375	1.1415	0.290216	-0.143148	0.611164	-0.594112	1	1
51	1	2	4	4	0	6.302604	3	4	2022	1	0	3	3	3	4	3	4	1	1	0	1	1	1	1	1	4	0	0	1	1	1	1	0.75	1.6	1	0	3.375	0.20896	-1.05379	0.227959	0.024024	-0.262671	1	1
53	1	3	3	5	0	9	3	3	2020	0	1	4	4	4	4	4	4	1	0	1	0	1	1	1	1	1	0	0	1	1	1	1	0.5	1	1	0	3.75	0.0808265	-1.47844	0.833939	0.611164	-0.594112	1	1
51	1	3	3	4	0	6.422169	2	2	2022	0	1	4	4	4	4	4	4	1	1	0	0	1	1	2	1	1	0	0	1	1	1	1	0.5	1.2	1	0	3.5	-0.345849	-0.934312	0.192621	0.024024	-0.262671	1	1
39	1	5	2	3	0	5	4	2	2020	1	1	1	1	1	1	3	1	1	1	1	0	2	3	2	3	2	0	0	1	1	1	1	0.75	2.4	1	0	1.75	0.586692	0.470043	-2.86908	0.120422	0.0573516	1	1
41	1	5	3	3	0	5	4	4	2022	0	1	3	3	3	2	2	4	1	0	1	0	3	5	1	3	3	0	0	1	1	1	1	0.5	3	1	0	3.125	0.0808265	0.907464	-0.183322	-0.132511	0.208129	1	1
39	0	5	4	3	0	5	2	4	2020	1	1	3	3	2	3	3	3	1	1	0	0	2	3	1	1	3	0	0	1	1	1	1	0.5	2	1	0	2.875	-0.345849	-0.35534	-0.88113	0.120422	0.0573516	1	1
41	0	5	1	3	0	6.869903	2	2	2022	1	1	3	3	2	3	3	3	1	1	0	0	3	2	1	1	3	0	0	1	2	1	1	0.5	2	1	0	2.625	-0.345849	-0.491206	-1.52879	-0.132511	0.208129	1	1
52	0	4	3	3	0	6	2	4	2020	0	1	4	4	3	4	4	4	1	1	1	0	3	4	1	3	5	0	0	1	1	1	1	0.75	3.2	1	0	3.625	0.586692	0.865277	0.510845	0.586692	0.865277	1	1
28	1	4	3	2	0	7	4	3	2020	0	1	3	4	4	3	3	4	1	1	0	1	2	4	2	2	5	1	0	0	4	1	1	0.75	3	1	0	3.5	0.20896	1.00858	0.492664	0.20896	1.00858	1	1
30	1	3	3	3	0	8	4	4	2022	0	1	4	4	3	3	4	4	1	1	1	0	2	4	1	4	5	1	0	0	4	1	1	0.75	3.2	1	0	3.75	0.586692	0.887258	0.901252	0.586692	0.887258	1	1
43	1	4	3	5	0	10	3	3	2022	0	1	4	4	4	4	4	4	1	0	0	0	1	1	1	1	1	0	0	1	1	1	1	0.25	1	1	0	3.75	-0.851715	-1.47844	0.833939	-0.851715	-1.47844	1	1
44	1	6	1	1	0	2	3	3	2020	1	1	4	4	4	4	4	4	1	0	1	0	4	4	1	5	5	0	0	1	1	1	1	0.5	3.8	1	0	3.75	0.0808265	1.4775	0.833939	0.29216	1.11661	1	1
42	1	6	1	1	0	7.287108	4	4	2022	1	1	4	4	4	4	4	4	1	0	0	0	5	3	1	5	3	0	0	1	1	1	1	0.25	3.4	1	0	4	-0.851715	1.05854	1.47526	-0.385444	1.22298	1	1
46	0	6	1	3	0	10	4	4	2020	1	1	4	4	4	4	4	4	1	0	1	0	5	5	1	1	1	0	0	1	1	1	1	0.5	2.6	1	0	4	0.0808265	0.580402	1.47526	0.0808265	0.580402	1	1
44	0	6	3	3	0	6.630772	3	4	2022	1	1	3	2	2	4	4	4	1	1	0	1	5	5	1	5	1	0	0	1	1	1	1	0.75	3.4	1	0	3.25	0.20896	1.42601	-0.0480362	0.29216	1.11661	1	1
19	0	6	1	2	0	8	3	3	2020	1	1	3	3	4	4	4	4	0	1	0	1	2	2	2	2	2	0	0	0	2	1	1	0.5	2	1	0	3.5	-0.0356006	-0.066648	0.473184	-0.0356006	-0.066648	1	1
21	0	6	4	2	0	6.719809	4	3	2022	1	1	3	3	4	4	4	4	0	1	0	0	3	2	2	3	2	0	0	0	2	1	1	0.25	2.4	1	0	3.625	-0.59041	0.334177	0.790675	-0.59041	0.334177	1	1
59	0	3	5	4	0	5	3	4	2020	1	1	3	4	4	4	4	4	1	0	1	0	3	1	1	1	4	0	0	1	1	1	1	0.5	2	1	0	3.75	0.0808265	-0.674944	0.983198	0.249448	-0.344722	1	1
57	0	2	3	4	0	5	3	4	2022	1	1	3	4	3	4	4	4	1	1	0	0	5	3	2	3	4	0	0	1	1	1	1	0.5	3.4	1	0	3.625	-0.345849	1.32141	0.653767	-0.0350019	0.396038	1	1
59	1	3	3	5	0	6	2	2	2020	1	1	3	3	3	3	3	4	1	0	1	0	1	1	1	1	3	1	0	1	3	1	1	0.5	1.4	1	0	2.875	0.0808265	-1.19534	-0.981762	0.249448	-0.344722	1	1
57	1	2	4	5	0	6.094001	4	3	2022	1	1	3	3	4	4	4	4	1	1	0	0	1	1	2	1	1	1	0	1	3	1	1	0.5	1.2	1	0	3.625	-0.345849	-0.934312	0.790675	-0.0350019	0.396038	1	1
57	0	2	2	3	0	5	2	2	2020	0	0	3	3	3	3	3	3	1	1	1	0	3	3	2	3	3	0	0	1	1	1	1	0.75	2.8	1	0	2.75	0.586692	0.801016	-1.19935	-0.0350019	0.396038	1	1
59	0	2	4	3	0	5	2	2	2022	0	0	3	2	3	4	4	4	1	1	1	0	3	1	3	3	4	0	0	1	1	1	1	0.75	2.8	1	0	3	0.586692	0.836118	-0.683751	0.249448	-0.344722	1	1
42	0	4	1	1	0	10	3	3	2020	1	0	3	4	2	3	3	4	1	0	1	0	4	4	2	2	5	0	0	1	1	1	1	0.5	3.4	1	0	3.125	0.0808265	1.38742	-0.483689	-0.385444	1.22298	1	1
44	0	4	2	2	0	8	2	2	2022	1	0	3	3	2	3	3	4	1	1	1	0	4	3	1	3	3	0	0	1	1	1	1	0.75	2.8	1	0	2.75	0.586692	0.44631	-1.31119	0.29216	1.11661	1	1
56	0	2	3	3	0	7	3	4	2020	0	1	4	3	3	4	4	4	1	1	1	0	3	3	2	1	1	0	0	1	1	1	1	0.75	2	1	0	3.625	0.586692	0.0951092	0.642149	0.333759	-0.408564	1	1
54	0	2	3	3	0	6.630772	4	3	2022	0	1	4	4	4	4	4	4	1	0	1	0	1	3	1	3	3	0	0	1	1	1	1	0.5	2.2	1	0	3.875	0.0808265	-0.121957	1.15143	0.611164	0.0674654	1	1
54	1	2	2	4	0	3	2	4	2020	0	1	3	3	4	2	4	4	1	1	1	1	3	3	1	3	3	0	0	1	1	1	1	1	2.6	1	0	3.25	1.1415	0.256888	-0.00962673	0.611164	0.0674654	1	1
56	1	2	5	5	0	10	4	3	2022	0	1	4	4	4	4	4	4	1	0	1	0	1	1	1	1	5	0	0	1	1	1	1	0.5	1.8	1	0	3.875	0.0808265	-0.912238	1.15143	0.333759	-0.408564	1	1
54	0	3	5	3	0	10	4	4	2020	0	0	4	4	3	4	2	4	1	1	1	1	1	1	2	1	1	0	0	1	2	1	1	1	1.2	1	0	3.625	1.1415	-0.934312	0.666581	0.434385	-0.357726	1	1
52	0	2	1	1	0	7.287108	4	3	2022	0	0	3	4	2	1	3	4	1	0	1	0	1	1	1	5	5	0	0	1	2	1	1	0.5	2.6	1	0	3	0.0808265	-0.0666269	-0.655347	0.0808265	0.962794	1	1
54	1	3	3	3	0	5	4	4	2020	0	0	3	4	4	4	4	4	1	0	1	0	2	3	1	5	5	0	0	1	1	1	1	0.5	3.2	1	0	3.875	0.0808265	0.773372	1.30069	0.434385	-0.357726	1	1
52	1	2	5	3	0	10	4	4	2022	0	0	4	4	4	4	4	4	1	0	1	0	5	5	1	5	5	0	0	1	1	1	1	0.5	4.2	1	0	4	0.0808265	1.99222	1.47526	0.0808265	0.962794	1	1
22	0	3	3	3	0	6	3	3	2020	0	0	3	4	4	4	4	4	1	1	0	0	3	3	2	2	3	0	0	0	2	1	1	0.5	2.6	1	0	3.625	-0.345849	0.589613	0.65937	-0.345849	0.589613	1	1
24	0	1	3	3	0	6.630772	3	3	2022	0	0	4	1	4	1	4	4	1	1	0	0	1	1	1	1	2	0	0	0	2	1	1	0.5	1.2	1	0	3	-0.345849	-1.33689	-0.458342	-0.345849	-1.33689	1	1
33	1	5	3	3	0	6	2	2	2020	1	1	4	4	4	4	4	4	1	1	1	0	3	4	2	4	4	1	0	0	4	1	1	0.75	3.4	1	0	3.5	0.586692	1.47926	0.192621	0.333759	0.325697	1	1
35	1	5	3	3	0	6.630772	2	2	2022	1	1	4	4	3	4	4	4	1	1	0	1	2	4	2	3	2	1	0	0	4	1	1	0.75	2.6	1	0	3.375	0.20896	0.795331	-0.13681	0.20896	0.267867	1	1
40	0	5	1	2	0	8	4	2	2020	1	1	3	4	3	3	3	3	1	0	1	0	1	3	1	1	4	0	0	1	1	1	1	0.5	2	1	0	3.125	0.0808265	-0.403211	-0.378187	0.0808265	-0.403211	1	1
42	0	5	3	3	0	6.630772	3	4	2022	1	1	4	4	4	4	4	4	1	0	1	0	3	3	1	1	5	0	0	1	2	1	1	0.5	2.6	1	0	3.875	0.0808265	0.117183	1.15777	0.0808265	0.117183	1	1
27	0	6	5	5	0	5	2	2	2020	0	1	3	3	3	4	3	3	1	1	0	0	3	3	1	1	1	0	0	1	1	1	1	0.5	1.8	1	0	2.875	-0.345849	-0.449019	-0.95478	-0.345849	-0.449019	1	1
25	0	6	5	5	0	10	2	2	2022	1	1	3	3	3	3	3	3	1	1	0	0	1	1	1	1	3	0	0	1	1	1	1	0.5	1.4	1	0	2.75	-0.345849	-1.19534	-1.19935	-0.345849	-1.19534	1	1
48	1	4	3	3	0	5	4	4	2020	0	0	3	3	4	3	3	4	1	1	1	1	3	3	2	3	2	0	0	1	1	1	1	1	2.6	1	0	3.5	1.1415	0.659465	0.630306	1.1415	0.659465	1	1
50	1	3	3	3	0	6.630772	3	4	2022	0	0	3	3	4	4	3	4	1	1	1	1	3	1	2	3	3	0	0	1	1	1	1	1	2.4	1	0	3.5	1.1415	0.150439	0.55739	1.1415	0.150439	1	1
49	0	4	4	4	0	8	4	4	2020	0	0	4	3	3	4	3	4	1	1	1	0	1	2	2	1	1	0	0	1	1	1	1	0.75	1.4	1	0	3.625	0.586692	-0.609023	0.720018	0.586692	-0.609023	1	1
51	0	3	4	4	0	6.302604	4	4	2022	0	0	3	3	3	4	3	4	1	1	1	1	1	1	2	1	1	0	0	1	1	1	1	1	1.2	1	0	3.5	1.1415	-0.934312	0.545449	1.1415	-0.934312	1	1
33	0	5	3	3	0	8	3	3	2020	1	1	3	4	3	3	3	4	1	0	1	0	1	3	1	1	1	0	0	1	1	1	1	0.5	1.4	1	0	3.25	0.0808265	-0.827863	-0.154257	0.333759	0.325697	1	1
35	0	5	3	3	0	8	4	3	2022	1	1	4	3	3	3	3	4	1	1	0	1	4	3	1	1	1	0	0	1	1	1	1	0.75	2	1	0	3.375	0.20896	-0.259597	0.151616	0.20896	0.267867	1	1
26	0	1	2	2	0	6.95894	4	4	2022	0	0	4	4	3	4	4	4	1	0	1	0	4	4	1	2	3	1	0	1	4	1	1	0.5	2.8	1	0	3.875	0.0808265	0.560195	1.14583	-0.385444	-0.0960657	1	1
56	0	5	3	5	0	5	3	3	2020	0	0	4	4	4	4	4	4	1	0	1	0	5	5	1	5	5	0	0	1	1	1	1	0.5	4.2	1	0	3.75	0.0808265	1.99222	0.833939	0.0808265	1.99222	1	1
54	0	6	5	5	0	5	4	3	2022	0	0	4	4	4	4	4	4	1	0	1	0	1	1	1	1	5	0	0	1	1	1	1	0.5	1.8	1	0	3.875	0.0808265	-0.912238	1.15143	0.434385	-0.357726	1	1
58	1	5	1	3	0	10	1	2	2020	0	0	1	3	1	1	1	4	1	1	0	0	1	1	1	1	1	0	0	1	1	1	1	0.5	1	1	0	1.75	-0.345849	-1.47844	-3.27564	-0.345849	-1.47844	1	1
60	1	6	1	1	0	10	3	2	2022	0	0	2	4	1	1	4	4	0	0	0	0	1	1	1	1	1	0	0	1	1	1	1	0	1	1	0	2.625	-1.09628	-1.47844	-1.56104	-1.09628	-1.47844	1	1
30	1	5	3	3	0	10	2	3	2020	0	0	3	4	3	3	4	4	1	1	0	1	4	2	1	4	1	0	0	1	1	1	1	0.75	2.4	1	0	3.25	0.20896	0.0493228	-0.232125	0.20896	0.0493228	1	1
32	1	6	3	3	0	6.630772	4	3	2022	0	0	4	4	4	4	4	4	1	0	1	0	1	2	1	1	1	0	0	1	1	1	1	0.5	1.2	1	0	3.875	0.0808265	-1.15315	1.15143	0.0808265	-1.15315	1	1
28	0	5	3	3	0	8	3	3	2020	0	0	3	3	3	4	3	4	1	1	0	1	2	1	1	2	1	0	0	1	1	1	1	0.75	1.4	1	0	3.25	0.20896	-1.07762	-0.0958691	0.20896	-1.07762	1	1
26	0	6	3	3	0	8	4	4	2022	0	0	3	4	4	4	4	4	1	0	0	0	2	2	1	2	1	0	0	1	1	1	1	0.25	1.6	1	0	3.875	-0.851715	-0.752327	1.30069	-0.385444	-0.0960657	1	1
67	0	2	5	5	0	10	2	1	2020	0	1	2	2	2	4	4	4	1	1	1	0	2	2	1	1	1	0	0	1	2	1	1	0.75	1.4	1	0	2.625	0.586692	-0.96373	-1.51158	0.586692	-0.96373	1	1
65	0	2	3	3	0	6.630772	2	4	2022	0	1	4	3	3	4	4	4	1	1	0	0	5	1	2	1	3	0	0	1	2	1	1	0.5	2.4	1	0	3.5	-0.345849	0.106478	0.324659	0.120422	-0.0747961	1	1
65	1	2	4	4	0	5	3	4	2020	0	1	3	3	4	4	4	4	1	1	1	0	1	2	2	2	2	0	0	1	2	1	1	0.75	1.8	1	0	3.625	0.586692	-0.25607	0.797012	0.120422	-0.0747961	1	1
63	1	2	3	3	0	6.630772	3	4	2022	0	1	3	3	4	4	4	4	1	1	1	0	1	1	2	1	1	0	0	1	2	1	1	0.75	1.2	1	0	3.625	0.586692	-0.934312	0.797012	0.586692	-0.934312	1	1
65	0	5	2	3	0	6.750338	4	4	2022	0	0	4	3	4	1	4	4	1	1	1	1	5	5	2	5	5	0	0	1	1	1	1	1	4.4	1	0	3.5	1.1415	2.53634	0.555348	1.1415	2.53634	1	1
69	1	5	1	1	0	7.287108	4	4	2022	0	0	4	1	4	4	4	4	1	1	1	0	5	5	2	5	5	0	0	1	1	1	1	0.75	4.4	1	0	3.625	0.586692	2.53634	0.916699	0.586692	2.53634	1	1
42	1	5	5	5	0	7	3	4	2022	0	1	3	3	3	2	4	4	1	1	0	0	1	1	1	1	2	0	0	1	1	1	1	0.5	1.2	1	0	3.25	-0.345849	-1.33689	-0.0215675	-0.345849	-1.33689	1	1
41	0	5	2	2	0	5	3	2	2020	0	1	2	3	4	4	3	4	1	0	1	0	5	4	3	3	4	0	0	1	1	1	1	0.5	3.8	1	0	3.125	0.0808265	2.19083	-0.264834	0.0808265	2.19083	1	1
43	0	5	3	2	0	6.839375	2	4	2022	0	1	3	4	3	4	4	4	1	1	0	0	1	1	2	1	3	0	0	1	1	1	1	0.5	1.6	1	0	3.5	-0.345849	-0.651211	0.336277	-0.345849	-0.651211	1	1
22	0	1	1	1	0	5	3	4	2020	0	1	4	4	4	4	4	4	0	0	0	0	4	2	1	3	3	0	0	0	1	1	1	0	2.6	1	0	3.875	-1.09628	0.121021	1.15777	-1.09628	0.121021	1	1
20	0	1	2	3	0	6.750338	4	4	2022	0	1	3	3	3	4	4	4	1	1	1	0	3	4	2	4	3	0	0	0	2	1	1	0.75	3.2	1	0	3.625	0.586692	1.33771	0.785071	0.586692	1.33771	1	1
64	0	4	1	3	0	5	3	3	2020	1	1	3	1	1	4	4	4	1	1	1	0	5	3	1	5	5	0	0	1	1	1	1	0.75	3.8	1	0	2.875	0.586692	1.34164	-0.887481	0.586692	1.34164	1	1
62	0	4	3	3	0	6.630772	4	4	2022	1	1	3	2	2	4	4	4	1	1	1	1	3	3	2	3	4	0	0	1	1	1	1	1	3	1	0	3.375	1.1415	0.942566	0.269454	1.1415	0.942566	1	1
37	1	4	2	2	0	5	2	4	2020	1	1	4	4	4	3	4	4	0	1	0	0	4	3	2	3	2	0	0	1	1	1	1	0.25	2.8	1	0	3.625	-0.59041	0.848887	0.595702	-0.59041	0.848887	1	1
35	1	4	1	3	0	6.869903	3	3	2022	1	1	3	4	4	2	3	4	1	0	1	0	5	3	1	3	5	0	0	1	1	1	1	0.5	3.4	1	0	3.25	0.0808265	0.918833	-0.0694004	0.0808265	0.918833	1	1
49	0	4	3	3	0	8	4	3	2020	0	0	3	4	4	3	4	4	1	1	1	0	2	4	2	3	3	0	0	1	1	1	1	0.75	2.8	1	0	3.625	0.586692	0.936882	0.732287	0.586692	0.177762	1	1
47	0	4	3	3	0	6.630772	4	4	2022	0	0	3	4	4	4	3	4	1	1	0	0	3	3	2	2	2	0	0	1	1	1	1	0.5	2.4	1	0	3.75	-0.345849	0.448063	1.06107	-0.345849	0.448063	1	1
51	0	4	3	3	0	7	4	4	2020	0	1	1	3	3	3	3	4	1	0	1	0	3	3	1	2	2	0	0	1	1	1	1	0.5	2.2	1	0	3.125	0.0808265	-0.0960657	-0.0482621	0.0808265	-0.0960657	1	1
49	0	3	3	4	0	6.422169	2	2	2022	1	1	1	2	3	3	4	4	1	1	1	0	1	1	2	2	2	0	0	1	1	1	1	0.75	1.6	1	0	2.625	0.586692	-0.581359	-1.27746	0.586692	0.177762	1	1
19	0	4	3	3	0	2	4	4	2020	1	1	4	4	4	4	3	4	1	0	0	0	1	3	1	3	2	0	0	0	1	1	1	0.25	2	1	0	3.875	-0.851715	-0.263507	1.23563	-0.851715	-0.263507	1	1
17	0	3	4	3	0	4	3	4	2022	1	1	4	4	4	4	4	4	1	0	0	0	1	3	1	3	2	0	0	0	1	1	1	0.25	2	1	0	3.875	-0.851715	-0.263507	1.15777	-0.851715	-0.263507	1	1
56	0	2	3	4	0	6	3	3	2020	0	1	4	4	2	4	3	4	1	1	1	1	5	1	2	5	5	0	0	1	1	1	1	1	3.6	1	0	3.375	1.1415	1.23519	-0.0645458	1.1415	1.23519	1	1
58	0	2	1	1	0	7.287108	4	4	2022	0	1	2	2	2	4	3	4	1	0	1	0	5	1	1	5	5	0	0	1	1	1	1	0.5	3.4	1	0	3.125	0.0808265	0.691062	-0.144737	0.0808265	0.691062	1	1
43	1	5	2	2	0	10	4	4	2020	1	1	4	4	4	4	4	4	0	0	0	0	5	1	1	1	3	0	0	1	1	1	1	0	2.2	1	0	4	-1.09628	-0.43765	1.47526	-1.09628	-0.43765	1	1
41	1	7	3	3	0	6.630772	3	3	2022	1	1	4	4	4	4	4	4	0	0	1	0	3	3	1	5	3	0	0	1	1	1	2	0.25	3	1	0	3.75	-0.163735	0.679693	0.833939	-0.163735	0.679693	1	1
42	0	5	5	4	0	8	3	3	2020	1	1	4	4	4	4	4	4	1	0	1	0	1	5	1	1	5	0	0	1	1	1	1	0.5	2.6	1	0	3.75	0.0808265	0.388916	0.833939	0.0808265	0.388916	1	1
44	0	7	3	4	0	6.422169	3	3	2022	1	1	4	4	4	4	4	4	1	0	1	0	1	3	1	3	2	0	0	1	1	1	2	0.5	2	1	0	3.75	0.0808265	-0.263507	0.833939	0.0808265	-0.263507	1	1
37	1	4	3	3	0	5	3	4	2020	1	1	4	4	4	4	4	4	0	0	0	0	3	3	1	2	1	0	0	1	1	1	1	0	2	1	0	3.875	-1.09628	-0.237616	1.15777	-1.09628	-0.237616	1	1
39	1	4	3	3	0	5	3	4	2022	1	1	3	3	4	4	4	4	1	1	0	0	3	3	2	2	1	0	0	1	1	1	1	0.5	2.2	1	0	3.625	-0.345849	0.306512	0.797012	-0.345849	0.306512	1	1
32	0	4	3	3	0	5	3	3	2020	1	1	3	4	4	4	3	4	1	1	0	1	4	1	2	3	1	0	0	1	1	1	1	0.75	2.2	1	0	3.5	0.20896	0.05676	0.419748	0.144894	-0.00866259	1	1
34	0	4	3	4	0	6.422169	3	3	2022	1	1	3	4	4	4	4	4	1	1	0	0	4	3	2	3	1	0	0	1	1	1	1	0.5	2.6	1	0	3.625	-0.345849	0.707337	0.65937	-0.345849	0.707337	1	1
49	0	2	3	3	0	7	3	3	2020	0	0	3	4	3	4	4	4	1	1	1	0	2	3	2	1	3	0	0	1	1	1	1	0.75	2.2	1	0	3.5	0.586692	0.188788	0.329939	-0.132511	-0.644826	1	1
51	0	2	3	3	0	6.630772	4	4	2022	0	0	4	4	4	4	4	4	1	0	0	0	3	2	1	3	3	0	0	1	1	1	1	0.25	2.4	1	0	4	-0.851715	-0.0684008	1.47526	-0.26883	-0.594819	1	1
48	1	2	3	3	0	4	4	4	2020	0	0	4	4	4	4	4	4	1	0	1	0	4	3	1	3	4	0	0	1	1	1	1	0.5	3	1	0	4	0.0808265	0.58786	1.47526	0.0808265	0.58786	1	1
50	1	2	3	3	0	6.630772	4	4	2022	0	0	4	4	4	4	4	4	1	0	0	0	4	4	1	4	4	0	0	1	1	1	1	0.25	3.4	1	0	4	-0.851715	1.12455	1.47526	-0.385444	-0.176944	1	1
59	0	5	1	5	0	5	4	4	2020	0	1	4	4	4	4	4	4	1	0	0	0	5	4	1	4	3	0	0	1	1	1	1	0.25	3.4	1	0	4	-0.851715	1.17242	1.47526	-0.851715	1.17242	1	1
61	0	5	1	5	0	10	4	3	2022	0	1	3	2	3	3	4	4	1	0	1	0	1	1	1	1	1	0	0	1	1	1	1	0.5	1	1	0	3.25	0.0808265	-1.47844	0.0304834	0.0808265	-1.47844	1	1
35	1	5	5	5	0	5.974436	3	2	2022	0	1	2	4	2	2	4	4	1	1	1	1	1	1	1	1	1	0	0	1	1	1	1	1	1	1	0	2.875	1.1415	-1.47844	-0.987037	1.1415	-1.47844	1	1
51	1	7	3	3	0	0	2	2	2020	0	0	3	3	3	3	3	3	0	0	1	0	1	2	1	1	1	0	0	1	1	1	2	0.25	1.2	1	0	2.75	-0.163735	-1.15315	-1.19935	-0.26883	-0.594819	1	1
49	1	4	3	3	0	9	3	3	2022	0	0	2	3	3	3	3	4	1	0	0	0	1	1	1	1	1	0	0	1	1	1	1	0.25	1	1	0	3	-0.851715	-1.47844	-0.515012	-0.132511	-0.644826	1	1
46	0	4	3	3	0	6.630772	2	4	2022	0	0	2	3	1	2	4	4	1	1	1	0	1	3	1	3	1	0	0	1	1	1	1	0.75	1.8	1	0	2.75	0.586692	-0.405058	-1.17249	0.586692	-0.405058	1	1
26	1	7	4	4	0	5	3	3	2020	0	0	4	4	4	4	4	4	0	0	0	0	1	1	1	1	1	0	0	1	1	1	2	0	1	1	0	3.75	-1.09628	-1.47844	0.833939	-0.263248	-0.718621	1	1
28	1	3	3	3	0	6	4	3	2022	0	0	4	4	3	4	4	4	1	0	1	0	2	2	1	2	2	0	0	1	1	1	1	0.5	1.8	1	0	3.75	0.0808265	-0.610776	0.821998	0.0808265	-0.24772	1	1
26	0	7	4	3	0	8	2	3	2020	0	0	3	3	4	4	4	4	0	1	1	1	3	3	2	3	3	0	0	1	1	1	2	0.75	2.8	1	0	3.375	0.896941	0.801016	0.155694	-0.263248	-0.718621	1	1
28	0	3	3	3	0	6.630772	3	3	2022	0	0	4	4	4	4	4	4	1	0	1	0	3	3	1	3	2	0	0	1	1	1	1	0.5	2.4	1	0	3.75	0.0808265	0.115337	0.833939	0.0808265	-0.24772	1	1
52	1	4	5	5	0	5	4	3	2020	0	0	4	4	4	4	4	4	0	0	1	0	1	1	1	1	1	0	0	1	1	1	1	0.25	1	1	0	3.875	-0.163735	-1.47844	1.15143	0.211479	-1.04461	1	1
50	1	3	5	4	0	2	4	4	2022	0	0	4	4	4	4	4	4	1	0	1	0	1	1	1	1	1	0	0	1	1	1	1	0.5	1	1	0	4	0.0808265	-1.47844	1.47526	-0.385444	-0.176944	1	1
57	1	2	3	2	0	6.839375	1	4	2022	0	0	4	4	4	4	4	4	1	1	1	0	5	3	1	5	5	0	0	1	1	1	1	0.75	3.8	1	0	3.625	0.586692	1.34164	0.522786	0.586692	1.34164	1	1
65	1	2	3	3	1	3	1	3	2020	0	1	4	4	4	4	4	1	1	1	1	1	1	3	2	2	3	0	0	1	1	1	1	1	2.2	1	0	3.125	1.1415	0.210769	-0.453819	1.1415	0.210769	1	1
24	0	3	3	3	0	6	4	4	2020	0	0	1	4	4	4	1	4	0	0	0	0	1	1	1	1	1	1	0	0	3	1	1	0	1	1	0	3.25	-1.09628	-1.47844	0.232685	-1.09628	-1.47844	1	1
26	0	3	3	3	0	6.630772	1	4	2022	0	0	4	4	4	4	4	4	0	1	0	0	1	1	1	1	1	1	0	0	3	1	1	0.25	1	1	0	3.625	-0.59041	-1.47844	0.522786	-0.263248	-0.718621	1	1
48	1	5	1	1	0	5	4	3	2020	0	0	4	4	3	4	4	4	1	0	1	0	2	2	1	1	1	0	0	1	1	1	1	0.5	1.4	1	0	3.75	0.0808265	-0.96373	0.821998	0.144894	-0.542843	1	1
46	1	5	1	1	0	7.287108	2	3	2022	0	0	2	3	1	3	3	4	1	1	1	0	1	1	1	1	1	0	0	1	1	1	1	0.75	1	1	0	2.625	0.586692	-1.47844	-1.49136	0.864097	-0.85431	1	1
48	0	5	3	3	0	10	2	3	2020	0	0	2	3	1	3	3	3	1	1	0	1	1	3	1	3	3	0	0	1	1	1	1	0.75	2.2	1	0	2.5	0.20896	-0.121957	-1.70896	0.144894	-0.542843	1	1
46	0	5	3	4	0	6.422169	4	4	2022	0	0	4	4	4	2	3	4	1	1	1	1	3	2	2	1	1	0	0	1	1	1	1	1	1.8	1	0	3.625	1.1415	-0.230179	0.746486	0.864097	-0.85431	1	1
52	0	5	4	4	0	6.302604	2	4	2022	1	0	4	3	4	4	4	4	1	1	1	0	2	2	1	2	2	0	0	1	1	1	1	0.75	1.8	1	0	3.625	0.586692	-0.610776	0.65409	0.211479	-1.04461	1	1
32	1	5	3	3	0	8	2	4	2020	1	0	4	4	4	4	4	4	1	0	1	0	2	3	1	3	2	0	0	1	1	1	1	0.5	2.2	1	0	3.75	0.0808265	-0.0740852	0.840276	0.144894	-0.00866259	1	1
30	1	5	3	4	0	6.422169	4	4	2022	1	1	4	4	4	4	4	4	0	0	1	0	2	3	1	2	1	0	0	1	1	1	1	0.25	1.8	1	0	4	-0.163735	-0.427038	1.47526	-0.163735	-0.427038	1	1
33	0	4	2	2	0	5	3	3	2020	0	0	4	4	4	3	3	4	0	1	1	1	3	3	2	3	3	0	0	1	1	1	1	0.75	2.8	1	0	3.5	0.896941	0.801016	0.349742	0.896941	0.801016	1	1
69	1	3	3	3	0	7	2	3	2020	0	1	3	3	3	4	4	4	1	1	1	1	3	3	2	1	2	0	0	1	1	1	1	1	2.2	1	0	3.25	1.1415	0.23666	-0.173737	1.1415	0.23666	1	1
67	1	3	3	5	0	3	4	3	2022	0	1	4	4	4	4	4	4	1	0	0	0	3	3	1	1	1	0	0	1	1	1	1	0.25	1.8	1	0	3.875	-0.851715	-0.449019	1.15143	-0.851715	-0.449019	1	1
53	1	4	3	3	0	7	2	2	2020	1	1	3	3	3	3	3	3	0	1	1	0	3	3	1	4	2	0	0	1	1	1	1	0.5	2.6	1	0	2.75	0.342131	0.32674	-1.19935	0.342131	0.32674	1	1
51	1	4	3	3	0	7	4	4	2022	1	1	3	4	2	3	3	4	1	1	0	1	3	2	1	2	1	0	0	1	1	1	1	0.75	1.8	1	0	3.375	0.20896	-0.562905	0.15763	-0.26883	-0.594819	1	1
46	0	4	4	4	0	7	3	3	2020	0	0	4	4	4	4	4	4	1	0	1	0	1	4	1	2	1	0	0	1	1	1	1	0.5	1.8	1	0	3.75	0.0808265	-0.291172	0.833939	0.0808265	-0.291172	1	1
48	0	4	3	4	0	6.422169	3	3	2022	0	0	4	4	4	4	3	4	1	1	0	0	2	3	2	1	1	0	0	1	1	1	1	0.5	1.8	1	0	3.625	-0.345849	-0.0943129	0.594317	-0.345849	-0.0943129	1	1
62	0	4	3	2	0	8	1	1	2020	1	1	3	3	3	4	4	4	1	1	1	0	1	4	2	3	3	0	0	1	1	1	1	0.75	2.6	1	0	2.875	0.586692	0.74746	-1.13888	0.586692	0.74746	1	1
64	0	2	2	2	0	7	1	3	2022	1	1	2	3	2	4	3	4	1	1	0	0	1	1	1	2	1	0	0	1	1	1	1	0.5	1.2	1	0	2.75	-0.345849	-1.26704	-1.23485	-0.345849	-1.26704	1	1
45	1	4	4	4	0	8	3	3	2020	0	1	3	3	3	4	4	4	1	1	1	1	2	5	2	1	2	0	0	1	1	1	1	1	2.4	1	0	3.375	1.1415	0.697814	0.143753	1.1415	0.697814	1	1
47	1	4	3	3	0	6.630772	3	3	2022	0	1	3	4	4	4	4	4	1	1	0	0	5	1	2	1	1	0	0	1	1	1	1	0.5	2	1	0	3.625	-0.345849	-0.176623	0.65937	-0.345849	-0.188692	1	1
42	0	4	3	3	0	6	1	4	2020	0	1	4	3	4	4	4	4	1	1	1	0	3	3	2	4	3	0	0	1	1	1	1	0.75	3	1	0	3.5	0.586692	1.01242	0.3366	0.586692	1.01242	1	1
44	0	4	3	4	0	6	2	4	2022	0	1	3	3	4	4	4	4	1	1	1	1	3	3	2	3	4	0	0	1	1	1	1	1	3	1	0	3.5	1.1415	0.942566	0.479522	1.1415	0.942566	1	1
20	0	4	4	4	0	9	4	4	2020	0	1	3	3	3	4	4	4	1	1	0	0	2	2	2	1	2	0	0	0	2	1	1	0.5	1.8	1	0	3.625	-0.345849	-0.278051	0.785071	-0.190725	-0.137423	1	1
22	0	4	3	3	0	5	3	3	2022	0	1	4	4	3	4	3	4	1	1	1	1	3	2	2	3	3	0	0	0	1	1	1	1	2.6	1	0	3.5	1.1415	0.475727	0.264885	0.675231	0.272473	1	1
65	0	5	2	3	0	6	2	2	2020	0	1	2	2	2	4	2	3	1	1	1	0	2	3	1	2	5	0	0	1	1	1	1	0.75	2.6	1	0	2.375	0.586692	0.139164	-1.88459	0.586692	0.139164	1	1
67	0	5	2	1	0	7.167542	2	2	2022	0	1	3	2	3	3	3	4	1	1	1	0	2	3	1	2	5	0	0	1	1	1	1	0.75	2.6	1	0	2.75	0.586692	0.139164	-1.16795	0.586692	0.139164	1	1
37	0	5	2	2	0	10	2	2	2020	0	1	1	1	1	3	2	2	1	1	0	0	1	1	1	1	1	0	0	1	1	1	1	0.5	1	1	0	1.75	-0.345849	-1.47844	-3.03694	-0.345849	-1.47844	1	1
39	0	5	3	2	0	6.839375	2	2	2022	0	1	2	3	1	3	3	3	1	1	0	0	2	3	1	2	3	0	0	1	1	1	1	0.5	2.2	1	0	2.375	-0.345849	-0.143937	-2.03278	-0.345849	-0.143937	1	1
58	1	2	1	3	0	9	4	4	2020	1	1	3	1	4	1	1	4	1	0	1	0	3	4	3	2	2	0	0	1	1	1	1	0.5	2.8	1	0	2.75	0.0808265	1.31748	-0.710459	0.0808265	1.31748	1	1
56	1	1	3	4	0	6.422169	2	3	2022	1	1	4	3	3	3	3	4	1	1	1	0	3	3	2	3	3	0	0	1	1	1	1	0.75	2.8	1	0	3.125	0.586692	0.801016	-0.483365	0.586692	0.801016	1	1
47	0	3	2	2	0	8	3	3	2020	1	1	3	3	1	3	3	4	1	1	0	0	2	1	3	1	1	0	0	1	1	1	1	0.5	1.6	1	0	2.875	-0.345849	-0.200761	-0.999306	-0.345849	-0.188692	1	1
49	0	3	1	2	0	8	4	3	2022	0	1	3	3	1	3	3	3	1	1	0	0	1	2	1	1	3	0	0	1	1	1	1	0.5	1.6	1	0	2.875	-0.345849	-0.87005	-0.899408	-0.345849	-0.87005	1	1
20	1	3	1	2	0	8	4	3	2020	0	1	4	3	4	3	3	4	0	1	0	1	2	2	2	3	1	0	0	0	2	1	1	0.5	2	1	0	3.5	-0.0356006	0.00320406	0.481047	-0.190725	-0.137423	1	1
22	1	3	3	3	0	9	2	3	2022	0	1	4	3	3	4	4	4	1	1	0	1	1	3	2	2	2	0	0	0	2	1	1	0.75	2	1	0	3.375	0.20896	0.0692182	0.000831255	0.675231	0.272473	1	1
51	1	3	3	3	0	5	3	3	2020	0	0	3	3	2	3	4	4	1	1	1	1	4	3	2	2	3	0	0	1	1	1	1	1	2.8	1	0	3.125	1.1415	0.779035	-0.430252	1.1415	0.779035	1	1
53	0	3	3	3	0	5	4	4	2020	0	0	3	3	4	4	3	4	1	1	0	1	4	3	2	4	5	0	0	1	1	1	1	0.75	3.6	1	0	3.625	0.20896	1.48494	0.87488	0.144894	1.64387	1	1
43	0	3	3	3	0	6.630772	1	1	2022	0	1	3	2	1	2	3	2	1	1	1	0	3	3	1	3	4	0	0	1	1	1	1	0.75	2.8	1	0	1.875	0.586692	0.398438	-3.14789	0.333759	0.50414	1	1
21	1	3	3	3	0	10	4	4	2020	1	1	4	4	4	4	4	4	0	0	1	0	1	1	1	1	1	0	0	0	2	1	1	0.25	1	1	0	4	-0.163735	-1.47844	1.47526	-0.163735	-1.47844	1	1
23	1	3	5	5	0	5.974436	1	3	2022	0	1	4	4	3	4	3	4	0	1	0	1	1	1	2	1	1	0	0	0	2	1	1	0.5	1.2	1	0	3.25	-0.0356006	-0.934312	-0.370095	0.08668	-0.419601	1	1
57	0	3	3	3	0	10	1	1	2020	0	0	4	4	2	4	4	4	1	1	1	1	3	4	4	5	5	0	0	1	1	1	1	1	4.2	1	0	3	1.1415	2.92047	-1.10756	0.864097	2.25965	1	1
28	1	1	3	2	0	7	3	3	2020	0	0	3	4	4	3	3	4	0	1	0	1	2	2	2	2	2	1	0	0	3	1	1	0.5	2	1	0	3.375	-0.0356006	-0.066648	0.175174	0.552951	0.639248	1	1
26	1	1	2	1	0	8	3	4	2022	0	0	3	3	4	3	3	3	0	1	1	0	2	2	2	1	1	0	0	0	2	1	1	0.5	1.6	1	0	3.25	0.342131	-0.419601	0.0952233	-0.181728	-0.365675	1	1
35	1	6	1	1	0	5	3	4	2020	1	1	4	4	3	3	4	4	0	1	1	0	1	1	2	1	1	0	0	1	1	1	1	0.5	1.2	1	0	3.625	0.342131	-0.934312	0.583761	0.379261	-0.0114184	1	1
37	1	6	2	3	0	3	4	4	2022	0	1	4	1	4	1	4	4	1	0	1	0	1	1	1	1	4	0	0	1	1	1	1	0.5	1.6	1	0	3.25	0.0808265	-1.05379	0.182976	0.144894	-0.729423	1	1
52	1	4	3	3	0	10	2	2	2020	0	1	3	3	3	3	3	4	0	0	0	0	3	3	3	3	2	0	0	1	1	1	1	0	2.8	1	0	2.875	-1.09628	1.20359	-0.981762	-1.09628	1.20359	1	1
50	1	3	3	4	0	10	2	2	2022	1	1	4	4	3	3	3	4	1	1	1	0	1	3	1	1	1	0	0	1	1	1	1	0.75	1.4	1	0	3.125	0.586692	-0.827863	-0.621007	0.586692	-0.827863	1	1
28	1	4	5	5	0	5	1	3	2022	0	1	3	4	4	4	3	4	1	1	1	1	3	3	3	3	3	0	0	1	1	1	1	1	3	1	0	3.25	1.1415	1.34514	-0.215233	0.552951	0.639248	1	1
57	0	6	4	4	0	10	1	2	2020	1	1	4	4	2	3	3	3	1	1	1	0	4	4	2	3	5	0	0	1	1	1	1	0.75	3.6	1	0	2.75	0.586692	1.59883	-1.48552	0.864097	2.25965	1	1
53	0	6	3	3	0	6.630772	4	2	2022	0	1	2	3	2	3	2	3	1	0	1	0	4	5	1	5	5	0	0	1	1	1	1	0.5	4	1	0	2.625	0.0808265	1.80279	-1.30799	0.144894	1.64387	1	1
29	1	6	3	3	0	7	4	3	2022	1	1	1	3	3	4	3	3	1	0	0	0	5	5	1	1	5	0	0	1	1	1	1	0.25	3.4	1	0	3	-0.851715	1.1466	-0.345108	-0.851715	1.1466	1	1
35	0	6	5	4	0	10	3	4	2020	1	1	3	4	3	3	4	4	1	1	0	1	3	2	2	2	1	1	0	1	3	1	1	0.75	2	1	0	3.5	0.20896	-0.0187765	0.409193	0.379261	-0.0114184	1	1
33	0	6	3	3	0	6.630772	3	3	2022	1	1	3	4	2	4	3	4	1	1	0	1	1	2	2	3	2	0	0	1	1	1	1	0.75	2	1	0	3.25	0.20896	-0.0446675	-0.239114	0.29216	-0.662216	1	1
38	1	5	3	3	0	8	3	3	2020	1	1	4	4	3	4	4	4	1	1	1	0	4	4	1	5	5	0	0	1	1	1	1	0.75	3.8	1	0	3.625	0.586692	1.4775	0.504508	0.586692	1.4775	1	1
40	1	5	4	4	0	6.302604	3	3	2022	1	1	3	4	4	4	4	4	1	1	1	0	5	4	2	5	4	0	0	1	1	1	1	0.75	4	1	0	3.625	0.586692	2.0695	0.65937	0.586692	2.0695	1	1
37	0	5	4	4	0	6	2	4	2022	1	1	3	3	2	1	3	4	1	1	0	1	1	3	1	3	1	0	0	1	1	1	1	0.75	1.8	1	0	2.75	0.20896	-0.405058	-1.15269	0.144894	-0.729423	1	1
33	1	5	2	1	0	10	4	3	2020	1	1	4	4	4	4	4	4	1	0	1	0	1	1	1	1	1	0	0	1	2	1	1	0.5	1	1	0	3.875	0.0808265	-1.47844	1.15143	0.29216	-0.662216	1	1
31	1	4	2	1	0	10	4	3	2022	1	1	4	4	4	4	4	4	1	0	1	0	1	1	1	1	1	0	0	1	2	1	1	0.5	1	1	0	3.875	0.0808265	-1.47844	1.15143	0.0808265	-1.47844	1	1
47	1	2	1	3	0	10	4	4	2020	1	1	4	4	4	4	4	4	1	0	1	0	1	1	1	1	1	0	0	1	1	1	1	0.5	1	1	0	4	0.0808265	-1.47844	1.47526	0.0808265	-1.47844	1	1
45	1	2	3	3	0	6.630772	3	3	2022	1	1	4	4	4	4	4	4	1	0	1	0	3	3	1	3	3	0	0	1	1	1	1	0.5	2.6	1	0	3.75	0.0808265	0.256888	0.833939	0.0808265	0.256888	1	1
24	0	4	1	3	0	8	4	3	2020	1	1	2	3	4	4	4	4	1	1	0	1	3	2	2	1	2	0	0	0	2	1	1	0.75	2	1	0	3.5	0.20896	-0.0886286	0.616106	-0.100208	-0.707512	1	1
22	0	4	1	3	0	6.869903	4	4	2022	1	1	3	4	4	2	3	4	1	1	0	1	1	1	2	1	1	0	0	0	2	1	1	0.75	1.2	1	0	3.5	0.20896	-0.934312	0.571918	0.20896	-0.934312	1	1
35	0	6	3	3	0	10	2	3	2020	0	1	2	1	2	4	3	3	1	1	1	0	5	3	1	3	5	0	0	1	1	1	1	0.75	3.4	1	0	2.5	0.586692	0.918833	-1.50732	0.379261	-0.0114184	1	1
33	0	6	2	2	0	9	2	3	2022	0	1	2	3	2	3	2	3	1	1	1	0	3	1	1	2	4	0	0	1	1	1	1	0.75	2.2	1	0	2.5	0.586692	-0.463541	-1.61915	0.29216	-0.662216	1	1
41	0	3	4	4	0	5	3	1	2020	1	1	3	1	4	4	4	4	1	0	1	0	3	4	2	5	5	0	0	1	1	1	1	0.5	3.8	1	0	3	0.0808265	1.83221	-0.546843	0.0808265	1.83221	1	1
43	0	3	4	4	0	6.302604	2	4	2022	1	1	4	4	4	4	4	4	1	0	1	0	3	3	1	4	4	0	0	1	1	1	1	0.5	3	1	0	3.75	0.0808265	0.609841	0.840276	0.333759	0.50414	1	1
17	1	3	1	3	0	1	2	2	2022	0	1	3	4	4	4	4	4	0	1	0	1	2	2	2	2	2	0	0	0	1	1	1	0.5	2	1	0	3.375	-0.0356006	-0.066648	0.0180522	-0.0356006	-0.066648	1	1
51	1	4	5	5	0	5	4	3	2020	0	1	3	3	4	3	4	4	1	1	0	1	1	1	2	1	1	0	0	1	1	1	1	0.75	1.2	1	0	3.5	0.20896	-0.934312	0.546101	0.20896	-0.934312	1	1
18	0	4	2	2	0	9	4	4	2020	0	1	3	3	4	4	3	4	1	1	1	1	2	3	2	2	4	0	0	0	1	1	1	1	2.6	1	0	3.625	1.1415	0.541742	0.87488	1.1415	0.541742	1	1
20	0	4	3	3	0	6.630772	4	4	2022	0	1	3	3	4	4	4	4	1	1	0	0	1	3	1	1	4	0	0	0	1	1	1	0.5	2	1	0	3.75	-0.345849	-0.403211	1.1145	-0.345849	-0.403211	1	1
32	0	4	1	1	0	10	4	4	2020	0	0	3	3	3	3	3	4	0	1	0	1	1	2	1	1	1	0	0	1	1	1	1	0.5	1.2	1	0	3.375	-0.0356006	-1.15315	0.300875	-0.0356006	-1.15315	1	1
30	0	2	3	1	0	8	2	2	2022	0	1	3	3	3	3	3	4	1	1	0	0	5	1	1	1	1	0	0	1	1	1	1	0.5	1.8	1	0	2.875	-0.345849	-0.720751	-0.981762	-0.345849	-0.720751	1	1
23	0	1	3	3	0	6.630772	3	3	2022	0	0	3	3	4	4	4	4	1	1	0	1	3	3	2	1	1	0	0	0	2	1	1	0.75	2	1	0	3.5	0.20896	0.0951092	0.473184	0.08668	-0.419601	1	1
26	0	3	3	1	0	10	3	3	2020	0	0	3	3	2	4	3	4	1	0	0	0	1	1	1	1	1	0	0	1	2	1	1	0.25	1	1	0	3.125	-0.851715	-1.47844	-0.4253	-0.181728	-0.365675	1	1
24	0	3	3	3	0	10	4	3	2022	0	0	3	3	2	3	3	4	1	0	0	0	1	1	1	1	1	0	0	1	2	1	1	0.25	1	1	0	3.125	-0.851715	-1.47844	-0.352384	-0.100208	-0.707512	1	1
52	0	1	1	5	0	3	3	2	2020	0	0	3	3	3	2	3	3	1	0	1	0	4	3	1	2	5	0	0	1	1	1	1	0.5	3	1	0	2.75	0.0808265	0.518008	-1.12644	0.0808265	0.518008	1	1
62	0	3	3	3	0	10	4	4	2020	0	0	3	3	3	4	4	4	1	1	1	0	1	1	2	1	1	0	0	1	2	1	1	0.75	1.2	1	0	3.625	0.586692	-0.934312	0.785071	0.333759	-0.786377	1	1
36	1	5	3	3	0	5	3	2	2020	0	0	3	3	3	3	3	3	1	1	0	0	3	3	3	3	3	0	0	1	1	1	1	0.5	3	1	0	2.875	-0.345849	1.34514	-0.881863	-0.598782	-0.066648	1	1
38	1	5	2	3	0	6.750338	2	2	2022	0	0	3	3	3	3	3	3	1	1	0	0	3	3	1	5	5	0	0	1	1	1	1	0.5	3.4	1	0	2.75	-0.345849	0.962794	-1.19935	-0.345849	0.962794	1	1
33	0	5	2	3	1	5	3	3	2020	0	0	4	4	4	4	4	4	1	0	0	0	1	1	1	1	1	0	0	1	1	1	1	0.25	1	1	0	3.75	-0.851715	-1.47844	0.833939	-0.598782	-0.466952	1	1
35	0	5	5	4	0	6.183039	3	3	2022	0	0	4	4	4	4	4	4	1	0	0	0	1	1	1	1	1	0	0	1	1	1	1	0.25	1	1	0	3.75	-0.851715	-1.47844	0.833939	-0.598782	-0.515189	1	1
49	1	2	3	3	0	5	2	2	2020	0	0	1	2	3	4	4	4	1	1	1	0	1	3	1	2	4	0	0	1	1	1	1	0.75	2.2	1	0	2.75	0.586692	-0.191809	-1.03289	0.304653	0.597868	1	1
47	1	2	5	4	0	5	4	1	2022	0	0	2	4	3	4	4	3	0	0	0	0	2	3	1	3	2	0	0	1	1	1	1	0	2.2	1	0	3.125	-1.09628	-0.0740852	-0.392387	-0.507725	-0.0501494	1	1
62	1	3	3	5	0	6.213567	4	3	2022	0	1	4	4	4	4	4	4	1	0	1	0	2	3	1	1	1	0	0	1	1	1	1	0.5	1.6	1	0	3.875	0.0808265	-0.638441	1.15143	0.333759	-0.786377	1	1
61	0	5	5	3	0	10	3	3	2020	0	1	4	4	4	4	4	4	1	0	1	0	3	3	1	3	3	0	0	1	1	1	1	0.5	2.6	1	0	3.75	0.0808265	0.256888	0.833939	0.0808265	0.256888	1	1
59	0	3	3	3	0	0	4	3	2022	0	1	4	3	3	4	4	4	1	1	1	0	5	5	2	1	5	0	0	1	1	1	1	0.75	3.6	1	0	3.625	0.586692	1.69073	0.635812	0.586692	1.69073	1	1
51	0	3	5	1	0	10	1	1	2020	0	1	3	4	1	4	4	4	1	1	1	1	1	1	1	1	1	0	0	1	1	1	1	1	1	1	0	2.75	1.1415	-1.47844	-1.61156	0.864097	-0.550991	1	1
49	0	2	5	5	0	5.974436	3	3	2022	0	1	1	4	4	4	4	4	1	1	1	1	5	5	2	5	5	0	0	1	1	1	1	1	4.4	1	0	3.375	1.1415	2.53634	0.310233	0.304653	0.597868	1	1
43	1	7	3	3	0	10	3	3	2020	0	1	4	4	4	4	4	4	1	0	0	0	1	1	1	1	1	0	0	1	1	1	2	0.25	1	1	0	3.75	-0.851715	-1.47844	0.833939	-0.851715	-1.09056	1	1
41	1	7	3	3	0	6.630772	3	4	2022	0	1	4	4	4	4	4	4	1	0	0	0	2	2	1	1	1	0	0	1	1	1	2	0.25	1.4	1	0	3.875	-0.851715	-0.96373	1.15777	-0.598782	-0.691665	1	1
43	0	7	4	4	0	8	3	3	2020	0	1	3	3	4	3	3	4	1	0	0	0	1	1	1	4	2	0	0	1	1	1	2	0.25	1.8	1	0	3.25	-0.851715	-0.702681	-0.0110121	-0.851715	-1.09056	1	1
41	0	7	3	3	0	6.630772	4	3	2022	0	1	4	4	3	4	3	4	1	1	0	0	2	2	2	1	1	0	0	1	1	1	2	0.5	1.6	1	0	3.625	-0.345849	-0.419601	0.582376	-0.598782	-0.691665	1	1
31	0	6	2	3	0	8	3	4	2020	1	1	3	4	4	3	3	4	1	1	0	1	3	2	2	2	2	0	0	1	1	1	1	0.75	2.2	1	0	3.5	0.20896	0.122774	0.499002	-0.329534	0.163689	1	1
33	0	4	3	3	0	5	2	3	2022	1	1	2	4	4	2	3	3	1	0	0	0	1	1	1	1	1	0	0	1	1	1	1	0.25	1	1	0	2.875	-0.851715	-1.47844	-0.779052	-0.598782	-0.466952	1	1
23	1	4	3	3	0	5	2	2	2020	1	1	4	4	4	4	4	4	0	1	1	0	5	1	2	2	5	0	0	1	2	1	1	0.5	3	1	0	3.5	0.342131	0.600982	0.192621	-0.124139	0.418821	1	1
25	1	3	4	3	0	6.511207	3	3	2022	1	1	4	4	4	4	4	4	0	0	1	0	2	1	1	3	3	0	0	1	2	1	1	0.25	2	1	0	3.75	-0.163735	-0.583111	0.833939	0.022613	0.165895	1	1
25	0	4	1	2	0	5	3	4	2020	1	1	3	3	4	4	3	4	1	1	0	1	3	4	2	2	3	0	0	1	2	1	1	0.75	2.8	1	0	3.5	0.20896	0.914902	0.55739	0.022613	0.165895	1	1
23	0	3	1	2	0	8	3	4	2022	1	0	3	3	4	4	4	4	0	1	0	0	3	3	2	1	2	0	0	1	2	1	1	0.25	2.2	1	0	3.625	-0.59041	0.23666	0.797012	-0.124139	0.418821	1	1
60	0	1	2	2	0	10	2	2	2020	0	1	1	2	2	1	3	3	1	1	1	0	5	3	1	5	5	0	0	1	1	1	1	0.75	3.8	1	0	2	0.586692	1.34164	-2.55326	0.864097	1.93899	1	1
58	0	1	2	1	0	10	4	4	2022	0	1	3	2	1	1	4	4	1	1	1	0	1	1	1	5	5	0	0	1	1	1	1	0.75	2.6	1	0	2.875	0.586692	-0.0666269	-0.7937	0.586692	-0.0666269	1	1
57	1	5	1	1	0	6	4	3	2022	1	1	3	1	4	4	3	3	1	0	1	0	5	5	1	5	5	0	0	1	1	1	1	0.5	4.2	1	0	3.125	0.0808265	1.99222	-0.0389118	0.0808265	1.99222	1	1
33	1	5	3	3	0	7	2	2	2020	1	1	3	3	3	3	3	4	1	1	0	0	2	3	3	3	3	0	0	1	1	1	1	0.5	2.8	1	0	2.875	-0.345849	1.15572	-0.981762	-0.598782	-0.466952	1	1
35	1	5	2	3	0	6.750338	2	2	2022	1	1	1	3	3	3	3	3	1	1	0	0	3	3	2	2	2	0	0	1	1	1	1	0.5	2.4	1	0	2.5	-0.345849	0.448063	-1.54849	-0.598782	-0.515189	1	1
33	0	5	2	3	0	10	2	2	2020	1	1	3	3	4	3	3	3	1	1	0	0	2	2	2	2	2	0	0	1	1	1	1	0.5	2	1	0	2.875	-0.345849	-0.066648	-0.869923	-0.598782	-0.466952	1	1
31	0	5	2	3	0	6.750338	2	2	2022	1	1	3	3	4	3	3	3	1	1	0	0	3	4	2	4	2	0	0	1	1	1	1	0.5	3	1	0	2.875	-0.345849	1.19616	-0.869923	-0.329534	0.163689	1	1
67	0	5	2	3	0	7	4	4	2022	0	1	4	4	2	4	4	4	1	0	1	0	5	5	1	5	5	0	0	1	1	1	1	0.5	4.2	1	0	3.75	0.0808265	1.99222	0.816395	0.0808265	1.99222	1	1
34	1	5	3	1	0	8	3	3	2020	0	1	3	3	2	4	4	4	1	1	0	1	1	1	1	2	5	0	0	1	1	1	1	0.75	2	1	0	3.25	0.20896	-0.700835	-0.185678	0.20896	-0.700835	1	1
36	1	5	3	3	0	6.630772	4	4	2022	0	1	4	4	4	4	4	4	1	0	0	0	1	1	1	1	1	0	0	1	1	1	1	0.25	1	1	0	4	-0.851715	-1.47844	1.47526	-0.598782	-0.066648	1	1
51	1	2	3	3	0	7	2	3	2020	0	0	4	4	4	4	4	4	1	1	1	0	4	3	1	2	4	0	0	1	1	1	1	0.75	2.8	1	0	3.625	0.586692	0.376458	0.516448	0.864097	-0.550991	1	1
49	1	2	3	3	0	6.630772	2	2	2022	0	0	3	3	3	3	4	4	1	1	1	0	5	3	1	4	4	0	0	1	1	1	1	0.75	3.4	1	0	3	0.586692	0.988685	-0.742139	0.304653	0.597868	1	1
52	0	2	3	3	0	10	3	3	2020	0	0	3	3	3	4	4	4	1	1	1	1	5	3	2	5	5	0	0	1	1	1	1	1	4	1	0	3.375	1.1415	1.88577	0.143753	1.1415	1.88577	1	1
54	0	2	3	3	0	8	3	3	2022	0	0	2	2	2	3	2	4	1	1	1	0	3	3	1	1	3	0	0	1	1	1	1	0.75	2.2	1	0	2.625	0.586692	-0.165918	-1.27025	0.464412	0.278904	1	1
54	1	3	3	2	0	5	3	3	2020	0	0	4	4	3	4	4	4	0	1	1	0	3	4	1	3	4	0	0	1	1	1	1	0.5	3	1	0	3.625	0.342131	0.723727	0.504508	0.464412	0.278904	1	1
56	1	3	4	3	0	5	3	3	2022	0	0	3	1	3	3	3	4	0	1	1	0	1	3	1	1	3	0	0	1	1	1	1	0.5	1.8	1	0	2.875	0.342131	-0.544762	-0.712815	0.342131	-0.544762	1	1
47	0	3	4	4	0	7	3	3	2020	0	0	4	4	4	4	4	4	1	0	1	0	3	3	1	3	1	0	0	1	1	1	1	0.5	2.2	1	0	3.75	0.0808265	-0.0262136	0.833939	-0.507725	-0.0501494	1	1
49	0	3	4	4	0	6.302604	3	4	2022	0	0	4	4	3	4	4	4	0	0	0	0	1	2	1	2	1	0	0	1	1	1	1	0	1.4	1	0	3.75	-1.09628	-0.941749	0.828335	0.304653	0.597868	1	1
60	0	3	1	3	0	6.869903	4	4	2022	0	0	3	3	3	3	4	4	1	1	1	1	5	5	2	5	5	0	0	1	1	1	1	1	4.4	1	0	3.5	1.1415	2.53634	0.540497	0.864097	1.93899	1	1
55	0	5	3	2	0	6.839375	4	4	2022	0	1	3	3	3	4	3	4	1	1	1	1	3	3	2	1	3	0	0	1	1	1	1	1	2.4	1	0	3.5	1.1415	0.37821	0.545449	1.1415	0.37821	1	1
45	0	3	3	5	0	6.213567	2	2	2022	0	0	2	3	2	3	4	4	1	1	1	0	1	3	1	1	3	0	0	1	1	1	1	0.75	1.8	1	0	2.75	0.586692	-0.544762	-1.24614	0.586692	-0.544762	1	1
51	0	2	1	2	0	10	1	3	2020	0	1	2	1	1	4	1	4	1	1	1	1	5	5	3	2	5	0	0	1	1	1	1	1	4	1	0	2.125	1.1415	2.44626	-2.4159	0.876333	0.961381	1	1
53	0	2	1	1	0	10	1	1	2022	0	1	2	2	1	2	2	3	1	1	0	0	5	5	1	5	5	0	0	1	1	1	1	0.5	4.2	1	0	1.75	-0.345849	1.99222	-3.34449	-0.250725	1.07418	1	1
53	1	2	1	1	0	10	1	3	2020	0	1	4	4	4	4	3	4	1	1	1	1	5	5	2	5	5	0	0	1	1	1	1	1	4.4	1	0	3.375	1.1415	2.53634	-0.0406643	-0.250725	1.07418	1	1
51	1	2	1	1	0	10	2	2	2022	0	1	3	2	3	3	3	3	1	1	1	1	3	3	1	3	3	0	0	1	1	1	1	1	2.6	1	0	2.625	1.1415	0.256888	-1.38554	0.876333	0.961381	1	1
63	1	2	3	3	0	5	4	2	2020	0	0	4	4	4	4	4	4	1	0	1	0	3	3	1	1	3	0	0	1	1	1	1	0.5	2.2	1	0	3.75	0.0808265	-0.165918	0.827602	0.0808265	-0.165918	1	1
61	1	2	3	3	0	6.630772	3	3	2022	0	0	4	4	4	4	4	4	1	0	0	0	3	3	1	1	1	0	0	1	1	1	1	0.25	1.8	1	0	3.75	-0.851715	-0.449019	0.833939	-0.132511	-0.307468	1	1
59	0	2	2	3	0	5	3	3	2020	0	0	2	2	2	2	2	4	1	1	1	1	1	1	1	2	3	0	0	1	1	1	1	1	1.6	1	0	2.5	1.1415	-0.983936	-1.51483	1.1415	-0.983936	1	1
61	0	2	3	3	0	8	4	1	2022	0	0	4	4	4	4	4	4	1	1	1	0	3	3	1	1	3	0	0	1	1	1	1	0.75	2.2	1	0	3.625	0.586692	-0.165918	0.503774	-0.132511	-0.307468	1	1
52	0	3	3	3	0	5	2	2	2020	0	0	3	3	4	2	4	4	1	1	1	0	1	1	1	1	5	0	0	1	1	1	1	0.75	1.8	1	0	3	0.586692	-0.912238	-0.657282	0.586692	-0.912238	1	1
54	0	1	3	4	0	10	3	4	2022	0	0	3	1	3	4	4	4	1	1	0	1	1	1	1	1	1	0	0	1	1	1	1	0.75	1	1	0	3.25	0.20896	-1.47844	0.095209	0.20896	-1.47844	1	1
57	1	3	3	3	0	10	4	4	2020	0	0	4	3	1	4	4	4	0	1	1	1	4	1	2	5	5	0	0	1	1	1	1	0.75	3.4	1	0	3.5	0.896941	1.04577	0.300777	0.896941	1.04577	1	1
55	1	1	4	3	0	6.511207	3	3	2022	0	0	4	4	3	4	4	4	1	1	1	0	5	2	1	4	5	0	0	1	1	1	1	0.75	3.4	1	0	3.625	0.586692	0.804947	0.504508	0.120422	0.802105	1	1
21	0	3	2	1	0	10	3	2	2020	0	0	2	3	1	2	2	4	1	1	1	0	1	1	2	2	3	0	0	0	1	1	1	0.75	1.8	1	0	2.375	0.586692	-0.439808	-1.9819	0.586692	-0.439808	1	1
23	0	1	3	3	0	6.630772	3	2	2022	0	0	2	4	2	1	3	4	1	1	0	0	4	1	1	3	5	0	0	0	1	1	1	0.5	2.8	1	0	2.625	-0.345849	0.0788342	-1.47123	-0.345849	0.0788342	1	1
42	0	4	3	4	0	8	3	4	2020	0	1	2	3	3	4	3	4	0	0	0	0	4	4	2	4	3	0	0	1	1	1	1	0	3.4	1	0	3.25	-1.09628	1.52713	0.0533902	-1.09628	1.52713	1	1
44	0	3	3	4	0	8	3	3	2022	1	1	4	4	4	4	4	4	1	0	1	0	1	3	1	3	3	0	0	1	1	1	1	0.5	2.2	1	0	3.75	0.0808265	-0.121957	0.833939	0.0808265	-0.121957	1	1
41	1	4	3	3	0	8	4	4	2020	1	1	3	3	4	4	3	4	1	1	0	1	4	2	2	2	1	0	0	1	1	1	1	0.75	2.2	1	0	3.625	0.20896	0.170646	0.87488	-0.321377	0.539055	1	1
43	1	3	3	3	0	8	3	3	2022	1	1	3	4	4	4	4	4	1	1	0	0	3	1	2	3	3	0	0	1	1	1	1	0.5	2.4	1	0	3.625	-0.345849	0.150439	0.65937	-0.0684442	0.461895	1	1
36	1	3	3	3	0	5	3	3	2020	1	1	3	4	4	3	3	4	1	1	0	1	3	4	2	3	2	1	0	1	4	1	1	0.75	2.8	1	0	3.375	0.20896	0.984754	0.175174	0.20896	0.984754	1	1
34	1	3	3	3	0	8	2	4	2022	0	1	3	3	4	4	3	3	0	0	0	0	1	3	1	2	1	1	0	1	4	1	1	0	1.6	1	0	3.25	-1.09628	-0.616461	0.0223071	-1.09628	-0.616461	1	1
41	1	6	4	4	0	7	3	3	2020	0	0	4	4	4	4	4	4	1	0	0	0	3	5	1	3	3	0	0	1	1	1	1	0.25	3	1	0	3.75	-0.851715	0.907464	0.833939	-0.321377	0.539055	1	1
43	1	5	2	3	0	6.750338	2	2	2022	0	0	3	4	4	4	4	4	1	1	0	1	3	4	2	2	2	0	0	1	1	1	1	0.75	2.6	1	0	3.375	0.20896	0.773351	0.0180522	-0.0684442	0.461895	1	1
18	0	6	1	3	0	5	3	2	2020	0	0	2	2	3	2	2	3	1	0	0	0	3	4	1	3	4	0	0	0	2	1	1	0.25	3	1	0	2.375	-0.851715	0.723727	-1.72681	-0.973995	0.452539	1	1
20	0	1	3	2	0	6.839375	2	2	2022	0	0	3	1	2	1	2	3	1	1	1	0	2	3	1	3	5	0	0	0	1	1	1	0.75	2.8	1	0	2	0.586692	0.350567	-2.62993	0.586692	0.350567	1	1
16	1	6	4	4	0	3	3	3	2020	0	0	4	4	4	4	4	4	0	0	0	0	5	3	1	3	2	0	0	0	1	1	1	0	2.8	1	0	3.75	-1.09628	0.494181	0.833939	-1.09628	0.494181	1	1
18	1	5	1	1	0	7.287108	3	3	2022	0	0	4	4	4	4	4	4	0	0	0	0	2	4	1	2	3	0	0	0	1	1	1	0	2.4	1	0	3.75	-1.09628	0.181351	0.833939	-0.973995	0.452539	1	1
56	0	4	3	4	0	5	2	2	2020	0	1	2	1	1	2	2	1	0	1	1	0	5	5	1	5	1	0	0	1	1	1	1	0.5	3.4	1	0	1.625	0.342131	1.42601	-3.32454	0.342131	1.42601	1	1
58	0	1	3	3	0	5	3	3	2022	0	1	3	2	2	1	1	4	1	1	1	1	5	5	1	5	5	0	0	1	1	1	1	1	4.2	1	0	2.375	1.1415	1.99222	-1.82445	1.1415	1.99222	1	1
55	1	3	3	4	1	5	1	4	2020	1	1	4	4	4	4	4	4	1	1	0	0	4	3	1	4	4	0	0	1	1	1	1	0.5	3.2	1	0	3.625	-0.345849	0.799263	0.522786	0.120422	0.802105	1	1
53	1	3	5	5	1	5.974436	4	4	2022	1	1	4	4	4	4	4	4	1	0	0	0	3	3	1	3	3	0	0	1	1	1	1	0.25	2.6	1	0	4	-0.851715	0.256888	1.47526	-0.250725	1.07418	1	1
51	0	3	5	4	1	5	3	3	2020	1	1	4	4	4	4	4	4	1	0	1	0	5	5	1	3	3	0	0	1	1	1	1	0.5	3.4	1	0	3.75	0.0808265	1.28631	0.833939	0.876333	0.961381	1	1
53	0	3	5	5	1	5.974436	4	4	2022	1	1	4	4	4	4	4	4	1	0	0	0	3	4	1	3	4	0	0	1	1	1	1	0.25	3	1	0	4	-0.851715	0.723727	1.47526	-0.250725	1.07418	1	1
49	0	2	3	4	0	5	3	4	2020	0	1	3	1	4	4	3	4	1	0	1	0	2	2	2	2	2	0	0	1	1	1	1	0.5	2	1	0	3.25	0.0808265	-0.066648	0.185018	0.0808265	-0.066648	1	1
47	0	3	3	4	0	6.422169	3	4	2022	0	1	3	2	4	4	4	4	1	1	0	1	1	5	2	5	4	0	0	1	1	1	1	0.75	3.4	1	0	3.5	0.20896	1.6371	0.610826	0.20896	1.6371	1	1
51	1	2	3	3	0	6	3	3	2020	0	1	3	3	3	4	3	4	1	1	1	1	2	3	1	2	3	0	0	1	1	1	1	1	2.2	1	0	3.25	1.1415	-0.143937	-0.0958691	0.876333	0.961381	1	1
53	1	3	3	4	0	8	4	4	2022	1	1	3	3	4	4	4	4	1	1	0	0	3	2	1	2	4	0	0	1	1	1	1	0.5	2.4	1	0	3.75	-0.345849	-0.138253	1.1145	-0.250725	1.07418	1	1
37	0	4	2	2	0	7	3	4	2020	0	1	1	4	3	4	3	3	1	1	0	0	2	2	1	1	2	0	0	1	1	1	1	0.5	1.6	1	0	3.125	-0.345849	-0.822179	-0.152585	-0.345849	-0.822179	1	1
39	0	4	3	1	0	7.047977	2	4	2022	0	1	2	4	4	2	3	3	1	0	0	1	3	1	1	1	1	0	0	1	1	1	1	0.5	1.4	1	0	3	-0.296905	-1.0996	-0.455224	-0.296905	-1.0996	1	1
56	0	2	3	3	0	6	3	3	2020	0	1	3	3	4	3	4	4	1	1	0	1	2	3	2	2	3	0	0	1	1	1	1	0.75	2.4	1	0	3.375	0.20896	0.400191	0.22861	0.645718	0.210406	1	1
58	0	2	3	3	0	6.630772	3	4	2022	0	1	4	4	4	4	4	4	1	0	0	0	1	2	1	2	3	0	0	1	1	1	1	0.25	1.8	1	0	3.875	-0.851715	-0.658648	1.15777	-0.851715	-0.658648	1	1
54	1	2	3	3	0	6.630772	4	2	2022	0	1	4	4	3	4	4	4	1	1	1	0	5	3	1	5	4	0	0	1	1	1	1	0.75	3.6	1	0	3.625	0.586692	1.20009	0.49817	0.956565	-0.0426065	1	1
48	0	5	2	4	0	10	4	4	2020	1	1	3	4	4	4	4	4	1	0	0	0	3	3	1	1	3	0	0	1	1	1	1	0.25	2.2	1	0	3.875	-0.851715	-0.165918	1.30069	-0.851715	-0.165918	1	1
50	0	2	4	3	0	6.511207	4	4	2022	0	0	4	4	4	4	4	4	1	0	0	0	1	1	1	2	3	0	0	1	1	1	1	0.25	1.6	1	0	4	-0.851715	-0.983936	1.47526	-0.851715	-0.983936	1	1
54	1	2	3	3	0	4	3	1	2020	0	0	4	4	2	4	3	4	1	1	1	1	4	1	1	2	4	0	0	1	1	1	1	1	2.4	1	0	3.125	1.1415	-0.274119	-0.712201	0.956565	-0.0426065	1	1
56	1	2	2	4	0	6.541735	3	4	2022	0	0	3	3	2	4	4	4	1	1	1	1	5	1	2	4	3	0	0	1	1	1	1	1	3	1	0	3.375	1.1415	0.740686	0.13815	0.645718	0.210406	1	1
51	0	2	2	3	0	8	4	4	2020	0	0	3	1	2	2	1	4	1	0	0	0	2	1	1	3	2	0	0	1	1	1	1	0.25	1.8	1	0	2.625	-0.851715	-0.724662	-1.12475	-0.851715	-0.724662	1	1
49	0	2	2	2	0	8	3	4	2022	0	0	3	4	4	4	3	4	1	1	0	0	3	2	2	4	1	0	0	1	1	1	1	0.5	2.4	1	0	3.625	-0.345849	0.404029	0.743576	-0.345849	0.404029	1	1
43	1	4	2	2	0	6.95894	4	3	2022	1	1	4	4	4	4	4	4	1	0	1	0	4	5	1	5	5	1	0	1	3	1	1	0.5	4	1	0	3.875	0.0808265	1.80279	1.15143	0.0808265	1.80279	1	1
18	0	4	1	3	0	5	4	4	2020	0	1	3	3	3	3	4	4	1	1	0	1	5	3	2	2	5	0	0	0	2	1	1	0.75	3.4	1	0	3.5	0.20896	1.25156	0.540497	0.20896	1.25156	1	1
20	0	4	1	1	0	7.287108	4	4	2022	0	1	4	4	3	4	4	4	0	0	0	0	3	3	1	2	2	0	0	0	1	1	1	0	2.2	1	0	3.875	-1.09628	-0.0960657	1.14583	-1.09628	-0.0960657	1	1
46	1	2	4	4	0	7	2	3	2020	1	1	1	2	1	3	3	4	1	0	0	0	2	4	4	2	3	1	0	1	4	1	1	0.25	3	1	0	2.375	-0.851715	1.81374	-1.85212	-0.851715	1.81374	1	1
44	1	2	4	3	0	6	3	4	2022	1	1	4	4	3	3	3	4	1	1	0	1	2	1	2	2	2	1	0	1	4	1	1	0.75	1.8	1	0	3.5	0.20896	-0.391936	0.344139	0.397826	0.461895	1	1
44	0	2	3	4	0	3	4	3	2020	1	1	4	2	4	4	4	4	1	1	1	0	4	4	2	3	3	0	0	1	1	1	1	0.75	3.2	1	0	3.625	0.586692	1.31573	0.779057	0.397826	0.461895	1	1
42	0	2	4	4	0	2	4	4	2022	1	1	4	4	4	4	4	4	1	0	0	0	3	3	1	3	3	0	0	1	1	1	1	0.25	2.6	1	0	4	-0.851715	0.256888	1.47526	-0.851715	0.256888	1	1
54	0	4	3	4	0	5	2	2	2020	0	0	3	4	4	4	3	4	1	1	1	1	1	1	1	1	4	0	0	1	1	1	1	1	1.6	1	0	3.25	1.1415	-1.05379	-0.22157	0.956565	-0.0426065	1	1
56	0	3	3	3	0	6.630772	3	3	2022	0	0	3	4	4	4	4	4	1	1	1	0	1	1	2	1	4	0	0	1	1	1	1	0.75	1.8	1	0	3.625	0.586692	-0.50966	0.65937	0.645718	0.210406	1	1
55	1	4	3	3	0	1	4	3	2020	0	0	4	4	4	4	4	4	1	0	1	0	3	2	1	1	4	0	0	1	1	1	1	0.5	2.2	1	0	3.875	0.0808265	-0.349656	1.15143	0.0808265	0.1631	1	1
57	1	3	3	3	0	5	3	3	2022	0	0	3	4	4	4	3	4	1	1	1	1	2	2	2	3	3	0	0	1	1	1	1	1	2.4	1	0	3.5	1.1415	0.286305	0.419748	1.1415	0.286305	1	1
63	0	2	3	3	0	9	3	2	2022	0	0	2	2	3	3	3	3	1	1	1	0	5	2	4	5	5	0	0	1	2	1	1	0.75	4.2	1	0	2.625	0.586692	2.64873	-1.24262	0.586692	2.64873	1	1
53	1	5	3	3	0	5	2	2	2020	1	1	3	3	3	3	3	3	1	1	1	0	3	4	3	3	3	0	0	1	1	1	1	0.75	3.2	1	0	2.75	0.586692	1.67043	-1.19935	0.586692	1.67043	1	1
55	1	5	4	4	0	5	4	2	2022	1	1	3	4	4	3	2	4	1	0	1	0	2	4	1	3	5	0	0	1	1	1	1	0.5	3	1	0	3.25	0.0808265	0.675855	-0.0707858	0.0808265	0.1631	1	1
32	1	5	3	3	0	5	4	4	2020	1	1	1	1	3	1	1	1	1	0	0	0	4	2	2	1	4	0	0	1	1	1	1	0.25	2.6	1	0	2	-0.851715	0.383895	-2.0418	-0.851715	0.383895	1	1
30	1	5	2	2	0	6.95894	4	2	2022	1	1	1	3	3	3	3	3	1	0	0	0	5	1	1	5	3	0	0	1	2	1	1	0.25	3	1	0	2.75	-0.851715	0.407961	-0.91351	-0.851715	0.407961	1	1
25	0	5	3	3	0	10	4	4	2020	1	1	3	3	3	3	3	4	1	1	0	1	4	1	1	1	2	0	0	1	1	1	1	0.75	1.8	1	0	3.375	0.20896	-0.768623	0.300875	0.20896	-0.768623	1	1
27	0	5	4	1	0	10	3	3	2022	1	1	3	3	2	4	4	4	1	1	0	1	5	1	1	2	1	0	0	1	1	1	1	0.75	2	1	0	3.25	0.20896	-0.509349	-0.185678	0.20896	-0.509349	1	1
56	1	1	1	3	0	6	2	4	2020	1	1	3	4	4	4	4	4	0	1	1	0	1	1	2	1	3	0	0	1	1	1	1	0.5	1.6	1	0	3.625	0.342131	-0.651211	0.665708	0.342131	-0.651211	1	1
54	1	1	2	3	0	6.750338	4	4	2022	1	1	3	3	3	3	4	4	0	1	1	1	3	3	2	3	3	0	0	1	1	1	1	0.75	2.8	1	0	3.5	0.896941	0.801016	0.540497	0.896941	0.801016	1	1
29	0	5	3	3	0	5	4	4	2020	1	1	4	3	3	4	4	4	1	1	0	0	1	1	1	1	1	0	0	1	1	1	1	0.5	1	1	0	3.75	-0.345849	-1.47844	0.95964	-0.345849	-1.47844	1	1
31	0	6	4	3	0	6.511207	3	3	2022	1	1	4	4	4	4	4	4	0	0	0	0	3	3	1	3	1	0	0	1	1	1	1	0	2.2	1	0	3.75	-1.09628	-0.0262136	0.833939	-1.09628	-0.0262136	1	1
32	0	5	1	1	0	5	4	4	2020	1	1	1	1	1	1	1	1	1	1	0	0	3	1	1	3	3	0	0	1	1	1	1	0.5	2.2	1	0	1.75	-0.345849	-0.393689	-2.70067	-0.345849	-0.393689	1	1
34	0	5	3	3	0	6.630772	2	3	2022	0	1	3	3	4	3	3	4	1	1	0	0	3	1	1	3	1	0	0	1	1	1	1	0.5	1.8	1	0	3.125	-0.345849	-0.67679	-0.328503	-0.345849	-0.67679	1	1
65	0	2	1	2	0	8	2	2	2020	0	1	3	2	3	4	4	4	0	1	1	1	1	1	1	1	3	0	0	1	1	1	1	0.75	1.4	1	0	3	0.896941	-1.19534	-0.683751	0.896941	-1.19534	1	1
63	0	2	2	5	0	6.333132	1	1	2022	0	1	1	1	2	4	4	4	1	1	1	0	1	1	1	5	5	0	0	1	1	1	1	0.75	2.6	1	0	2.25	0.586692	-0.0666269	-2.18982	0.586692	-0.0666269	1	1
58	1	3	3	2	0	6.839375	4	4	2022	0	0	4	4	4	4	4	4	1	0	0	0	3	3	1	3	3	0	0	1	1	1	1	0.25	2.6	1	0	4	-0.851715	0.256888	1.47526	-0.851715	0.256888	1	1
61	0	5	3	3	0	7	3	3	2020	0	0	3	2	4	4	3	4	0	0	1	0	3	3	1	1	3	0	0	1	2	1	1	0.25	2.2	1	0	3.25	-0.163735	-0.165918	0.0473761	-0.163735	-0.165918	1	1
59	0	3	3	3	0	6	3	3	2022	0	0	4	3	3	4	4	4	0	1	0	0	3	3	2	2	3	0	0	1	2	1	1	0.25	2.6	1	0	3.5	-0.59041	0.589613	0.318322	-0.59041	0.589613	1	1
45	1	3	2	3	0	8	4	3	2020	1	1	3	4	4	3	3	4	1	1	0	1	5	4	2	3	3	0	0	1	1	1	1	0.75	3.4	1	0	3.5	0.20896	1.50515	0.492664	0.20896	1.17702	1	1
47	1	3	1	1	0	8	4	4	2022	1	1	3	4	3	4	4	4	1	1	0	0	3	2	1	1	5	0	0	1	1	1	1	0.5	2.4	1	0	3.75	-0.345849	-0.208105	0.971257	-0.598782	-0.117159	1	1
45	0	3	3	3	0	6	2	2	2020	0	1	3	4	4	4	4	4	1	1	0	1	4	3	2	3	2	0	0	1	1	1	1	0.75	2.8	1	0	3.375	0.20896	0.848887	0.0180522	0.20896	1.17702	1	1
47	0	3	3	3	0	6.630772	4	4	2022	1	1	4	4	4	4	4	4	1	0	0	0	3	3	1	3	1	0	0	1	1	1	1	0.25	2.2	1	0	4	-0.851715	-0.0262136	1.47526	-0.598782	-0.117159	1	1
23	1	3	2	2	0	5	3	3	2020	1	1	4	4	4	4	4	4	1	0	1	0	3	2	1	3	3	0	0	0	1	1	1	0.5	2.4	1	0	3.75	0.0808265	-0.0684008	0.833939	0.0808265	-0.0684008	1	1
25	1	3	2	2	0	6.95894	2	3	2022	1	1	4	4	4	4	4	4	1	1	1	0	3	3	1	3	3	0	0	0	1	1	1	0.75	2.6	1	0	3.625	0.586692	0.256888	0.516448	0.586692	0.256888	1	1
31	1	5	2	3	0	6	4	4	2020	0	1	3	3	4	4	4	4	0	1	1	0	5	3	1	4	5	0	0	1	1	1	1	0.5	3.6	1	0	3.75	0.342131	1.13024	1.1145	0.342131	1.13024	1	1
33	1	5	1	3	0	6.869903	3	3	2022	0	1	4	3	4	4	4	4	0	1	0	0	5	3	2	5	4	0	0	1	1	1	1	0.25	3.8	1	0	3.625	-0.59041	1.74422	0.647753	-0.59041	1.74422	1	1
40	0	3	3	5	0	5	4	4	2022	1	1	4	4	4	4	4	4	1	0	0	0	2	1	1	1	1	0	0	1	1	1	1	0.25	1.2	1	0	4	-0.851715	-1.28902	1.47526	-0.851715	-1.28902	1	1
21	1	3	4	5	0	7	2	2	2020	1	1	2	2	3	3	3	3	1	0	0	0	3	3	3	3	3	0	0	0	2	1	1	0.25	3	1	0	2.5	-0.851715	1.34514	-1.56011	-0.851715	1.34514	1	1
19	1	1	2	3	0	6.750338	3	3	2022	1	1	3	2	2	3	3	4	1	0	1	0	4	1	1	1	1	0	0	0	2	1	1	0.5	1.6	1	0	2.875	0.0808265	-0.910174	-0.856061	0.0808265	-0.910174	1	1
39	0	6	3	3	0	6	4	4	2020	1	1	3	4	4	4	4	4	1	0	0	0	3	3	1	3	3	1	0	1	3	1	1	0.25	2.6	1	0	3.875	-0.851715	0.256888	1.30069	-0.851715	0.256888	1	1
37	0	6	3	2	0	6.839375	3	3	2022	1	1	4	4	4	4	4	4	1	0	0	0	2	1	1	3	2	0	0	1	2	1	1	0.25	1.8	1	0	3.75	-0.851715	-0.724662	0.833939	-0.851715	-0.724662	1	1
26	0	4	1	5	0	0	3	3	2020	0	1	3	3	3	4	3	4	0	1	0	1	1	1	1	1	1	0	2	1	1	0	1	0.5	1	0	1	3.25	-0.0356006	-1.47844	-0.0958691	-0.0356006	-1.47844	1	1
24	0	5	3	5	0	6.213567	1	3	2022	0	1	2	3	3	3	3	4	1	1	0	0	1	2	1	1	1	0	2	1	1	0	1	0.5	1.2	0	1	2.75	-0.345849	-1.15315	-1.14999	-0.345849	-1.15315	1	1
60	1	5	1	1	0	10	3	3	2020	1	1	2	3	2	4	3	4	1	0	1	0	1	1	1	1	5	0	0	1	1	1	1	0.5	1.8	1	0	3	0.0808265	-0.912238	-0.599869	-0.132511	0.540865	1	1
36	1	5	2	3	0	10	2	2	2020	1	1	3	3	2	4	3	4	0	0	0	0	1	1	1	1	2	0	0	1	1	1	1	0	1.2	1	0	2.875	-1.09628	-1.33689	-1.06662	-1.09628	-1.33689	1	1
34	1	5	3	4	0	6.422169	4	2	2022	1	1	3	3	2	3	4	4	0	0	0	0	1	1	1	1	1	0	0	1	1	1	1	0	1	1	0	3.125	-1.09628	-1.47844	-0.43659	0.022613	0.246774	1	1
28	0	5	3	3	0	7	2	2	2020	1	1	2	3	2	3	3	3	0	0	0	0	1	3	1	2	2	0	0	1	2	1	1	0	1.8	1	0	2.5	-1.09628	-0.47491	-1.70335	-0.181728	-0.564319	1	1
26	0	5	3	3	0	6.630772	3	3	2022	1	1	3	3	2	3	3	4	0	0	0	0	1	3	1	1	3	0	0	1	1	1	1	0	1.8	1	0	3	-1.09628	-0.544762	-0.669875	-1.09628	-0.544762	1	1
52	0	3	3	4	0	5	4	3	2020	0	0	3	3	3	4	4	4	1	1	1	1	5	5	2	5	5	0	0	1	1	1	1	1	4.4	1	0	3.5	1.1415	2.53634	0.461244	1.1415	1.60233	1	1
50	0	2	3	4	0	8	4	4	2022	0	0	3	4	1	4	4	4	1	1	1	1	1	1	2	1	2	0	0	1	1	1	1	1	1.4	1	0	3.5	1.1415	-0.792761	0.312395	1.1415	-0.0528156	1	1
52	1	3	1	1	0	10	4	4	2020	0	0	3	1	4	1	1	1	1	1	1	1	1	5	1	5	1	0	0	1	1	1	1	1	2.6	1	0	2.375	1.1415	0.668324	-1.36324	1.1415	1.60233	1	1
54	1	2	3	3	0	6.630772	4	4	2022	0	0	2	2	4	1	4	4	1	0	0	0	1	1	1	1	1	0	0	1	1	1	1	0.25	1	1	0	3.125	-0.851715	-1.47844	0.0200254	-0.851715	-1.47844	1	1
28	1	3	2	3	0	3	4	4	2020	0	0	3	3	4	4	3	3	0	1	0	1	1	3	2	1	1	0	0	0	2	1	1	0.5	1.6	1	0	3.5	-0.0356006	-0.283735	0.657288	-0.181728	-0.564319	1	1
26	1	1	4	4	0	6.302604	3	3	2022	0	0	4	4	4	4	4	4	0	0	0	0	1	3	1	1	3	0	0	0	1	1	1	0	1.8	1	0	3.75	-1.09628	-0.544762	0.833939	-1.09628	-0.544762	1	1
30	0	8	3	3	0	10	3	3	2020	0	1	3	3	4	4	3	4	1	1	1	1	1	1	2	1	1	0	0	1	2	1	2	1	1.2	1	0	3.375	1.1415	-0.934312	0.233562	0.275546	-0.970114	1	1
28	0	8	3	3	0	6.630772	3	3	2022	0	1	4	4	2	4	4	4	1	1	1	0	1	1	2	1	1	0	0	1	2	1	2	0.75	1.2	1	0	3.5	0.586692	-0.934312	0.175076	-0.181728	-0.564319	1	1
57	0	3	2	2	0	2	3	3	2020	0	1	2	2	3	4	4	4	0	0	1	0	3	3	1	3	4	0	0	1	1	1	1	0.25	2.8	1	0	3.125	-0.163735	0.398438	-0.217001	-0.163735	0.398438	1	1
59	0	5	2	3	0	6.750338	3	3	2022	0	1	4	4	4	4	3	4	1	1	1	0	3	2	2	3	3	0	0	1	1	1	1	0.75	2.6	1	0	3.625	0.586692	0.475727	0.594317	0.586692	0.475727	1	1
60	1	4	5	3	0	6.391641	4	4	2022	0	1	4	1	4	4	4	4	1	1	0	0	4	5	2	4	4	0	0	1	1	1	1	0.5	3.8	1	0	3.625	-0.345849	1.99397	0.916699	-0.132511	0.540865	1	1
35	1	2	3	3	0	4	2	3	2020	0	0	3	3	2	1	4	4	1	1	0	0	2	2	3	4	3	0	0	0	1	1	1	0.5	2.8	1	0	2.75	-0.345849	1.04184	-1.23689	0.0684142	0.334073	1	1
33	1	2	3	2	0	6.839375	4	4	2022	0	1	1	4	1	1	3	4	1	0	1	0	2	3	3	2	2	0	0	0	1	1	1	0.5	2.4	1	0	2.75	0.0808265	0.802769	-1.01009	0.178186	0.518386	1	1
31	1	3	3	2	0	10	2	2	2020	0	0	3	4	2	3	2	3	1	0	0	0	2	2	1	2	1	1	0	0	3	1	1	0.25	1.6	1	0	2.625	-0.851715	-0.752327	-1.58222	-0.851715	-0.752327	1	1
33	1	3	3	3	0	6.630772	4	1	2022	0	0	2	3	4	1	2	3	0	0	1	0	2	1	3	2	5	1	0	0	3	1	1	0.25	2.6	1	0	2.5	-0.163735	0.576844	-1.46211	0.178186	0.518386	1	1
53	1	1	1	3	0	10	1	1	2020	0	1	2	3	3	2	2	4	1	1	0	0	1	1	1	1	1	0	0	1	1	1	1	0.5	1	1	0	2.25	-0.345849	-1.47844	-2.28184	-0.345849	-1.47844	1	1
51	1	1	1	1	0	7.287108	1	1	2022	0	1	1	2	3	1	2	3	1	1	0	0	1	1	1	1	1	0	0	1	1	1	1	0.5	1	1	0	1.75	-0.345849	-1.47844	-3.10477	-0.345849	-1.47844	1	1
35	0	2	3	2	0	6	2	2	2020	0	0	4	4	3	4	4	4	1	1	0	1	2	3	2	3	3	1	0	1	3	1	1	0.75	2.6	1	0	3.375	0.20896	0.611594	-0.13681	0.0684142	0.334073	1	1
33	0	3	3	3	0	7	2	2	2022	0	0	3	3	3	4	3	4	1	1	0	0	2	3	3	3	3	1	0	1	3	1	1	0.5	2.8	1	0	3	-0.345849	1.15572	-0.737187	0.178186	0.518386	1	1
34	0	4	1	1	0	0	2	2	2020	0	1	2	2	1	3	3	3	1	1	1	1	5	5	2	3	4	0	0	1	2	1	1	1	3.8	1	0	2.25	1.1415	1.97199	-2.21897	0.022613	0.246774	1	1
32	0	4	1	3	0	3	4	1	2022	0	1	4	4	1	1	4	4	1	0	1	0	5	4	1	1	2	0	0	1	1	1	1	0.5	2.6	1	0	2.875	0.0808265	0.396664	-1.21824	-0.385444	-0.446177	1	1
69	1	2	1	1	0	10	2	1	2020	0	1	3	2	3	4	3	4	1	1	1	0	3	3	1	5	5	0	0	1	1	1	1	0.75	3.4	1	0	2.75	0.586692	0.962794	-1.2472	0.586692	0.962794	1	1
67	1	2	1	1	0	7.287108	3	1	2022	0	1	3	2	3	3	3	1	1	1	1	0	5	5	1	5	5	0	0	1	1	1	1	0.75	4.2	1	0	2.375	0.586692	1.99222	-1.82706	0.586692	1.99222	1	1
32	1	6	4	3	0	3	3	3	2020	1	1	2	3	2	4	3	1	1	0	0	0	2	1	1	1	1	0	0	1	1	1	1	0.25	1.2	1	0	2.625	-0.851715	-1.28902	-1.25265	-0.385444	-0.446177	1	1
30	1	6	3	3	0	6.630772	2	2	2022	1	1	3	3	2	3	3	4	0	1	0	0	2	1	1	1	3	0	0	1	1	1	1	0.25	1.6	1	0	2.75	-0.59041	-1.00592	-1.31119	0.275546	-0.970114	1	1
29	0	6	3	3	0	5	2	1	2020	0	1	3	3	2	3	3	4	1	1	1	0	1	5	1	1	3	0	0	1	1	1	1	0.75	2.2	1	0	2.625	0.586692	0.105815	-1.63502	0.333759	-0.168796	1	1
27	0	6	4	4	0	8	1	3	2022	1	1	3	4	3	4	3	3	1	0	0	0	1	1	1	1	1	0	0	1	1	1	1	0.25	1	1	0	3	-0.851715	-1.47844	-0.762256	-0.851715	-1.47844	1	1
48	1	2	3	2	0	5	4	4	2020	0	0	4	4	1	4	4	4	1	1	1	0	2	3	2	3	3	0	0	1	1	1	1	0.75	2.6	1	0	3.625	0.586692	0.611594	0.486963	0.586692	-0.0198085	1	1
50	1	3	3	2	0	6.839375	2	3	2022	0	0	3	4	4	3	4	4	1	1	1	1	3	2	2	4	3	0	0	1	1	1	1	1	2.8	1	0	3.375	1.1415	0.68713	0.0973058	1.1415	-0.0528156	1	1
46	0	2	3	3	0	8	4	4	2020	0	0	3	4	4	4	4	4	1	0	1	0	3	2	1	1	3	0	0	1	1	1	1	0.5	2	1	0	3.875	0.0808265	-0.491206	1.30069	0.0808265	-0.491206	1	1
48	0	2	3	4	0	6.422169	3	4	2022	0	0	4	4	3	3	4	4	1	1	1	0	1	1	2	1	3	0	0	1	1	1	1	0.75	1.6	1	0	3.625	0.586692	-0.651211	0.583761	0.586692	-0.0198085	1	1
66	1	4	4	4	0	10	4	4	2020	1	1	4	4	3	4	4	4	1	0	1	0	3	2	1	1	4	0	0	1	2	1	1	0.5	2.2	1	0	3.875	0.0808265	-0.349656	1.14583	0.0808265	-0.349656	1	1
35	1	3	2	2	0	10	3	4	2020	0	0	4	3	3	4	4	4	0	1	1	0	1	1	2	1	3	1	0	1	4	1	1	0.5	1.6	1	0	3.625	0.342131	-0.651211	0.642149	0.0684142	0.334073	1	1
33	1	3	3	3	0	8	3	3	2022	0	0	3	3	3	4	4	4	1	1	1	1	2	1	2	1	3	1	0	1	4	1	1	1	1.8	1	0	3.375	1.1415	-0.461788	0.143753	0.178186	0.518386	1	1
63	0	2	4	4	0	6	4	4	2020	0	1	4	4	3	1	4	4	1	1	1	1	4	3	2	3	4	0	0	1	2	1	1	1	3.2	1	0	3.5	1.1415	1.13199	0.412103	1.1415	1.13199	1	1
61	0	1	3	4	0	3	2	2	2022	0	1	3	3	3	2	2	1	1	1	1	1	4	3	2	3	4	0	0	1	2	1	1	1	3.2	1	0	2.25	1.1415	1.13199	-2.11874	1.1415	1.13199	1	1
62	0	5	2	2	0	6	3	3	2020	0	0	4	4	4	4	4	4	1	0	1	0	4	3	1	4	5	0	0	1	1	1	1	0.5	3.4	1	0	3.75	0.0808265	0.940814	0.833939	0.0808265	0.598851	1	1
60	0	2	2	2	0	6.95894	3	3	2022	0	0	4	4	4	4	4	4	1	0	1	0	4	3	1	4	5	0	0	1	1	1	1	0.5	3.4	1	0	3.75	0.0808265	0.940814	0.833939	0.0808265	-0.0564873	1	1
62	1	5	3	3	0	5	3	3	2020	0	0	4	4	4	4	4	4	1	0	1	0	3	3	1	3	3	0	0	1	1	1	1	0.5	2.6	1	0	3.75	0.0808265	0.256888	0.833939	0.0808265	0.598851	1	1
60	1	2	3	3	0	6.630772	3	3	2022	0	0	4	4	4	4	4	4	1	0	1	0	1	1	1	1	4	0	0	1	1	1	1	0.5	1.6	1	0	3.75	0.0808265	-1.05379	0.833939	0.0808265	-0.0564873	1	1
38	0	5	3	3	0	6	4	4	2020	0	0	4	4	4	4	4	4	1	0	1	0	1	3	1	3	3	1	0	1	4	1	1	0.5	2.2	1	0	4	0.0808265	-0.121957	1.47526	0.0808265	-0.121957	1	1
36	0	3	3	3	0	6.630772	4	4	2022	0	0	4	4	4	4	4	4	1	0	0	0	2	2	1	3	3	1	0	1	4	1	1	0.25	2.2	1	0	4	-0.851715	-0.257823	1.47526	-0.851715	-0.257823	1	1
37	1	5	3	3	0	5	4	4	2020	0	0	3	3	1	4	3	4	0	0	1	0	1	1	1	1	1	1	0	1	4	1	1	0.25	1	1	0	3.25	-0.163735	-1.47844	-0.113413	-0.163735	-1.47844	1	1
35	1	3	3	3	0	6.630772	3	3	2022	0	0	4	4	3	4	4	4	1	1	1	0	3	3	1	3	3	1	0	1	4	1	1	0.75	2.6	1	0	3.625	0.586692	0.256888	0.504508	0.120422	0.599727	1	1
48	1	3	1	4	0	4	4	4	2020	0	1	3	3	2	3	3	3	1	0	1	0	4	3	2	2	3	0	0	1	1	1	1	0.5	2.8	1	0	3.125	0.0808265	0.779035	-0.246149	0.0808265	0.779035	1	1
50	1	3	2	3	0	6.750338	4	4	2022	0	1	4	4	4	4	4	4	1	0	1	0	2	3	1	4	1	0	0	1	1	1	1	0.5	2.2	1	0	4	0.0808265	-0.00423308	1.47526	-0.132511	-0.168796	1	1
41	0	3	5	1	0	6.808846	4	3	2022	0	1	4	4	4	4	4	4	1	0	1	0	4	4	1	4	4	0	0	1	1	1	1	0.5	3.4	1	0	3.875	0.0808265	1.12455	1.15143	0.488884	0.670502	1	1
20	1	3	1	1	0	2	3	4	2020	0	1	3	3	4	4	4	4	0	1	0	0	1	3	2	2	2	0	0	0	2	1	1	0.25	2	1	0	3.625	-0.59041	0.0692182	0.797012	-0.843343	-0.108135	1	1
41	1	4	3	3	0	7	3	2	2020	1	1	4	4	4	4	3	4	0	1	1	1	2	2	2	2	4	0	0	1	1	1	1	0.75	2.4	1	0	3.5	0.896941	0.216453	0.270489	0.488884	0.670502	1	1
35	1	2	2	3	0	9	4	3	2020	0	1	3	1	1	2	3	4	1	1	0	0	3	3	2	3	4	0	0	0	1	1	1	0.5	3	1	0	2.625	-0.345849	0.942566	-1.29876	0.120422	0.599727	1	1
33	1	2	1	3	0	7	3	4	2022	1	1	1	1	1	1	4	4	1	1	1	0	5	3	3	4	5	0	0	0	1	1	1	0.75	4	1	0	2.375	0.586692	2.21849	-1.64651	0.586692	2.21849	1	1
53	0	3	1	5	0	5	4	3	2020	0	1	4	4	4	4	3	4	1	1	0	0	5	5	1	1	5	0	0	1	1	1	1	0.5	3.4	1	0	3.75	-0.345849	1.1466	0.911807	-0.345849	1.1466	1	1
51	0	3	5	5	1	1	1	3	2022	0	1	3	4	4	4	4	4	0	1	0	1	3	1	2	1	2	0	0	1	1	1	1	0.5	1.8	1	0	3.375	-0.0356006	-0.413917	0.0243896	0.43067	0.450905	1	1
50	0	2	3	3	0	7	3	2	2020	0	0	3	2	2	2	4	4	1	1	0	0	1	3	1	2	3	0	0	1	1	1	1	0.5	2	1	0	2.75	-0.345849	-0.333359	-1.18484	-0.132511	-0.168796	1	1
52	0	1	3	4	0	6	2	4	2022	0	0	2	1	2	1	3	3	1	1	0	0	3	2	1	1	4	0	0	1	1	1	1	0.5	2.2	1	0	2.25	-0.345849	-0.349656	-1.91722	-0.345849	-0.349656	1	1
51	1	2	1	5	0	10	4	4	2020	0	0	4	1	4	4	3	4	0	1	1	1	4	4	2	3	3	0	0	1	1	1	1	0.75	3.2	1	0	3.5	0.896941	1.31573	0.677077	0.43067	0.450905	1	1
57	1	4	3	2	0	3	2	2	2020	1	1	1	2	4	3	3	3	1	1	1	0	2	2	2	2	2	0	0	1	1	1	1	0.75	2	1	0	2.5	0.586692	-0.066648	-1.40525	0.586692	-0.066648	1	1
55	1	4	3	3	0	6.630772	2	2	2022	1	1	3	3	4	3	3	3	1	1	0	0	1	1	1	1	1	0	0	1	1	1	1	0.5	1	1	0	2.875	-0.345849	-1.47844	-0.869923	-0.345849	-1.47844	1	1
22	1	4	2	1	0	8	3	2	2020	1	1	3	3	4	4	4	4	0	1	0	1	1	2	2	1	1	0	0	0	2	1	1	0.5	1.4	1	0	3.375	-0.0356006	-0.609023	0.149357	-0.0356006	-0.609023	1	1
20	1	4	2	3	0	6.750338	3	4	2022	1	1	4	4	4	4	4	4	0	0	0	0	2	3	1	2	2	0	0	0	2	1	1	0	2	1	0	3.875	-1.09628	-0.285488	1.15777	-0.843343	-0.108135	1	1
54	0	7	3	4	0	8	2	2	2020	0	0	4	3	3	3	4	4	1	1	1	1	3	5	2	3	2	0	0	1	1	1	2	1	3	1	0	3.125	1.1415	1.31004	-0.567571	1.1415	1.31004	1	1
52	0	4	4	4	0	6.302604	4	4	2022	0	0	4	4	4	3	4	4	1	0	1	0	2	3	1	2	2	0	0	1	1	1	1	0.5	2	1	0	3.875	0.0808265	-0.285488	1.23068	0.0808265	-0.285488	1	1
76	1	7	3	3	0	8	2	4	2020	0	0	3	2	2	3	3	3	1	1	1	1	1	3	2	1	3	0	0	1	2	1	2	1	2	1	0	2.75	1.1415	-0.000633867	-1.06732	1.1415	-0.000633867	1	1
78	1	4	3	3	0	6.630772	2	2	2022	0	0	1	1	1	1	1	1	1	1	1	1	3	3	2	2	3	0	0	1	2	1	1	1	2.6	1	0	1.25	1.1415	0.589613	-3.9833	1.1415	0.589613	1	1
46	1	4	1	3	0	10	4	4	2020	1	1	3	3	3	1	3	3	1	1	1	0	2	3	1	1	1	0	0	1	1	1	1	0.75	1.6	1	0	3	0.586692	-0.638441	-0.405866	0.586692	-0.638441	1	1
48	1	4	3	2	0	6.839375	2	2	2022	1	1	1	1	1	3	3	3	1	1	1	0	1	1	1	1	1	0	0	1	1	1	1	0.75	1	1	0	2	0.586692	-1.47844	-2.57973	0.586692	-1.47844	1	1
23	0	4	2	3	0	8	3	3	2020	1	1	4	4	4	4	4	4	1	0	0	0	3	4	1	1	4	1	0	0	3	1	1	0.25	2.6	1	0	3.75	-0.851715	0.300921	0.833939	-0.598782	-0.588759	1	1
21	0	4	3	3	0	6.630772	4	4	2022	1	1	4	4	3	4	4	4	1	0	0	0	4	3	1	1	1	0	0	0	2	1	1	0.25	2	1	0	3.875	-0.851715	-0.259597	1.14583	-0.851715	0.377287	1	1
40	1	3	2	3	1	10	2	3	2020	1	1	4	3	3	3	3	3	1	1	0	0	3	2	1	1	2	0	0	1	1	1	1	0.5	1.8	1	0	3	-0.345849	-0.632757	-0.700958	-0.345849	-0.632757	1	1
38	1	3	1	2	0	7.078506	3	3	2022	1	1	3	3	2	3	3	3	0	1	0	0	3	3	2	3	4	0	0	1	1	1	1	0.25	3	1	0	2.875	-0.59041	0.942566	-0.887467	-0.59041	0.942566	1	1
39	0	5	3	3	0	10	3	4	2020	0	1	3	3	4	4	4	4	1	1	0	0	1	1	2	1	3	0	0	1	1	1	1	0.5	1.6	1	0	3.625	-0.345849	-0.651211	0.797012	-0.00185893	-0.197162	1	1
39	1	4	3	2	0	5	2	2	2020	0	0	1	1	2	3	3	4	0	1	1	0	3	3	1	3	3	0	0	1	2	1	1	0.5	2.6	1	0	2.25	0.342131	0.256888	-2.0327	-0.00185893	-0.197162	1	1
37	1	3	5	2	0	5	1	2	2022	0	0	2	4	2	1	3	4	1	1	1	0	3	3	1	3	3	0	0	1	2	1	1	0.75	2.6	1	0	2.375	0.586692	0.256888	-2.10621	0.120422	-0.421354	1	1
60	0	2	5	2	1	3	3	1	2022	0	0	4	1	2	4	4	4	1	1	1	0	5	2	2	5	5	0	0	1	1	1	1	0.75	3.8	1	0	2.875	0.586692	1.56048	-1.03114	0.586692	1.56048	1	1
35	0	4	2	2	0	7	3	3	2020	0	0	4	3	4	4	4	4	1	1	0	0	3	3	2	3	3	0	0	1	1	1	1	0.5	2.8	1	0	3.625	-0.345849	0.801016	0.647753	-0.345849	0.801016	1	1
37	0	3	2	3	0	6.750338	4	4	2022	0	0	4	4	3	4	3	4	1	1	0	0	3	1	1	1	1	0	0	1	1	1	1	0.5	1.4	1	0	3.75	-0.345849	-1.0996	0.906204	0.120422	-0.421354	1	1
62	0	3	2	3	1	6	4	4	2022	0	0	4	4	4	4	4	4	1	0	1	0	2	3	1	2	4	0	0	1	2	1	1	0.5	2.4	1	0	4	0.0808265	-0.00238663	1.47526	0.0808265	-0.00238663	1	1
40	1	1	1	1	0	5	3	3	2020	0	0	4	4	3	2	4	4	1	1	0	1	1	2	2	2	3	0	0	0	1	1	1	0.75	2	1	0	3.375	0.20896	-0.11452	0.0153592	0.20896	-0.11452	1	1
38	1	1	3	3	0	8	2	2	2022	0	0	4	4	4	4	4	4	1	1	0	0	3	3	2	2	2	0	0	0	1	1	1	0.5	2.4	1	0	3.5	-0.345849	0.448063	0.192621	-0.345849	0.448063	1	1
49	0	4	4	4	0	8	4	4	2022	0	1	3	4	4	4	4	4	1	0	1	0	3	4	1	3	4	0	0	1	1	1	1	0.5	3	1	0	3.875	0.0808265	0.723727	1.30069	-0.230021	-0.57092	1	1
26	0	4	1	3	0	8	3	3	2020	0	1	3	3	3	3	3	4	0	0	1	0	2	3	2	2	3	0	0	0	2	1	1	0.25	2.4	1	0	3.125	-0.163735	0.400191	-0.340443	-0.163735	0.400191	1	1
24	0	4	2	1	0	7.167542	2	4	2022	0	1	2	3	4	2	3	3	0	1	0	0	1	1	1	1	1	1	0	0	3	1	1	0.25	1	1	0	2.875	-0.59041	-1.47844	-0.64141	-0.59041	-1.47844	1	1
23	1	1	3	2	0	6	3	3	2020	0	0	3	4	4	3	3	3	1	1	0	0	1	1	1	1	1	1	0	0	3	1	1	0.5	1	1	0	3.25	-0.345849	-1.47844	-0.0424184	-0.598782	-0.588759	1	1
21	1	1	3	3	0	3	3	2	2022	0	0	3	3	3	3	3	4	1	0	0	0	2	3	3	3	2	1	0	0	3	1	1	0.25	2.6	1	0	3	-0.851715	1.01417	-0.664271	-0.851715	0.377287	1	1
47	0	2	2	3	0	4	3	3	2020	0	0	4	4	4	4	4	4	1	0	1	0	4	2	1	1	2	0	0	1	1	1	1	0.5	2	1	0	3.75	0.0808265	-0.443335	0.833939	0.0808265	-0.771465	1	1
49	0	2	3	4	0	6.422169	4	4	2022	0	0	3	4	4	4	4	4	1	0	0	0	3	1	1	1	2	0	0	1	1	1	1	0.25	1.6	1	0	3.875	-0.851715	-0.958045	1.30069	-0.230021	-0.57092	1	1
49	1	2	4	4	0	7	3	3	2020	0	0	4	4	4	4	4	4	1	0	1	0	1	1	1	1	1	0	0	1	1	1	1	0.5	1	1	0	3.75	0.0808265	-1.47844	0.833939	-0.230021	-0.57092	1	1
47	1	2	3	3	0	6.630772	4	4	2022	0	0	4	4	4	4	4	4	1	0	1	0	3	1	1	1	1	0	0	1	1	1	1	0.5	1.4	1	0	4	0.0808265	-1.0996	1.47526	0.0808265	-0.771465	1	1
21	0	4	3	2	0	10	4	4	2020	0	1	4	4	4	4	4	4	1	0	0	0	2	1	1	3	3	0	0	0	2	1	1	0.25	2	1	0	4	-0.851715	-0.583111	1.47526	-0.385444	-0.268813	1	1
19	0	4	3	2	0	6.839375	4	4	2022	0	1	4	4	4	4	4	4	0	0	0	0	2	5	1	2	2	0	0	0	1	1	1	0	2.4	1	0	4	-1.09628	0.365089	1.47526	-0.507725	0.205287	1	1
44	0	3	3	1	0	4	3	3	2020	0	1	4	4	4	4	4	4	0	0	1	0	3	3	1	2	5	0	0	1	1	1	1	0.25	2.8	1	0	3.75	-0.163735	0.328586	0.833939	-0.163735	0.328586	1	1
46	0	3	1	1	0	7.287108	1	4	2022	0	1	4	4	4	4	4	4	1	1	1	0	5	5	1	5	5	0	0	1	1	1	1	0.75	4.2	1	0	3.625	0.586692	1.99222	0.522786	0.586692	1.99222	1	1
45	1	3	3	3	0	7	4	2	2020	0	1	3	3	3	3	3	3	1	0	1	0	3	2	2	2	3	0	0	1	1	1	1	0.5	2.4	1	0	3	0.0808265	0.264325	-0.564373	0.0808265	0.264325	1	1
47	1	3	1	3	0	6.869903	2	2	2022	0	1	3	3	3	3	3	4	1	1	1	0	5	4	2	2	4	0	0	1	1	1	1	0.75	3.4	1	0	2.875	0.586692	1.4353	-0.981762	0.586692	1.4353	1	1
19	0	3	3	3	0	8	4	4	2020	0	1	4	4	4	4	4	4	1	0	1	0	3	3	1	2	3	0	0	0	2	1	1	0.5	2.4	1	0	4	0.0808265	0.0454849	1.47526	-0.507725	0.205287	1	1
21	0	3	1	2	0	7.078506	4	4	2022	0	1	4	4	4	4	4	4	1	0	1	0	3	3	1	2	3	0	0	0	2	1	1	0.5	2.4	1	0	4	0.0808265	0.0454849	1.47526	-0.385444	-0.268813	1	1
27	1	2	3	3	1	10	1	1	2020	1	1	4	4	3	4	3	4	0	1	0	0	1	3	1	1	1	1	0	1	3	1	1	0.25	1.4	1	0	3	-0.59041	-0.827863	-1.01775	-0.764613	-0.777506	1	1
29	1	2	2	2	0	6.95894	4	4	2022	1	1	4	4	4	4	4	4	1	0	1	0	1	2	1	1	3	1	0	1	3	1	1	0.5	1.6	1	0	4	0.0808265	-0.87005	1.47526	-0.372246	-0.841705	1	1
63	0	2	3	3	1	6.630772	3	3	2022	0	0	3	2	3	3	4	4	1	1	1	1	5	5	5	5	5	0	0	1	1	1	1	1	5	1	0	3.125	1.1415	4.16873	-0.287007	1.1415	4.16873	1	1
66	1	3	4	4	0	4	4	2	2020	0	0	3	2	1	2	1	3	1	1	0	0	2	1	2	1	3	0	0	1	1	1	1	0.5	1.8	1	0	2.25	-0.345849	-0.461788	-2.13324	-0.345849	-0.461788	1	1
68	1	3	3	4	0	6.422169	4	4	2022	0	0	3	4	1	3	3	4	1	0	0	0	1	2	1	1	2	0	0	1	1	1	1	0.25	1.4	1	0	3.25	-0.851715	-1.0116	-0.171802	-0.851715	-1.0116	1	1
59	1	2	2	2	1	10	4	3	2020	0	1	3	4	4	3	4	4	1	1	1	0	4	3	2	3	5	0	0	1	1	1	1	0.75	3.4	1	0	3.625	0.586692	1.27354	0.732287	0.586692	1.27354	1	1
61	1	5	2	2	1	6.95894	2	2	2022	0	1	3	3	3	3	3	4	1	1	1	0	3	3	1	3	5	0	0	1	1	1	1	0.75	3	1	0	2.875	0.586692	0.539989	-0.981762	0.586692	0.539989	1	1
64	0	2	1	2	0	5	4	4	2020	0	1	3	2	1	4	3	1	1	1	1	1	5	4	3	5	5	0	0	1	1	1	1	1	4.4	1	0	2.75	1.1415	2.75518	-0.952376	1.1415	2.75518	1	1
62	0	5	1	2	0	7.078506	3	3	2022	0	1	3	3	2	4	4	4	1	1	1	1	4	3	1	4	4	0	0	1	1	1	1	1	3.2	1	0	3.25	1.1415	0.799263	-0.185678	1.1415	0.799263	1	1
18	1	6	3	3	1	5	2	3	2020	0	0	2	4	4	2	2	4	0	0	0	0	1	2	1	1	1	0	0	1	1	1	1	0	1.2	1	0	2.875	-1.09628	-1.15315	-0.801082	-1.09628	-1.15315	1	1
20	1	5	3	3	0	6.630772	4	4	2022	0	0	3	4	3	3	3	4	0	1	0	1	2	1	2	1	2	0	0	1	1	1	1	0.5	1.6	1	0	3.5	-0.0356006	-0.603339	0.487061	-0.0356006	-0.603339	1	1
34	1	4	3	3	0	7	4	3	2020	0	0	4	4	4	4	4	4	0	0	0	0	3	1	1	1	1	0	0	1	1	1	1	0	1.4	1	0	3.875	-1.09628	-1.0996	1.15143	-1.09628	-1.0996	1	1
32	1	4	3	3	0	6.630772	4	4	2022	0	0	4	4	4	4	4	4	0	0	0	0	3	1	1	1	1	0	0	1	1	1	1	0	1.4	1	0	4	-1.09628	-1.0996	1.47526	-1.09628	-1.0996	1	1
67	0	2	4	5	0	6.094001	4	4	2022	0	1	3	4	3	4	3	4	1	1	1	1	1	1	2	3	3	0	0	1	1	1	1	1	2	1	0	3.625	1.1415	-0.228405	0.731635	1.1415	-0.228405	1	1
44	1	3	3	3	0	10	1	1	2020	0	0	4	4	4	4	4	4	0	1	0	1	1	2	2	1	1	0	0	1	2	1	1	0.5	1.4	1	0	3.25	-0.0356006	-0.609023	-0.448697	0.08668	-0.771668	1	1
46	1	3	3	3	0	6.630772	4	1	2022	0	0	1	4	4	4	4	4	1	1	1	1	1	3	1	1	3	0	0	1	1	1	1	1	1.8	1	0	3.25	1.1415	-0.544762	-0.0199316	1.1415	-0.544762	1	1
44	0	3	3	3	0	1	4	3	2020	0	0	3	4	2	4	3	4	1	1	0	1	1	1	2	1	1	0	0	1	2	1	1	0.75	1.2	1	0	3.375	0.20896	-0.934312	0.0783761	0.08668	-0.771668	1	1
42	0	3	2	3	0	6.750338	4	4	2022	0	0	4	4	1	4	4	4	1	1	0	0	1	1	2	1	1	0	0	1	1	1	1	0.5	1.2	1	0	3.625	-0.345849	-0.934312	0.486963	-0.345849	-0.934312	1	1
17	0	3	1	3	0	5	3	4	2020	0	0	3	4	3	3	3	4	1	1	1	1	3	2	1	2	2	0	0	0	1	1	1	1	2	1	0	3.375	1.1415	-0.421354	0.16957	1.1415	-0.421354	1	1
19	0	1	3	3	0	5	4	4	2022	0	0	3	3	4	3	3	4	0	1	1	1	3	2	2	2	1	0	0	0	1	1	1	0.75	2	1	0	3.5	0.896941	-0.0187765	0.630306	0.896941	-0.0187765	1	1
51	0	2	2	2	0	5	3	4	2020	0	0	2	4	4	4	4	4	1	1	1	0	1	4	2	1	4	0	2	1	1	0	1	0.75	2.4	0	1	3.625	0.586692	0.466205	0.80863	0.586692	0.466205	1	1
49	0	2	2	3	0	10	2	2	2022	0	0	3	3	4	3	3	3	1	1	1	0	1	1	1	1	1	0	2	1	1	0	1	0.75	1	0	1	2.875	0.586692	-1.47844	-0.869923	0.586692	-1.47844	1	1
54	1	2	2	5	0	8	2	2	2020	0	0	1	1	1	1	1	1	1	1	1	0	4	4	4	4	4	0	2	1	1	0	1	0.75	4	0	1	1.25	0.586692	2.75694	-3.9833	0.586692	2.75694	1	1
56	1	2	1	1	0	7.287108	3	3	2022	0	0	4	4	4	4	4	4	1	0	1	0	1	1	1	1	1	0	2	1	1	0	1	0.5	1	0	1	3.75	0.0808265	-1.47844	0.833939	0.0808265	-1.47844	1	1
58	1	4	3	3	0	5	3	3	2020	0	0	3	3	1	3	3	4	1	1	0	0	1	1	1	1	1	0	0	1	1	1	1	0.5	1	1	0	2.875	-0.345849	-1.47844	-0.999306	-0.345849	-1.47844	1	1
60	1	3	5	5	0	10	3	2	2022	0	0	3	4	4	3	4	4	1	1	1	1	1	1	2	1	1	0	0	1	1	1	1	1	1.2	1	0	3.375	1.1415	-0.934312	0.0909684	1.1415	-0.934312	1	1
56	0	4	3	4	0	3	4	4	2020	0	0	3	2	4	4	4	4	1	1	1	0	5	3	2	5	4	0	0	1	1	1	1	0.75	3.8	1	0	3.625	0.586692	1.74422	0.928317	0.586692	1.74422	1	1
54	0	3	3	3	0	10	4	2	2022	0	0	3	2	1	3	2	1	1	1	1	0	3	4	1	1	4	0	0	1	1	1	1	0.75	2.6	1	0	2.25	0.586692	0.300921	-2.08423	0.586692	0.300921	1	1
47	0	3	3	3	0	6	4	4	2020	0	0	3	3	3	4	4	4	1	1	0	0	2	2	2	2	1	0	0	1	1	1	1	0.5	1.8	1	0	3.625	-0.345849	-0.208199	0.785071	-0.345849	-0.208199	1	1
45	0	3	3	3	0	6	3	4	2022	0	0	3	3	1	3	3	4	1	1	0	0	1	1	1	1	1	0	0	1	1	1	1	0.5	1	1	0	3	-0.345849	-1.47844	-0.675478	-0.345849	-1.47844	1	1
51	1	3	3	3	0	10	4	4	2020	0	1	3	4	4	4	4	4	1	0	0	0	5	5	1	3	5	0	0	1	1	1	1	0.25	3.8	1	0	3.875	-0.851715	1.56941	1.30069	-0.851715	1.56941	1	1
49	1	3	3	3	0	10	4	4	2022	0	1	4	4	4	4	4	4	1	0	0	0	3	3	1	3	3	0	0	1	1	1	1	0.25	2.6	1	0	4	-0.851715	0.256888	1.47526	-0.851715	0.256888	1	1
[truncated: 4,816 more rows]
